# Supplementary material for: Instantaneous tracking of earthquake growth with elastogravity signals
Source: Nature. 2022 May 11;606(7913):319–24. doi: 10.1038/s41586-022-04672-7 (PMC9177427; doi:10.1038/s41586-022-04672-7)
Supplement: Supplementary file 2 — Source Data Fig. 1 [file 41586_2022_4672_MOESM2_ESM.xlsx]

## Sheet: panel_a_station_coordinates
NTW	STAT	longitude	latitude
II	ERM	143.157	42.015
IU	INCN	126.624	37.4777
G	INU	137.029	35.35
JP	JHJ2	139.814	33.1153
JP	JNU	130.877	33.125
IU	MAJO	138.204	36.5457
IC	MDJ	129.593	44.6176
IU	YSS	142.76	46.9587
BO	ABU	135.571	34.8635
BO	ADM	138.43	37.9046
BO	AOG	139.774	32.4508
BO	ASI	139.421	36.6342
BO	FUJ	138.418	35.2307
BO	FUK	128.757	32.7177
BO	GJM	140.111	39.9555
BO	HID	142.415	42.8208
BO	HJO	139.802	33.1048
BO	HRO	140.878	37.2246
BO	IMG	140.141	42.3928
BO	INN	131.306	33.4701
BO	ISI	134.455	34.0606
BO	IZH	129.207	34.1359
BO	JIZ	138.994	34.9167
BO	KIS	135.891	33.8652
BO	KMT	135.49	33.6782
BO	KMU	142.963	42.2391
BO	KNM	137.178	35.7168
BO	KNP	143.708	43.7625
BO	KNY	138.063	34.8738
BO	KSK	140.583	38.2585
BO	KSN	141.53	38.9762
BO	KSR	144.485	42.982
BO	KYK	130.41	30.3781
BO	KZK	138.514	37.2977
BO	KZS	139.149	34.2056
BO	MMA	140.411	41.1619
BO	NAA	137.362	35.2239
BO	NKG	142.085	44.8017
BO	NMR	145.738	43.3673
BO	NOK	135.348	34.1656
BO	NOP	142.938	44.3218
BO	NRW	133.532	34.7682
BO	NSK	132.002	34.3403
BO	OKW	133.469	33.8272
BO	ONS	138.982	36.1557
BO	OSW	142.196	27.0983
BO	SAG	133.305	36.2553
BO	SBR	130.253	33.5052
BO	SBT	139.45	37.9683
BO	SGN	138.944	35.5096
BO	SHR	144.994	44.0563
BO	SIB	130.349	31.9698
BO	SRN	136.63	36.2018
BO	STM	129.724	32.887
BO	TAS	130.909	31.1946
BO	TGA	136.338	35.1847
BO	TGW	132.932	33.9734
BO	TKD	131.387	32.8179
BO	TKO	131.232	31.8931
BO	TMC	130.915	32.6063
BO	TMR	141.383	41.1016
BO	TSA	132.82	33.1781
BO	TSK	140.09	36.2141
BO	TTO	138.121	35.8363
BO	TYS	141.593	39.3772
BO	UMJ	134.037	33.5795
BO	URH	143.671	42.9298
BO	WJM	137.026	37.4021
BO	WTR	136.575	34.3739
BO	YAS	135.161	35.657
BO	YMZ	140.244	36.9267
BO	YSI	132.886	35.1942
BO	YTY	131.036	34.2835
BO	YZK	134.459	35.0888

## Sheet: panel_a_source_parameters
longitude	latitude	depth	dip	strike
130.35	28.7794	20	13.3347	219.985
130.37	28.8	20	13.2927	219.874
130.4	28.832	20	13.2272	219.595
130.417	28.85	20	13.1906	219.383
130.45	28.8855	20	13.1207	218.858
130.463	28.9	20	13.0934	218.608
130.5	28.9408	20	13.0215	217.806
130.508	28.95	20	13.0065	217.61
130.55	28.9985	20	12.9358	216.508
130.551	29	20	12.9337	216.473
130.593	29.05	20	12.8761	215.287
130.6	29.0592	20	12.867	215.071
130.632	29.1	20	12.8317	214.138
130.65	29.1233	20	12.8151	213.636
130.67	29.15	20	12.798	213.093
130.7	29.1906	20	12.7768	212.352
130.707	29.2	20	12.772	212.196
130.742	29.25	20	12.7505	211.474
130.75	29.261	20	12.7459	211.339
130.777	29.3	20	12.7289	210.931
130.8	29.3338	20	12.7145	210.661
130.811	29.35	20	12.7067	210.557
130.845	29.4	20	12.6838	210.329
130.85	29.4079	20	12.6799	210.304
130.878	29.45	20	12.6587	210.213
130.9	29.4827	20	12.6435	210.177
130.912	29.5	20	12.635	210.166
130.945	29.55	20	12.6158	210.145
130.95	29.5577	20	12.6133	210.14
130.978	29.6	20	12.6023	210.104
131	29.6327	20	12.5998	210.05
131.012	29.65	20	12.5999	210.009
131.045	29.7	20	12.6116	209.839
131.05	29.7081	20	12.6149	209.804
131.078	29.75	20	12.6375	209.592
131.1	29.7845	20	12.6654	209.386
131.11	29.8	20	12.6797	209.288
131.142	29.85	20	12.7367	208.959
131.15	29.8624	20	12.7525	208.88
131.174	29.9	20	12.8039	208.65
131.2	29.9418	20	12.8663	208.44
131.205	29.95	20	12.8787	208.406
131.236	30	20	12.9557	208.259
131.25	30.0221	20	12.9889	208.232
131.267	30.05	20	13.0295	208.233
131.298	30.1	20	13.0986	208.333
131.3	30.1028	20	13.102	208.342
131.33	30.15	20	13.158	208.544
131.35	30.1823	20	13.1919	208.728
131.361	30.2	20	13.2087	208.841
131.393	30.25	20	13.2517	209.184
131.4	30.2603	20	13.2592	209.256
131.426	30.3	20	13.2864	209.53
131.45	30.3365	20	13.3093	209.76
131.459	30.35	20	13.317	209.836
131.492	30.4	20	13.3458	210.067
131.5	30.4114	20	13.3519	210.105
131.526	30.45	20	13.3732	210.196
131.55	30.4854	20	13.3936	210.219
131.56	30.5	20	13.4017	210.211
131.594	30.55	20	13.4321	210.106
131.6	30.5595	20	13.4376	210.073
131.627	30.6	20	13.4614	209.885
131.65	30.6343	20	13.4809	209.669
131.66	30.65	20	13.4889	209.553
131.693	30.7	20	13.5137	209.113
131.7	30.7107	20	13.5179	209.005
131.725	30.75	20	13.531	208.567
131.75	30.7897	20	13.5397	208.061
131.756	30.8	20	13.5407	207.918
131.787	30.85	20	13.5429	207.167
131.8	30.8724	20	13.5406	206.802
131.816	30.9	20	13.5349	206.325
131.844	30.95	20	13.5212	205.405
131.85	30.9602	20	13.5176	205.212
131.872	31	20	13.5002	204.437
131.897	31.05	20	13.477	203.454
131.9	31.0552	20	13.4745	203.354
131.922	31.1	20	13.4506	202.505
131.946	31.15	20	13.4258	201.64
131.95	31.1593	20	13.4215	201.494
131.969	31.2	20	13.3999	200.912
131.99	31.25	20	13.377	200.373
132	31.2723	20	13.3673	200.204
132.012	31.3	20	13.3528	200.063
132.033	31.35	20	13.3287	200.011
132.05	31.3895	20	13.3094	200.161
132.055	31.4	20	13.3031	200.229
132.077	31.45	20	13.2697	200.714
132.099	31.5	20	13.2344	201.437
132.1	31.5026	20	13.2321	201.48
132.123	31.55	20	13.1812	202.367
132.147	31.6	20	13.1224	203.438
132.15	31.6057	20	13.1144	203.566
132.174	31.65	20	13.0381	204.605
132.2	31.6985	20	12.9483	205.751
132.201	31.7	20	12.9449	205.785
132.23	31.75	20	12.8186	206.946
132.25	31.7827	20	12.7327	207.656
132.261	31.8	20	12.679	208.02
132.293	31.85	20	12.5189	208.991
132.3	31.8611	20	12.4824	209.189
132.326	31.9	20	12.3361	209.856
132.35	31.9351	20	12.207	210.398
132.361	31.95	20	12.1449	210.624
132.396	32	20	11.942	211.343
132.4	32.0059	20	11.9184	211.426
132.433	32.05	20	11.7226	212.078
132.45	32.0738	20	11.6215	212.442
132.47	32.1	20	11.4985	212.885
132.5	32.139	20	11.3237	213.6
132.509	32.15	20	11.2697	213.829
132.549	32.2	20	11.0349	214.969
132.55	32.2012	20	11.0296	214.998
132.592	32.25	20	10.7888	216.357
132.6	32.2597	20	10.7434	216.648
132.637	32.3	20	10.5425	217.985
132.65	32.3146	20	10.4739	218.493
132.684	32.35	20	10.3001	219.817
132.7	32.3659	20	10.2273	220.422
132.735	32.4	20	10.0679	221.767
132.75	32.4138	20	10.0083	222.303
132.79	32.45	20	9.85401	223.691
132.8	32.4588	20	9.81981	224.01
132.848	32.5	20	9.66791	225.391
132.85	32.5015	20	9.6631	225.435
132.9	32.542	20	9.53633	226.502
132.91	32.55	20	9.51461	226.67
132.95	32.5814	20	9.44197	227.177
132.974	32.6	20	9.40903	227.359
133	32.6201	20	9.38151	227.46
133.038	32.65	20	9.35929	227.435
133.05	32.6589	20	9.35595	227.394
133.1	32.6979	20	9.36497	227.059
133.103	32.7	20	9.36647	227.036
133.15	32.7372	20	9.40436	226.571
133.166	32.75	20	9.42491	226.405
133.2	32.7773	20	9.47414	226.057
133.228	32.8	20	9.52561	225.81
133.25	32.8182	20	9.56793	225.645
133.288	32.85	20	9.65245	225.465
133.3	32.8596	20	9.67706	225.437
133.348	32.9	20	9.78854	225.487
133.35	32.9012	20	9.79165	225.492
133.4	32.9422	20	9.89578	225.812
133.409	32.95	20	9.91551	225.901
133.45	32.9825	20	9.98473	226.36
133.472	33	20	10.0199	226.658
133.5	33.022	20	10.053	227.077
133.536	33.05	20	10.0889	227.663
133.55	33.0606	20	10.0964	227.898
133.6	33.0982	20	10.1108	228.766
133.602	33.1	20	10.1106	228.809
133.65	33.134	20	10.0866	229.645
133.672	33.15	20	10.0678	230.048
133.7	33.169	20	10.0338	230.549
133.745	33.2	20	9.96376	231.415
133.75	33.2032	20	9.95478	231.51
133.8	33.2356	20	9.84472	232.587
133.823	33.25	20	9.78887	233.134
133.85	33.2669	20	9.71705	233.856
133.9	33.2968	20	9.58207	235.39
133.906	33.3	20	9.56622	235.58
133.95	33.3244	20	9.44382	237.234
133.999	33.35	20	9.32919	239.351
134	33.3506	20	9.32693	239.402
134.05	33.3737	20	9.23442	241.828
134.1	33.3951	20	9.18949	244.421
134.113	33.4	20	9.18486	245.081
134.15	33.4137	20	9.19165	247.017
134.2	33.4302	20	9.24729	249.47
134.25	33.4451	20	9.35387	251.646
134.268	33.45	20	9.40212	252.34
134.3	33.4581	20	9.49829	253.434
134.35	33.4697	20	9.67242	254.797
134.4	33.4806	20	9.86792	255.744
134.45	33.491	20	10.0751	256.312
134.494	33.5	20	10.2593	256.543
134.5	33.5012	20	10.2853	256.558
134.55	33.511	20	10.4885	256.545
134.6	33.5209	20	10.6853	256.366
134.65	33.5311	20	10.8725	256.098
134.7	33.5417	20	11.0485	255.811
134.738	33.55	20	11.1752	255.622
134.75	33.5524	20	11.2109	255.571
134.8	33.563	20	11.3563	255.428
134.85	33.5738	20	11.4907	255.435
134.9	33.5846	20	11.6163	255.626
134.95	33.5954	20	11.736	256.022
134.972	33.6	20	11.7873	256.263
135	33.6055	20	11.8492	256.622
135.05	33.615	20	11.961	257.413
135.1	33.6239	20	12.0793	258.37
135.15	33.6321	20	12.2083	259.447
135.2	33.6395	20	12.3512	260.586
135.25	33.6461	20	12.5101	261.716
135.283	33.65	20	12.6231	262.423
135.3	33.6518	20	12.6827	262.76
135.35	33.6566	20	12.8657	263.645
135.4	33.6608	20	13.0601	264.313
135.45	33.6647	20	13.262	264.719
135.5	33.6684	20	13.4678	264.833
135.55	33.6721	20	13.6741	264.645
135.6	33.6761	20	13.8786	264.164
135.65	33.6806	20	14.0803	263.416
135.7	33.6858	20	14.2785	262.439
135.75	33.6919	20	14.4732	261.281
135.8	33.699	20	14.6639	259.997
135.806	33.7	20	14.6889	259.832
135.85	33.7066	20	14.8353	258.636
135.9	33.7153	20	14.9955	257.259
135.95	33.7252	20	15.1438	255.917
136	33.7362	20	15.2765	254.651
136.05	33.7485	20	15.3894	253.493
136.056	33.75	20	15.4013	253.372
136.1	33.761	20	15.4546	252.47
136.15	33.7744	20	15.4893	251.595
136.2	33.7887	20	15.4936	250.873
136.237	33.8	20	15.4752	250.429
136.25	33.8036	20	15.4583	250.298
136.3	33.8184	20	15.3715	249.862
136.35	33.8339	20	15.2559	249.533
136.4	33.8499	20	15.1136	249.273
136.4	33.85	20	15.1126	249.271
136.45	33.8654	20	14.9276	249.055
136.5	33.8813	20	14.7276	248.81
136.55	33.8978	20	14.5191	248.477
136.556	33.9	20	14.4912	248.424
136.6	33.9142	20	14.2949	248.009
136.65	33.9311	20	14.0757	247.325
136.7	33.9491	20	13.8694	246.361
136.702	33.95	20	13.8597	246.305
136.75	33.9675	20	13.6727	245.083
136.8	33.9875	20	13.5023	243.43
136.829	34	20	13.4189	242.287
136.85	34.0092	20	13.3623	241.385
136.9	34.0328	20	13.2578	238.944
136.933	34.05	20	13.2149	237.12
136.95	34.0592	20	13.1981	236.12
137	34.0886	20	13.1866	232.956
137.018	34.1	20	13.1969	231.771
137.05	34.1219	20	13.2304	229.521
137.088	34.15	20	13.3033	226.795
137.1	34.1595	20	13.3326	225.911
137.147	34.2	20	13.4848	222.441
137.15	34.2023	20	13.4942	222.258
137.199	34.25	20	13.71	218.789
137.2	34.2508	20	13.7139	218.734
137.245	34.3	20	13.9578	215.835
137.25	34.3056	20	13.9857	215.549
137.287	34.35	20	14.2149	213.547
137.3	34.3664	20	14.2998	212.932
137.326	34.4	20	14.475	211.873
137.35	34.4327	20	14.6467	211.082
137.362	34.45	20	14.7379	210.754
137.398	34.5	20	15.0072	210.126
137.4	34.5029	20	15.0229	210.103
137.433	34.55	20	15.2867	209.919
137.45	34.5742	20	15.4286	209.951
137.468	34.6	20	15.5886	210.074
137.5	34.6454	20	15.8925	210.485
137.503	34.65	20	15.9257	210.54
137.54	34.7	20	16.3099	211.274
137.55	34.7138	20	16.4247	211.518
137.577	34.75	20	16.7598	212.257
137.6	34.779	20	17.0559	212.934
137.616	34.8	20	17.2949	213.483
137.65	34.8407	20	17.8061	214.656
137.658	34.85	20	17.9359	214.95
137.7	34.8985	20	18.6784	216.596
137.701	34.9	20	18.7038	216.651
137.748	34.95	20	19.6165	218.562
137.75	34.9519	20	19.6528	218.635
137.798	35	20	20.6824	220.632
137.8	35.0015	20	20.7154	220.693
137.85	35.0475	20	21.8277	222.684
137.853	35.05	20	21.891	222.793
137.9	35.0902	20	22.9368	224.545
137.911	35.1	20	23.2037	224.98
137.95	35.1303	20	24.012	226.293
137.975	35.15	20	24.5503	227.165
138	35.1684	20	25.0223	227.966
138.043	35.2	20	25.8358	229.392
138.05	35.2048	20	25.9454	229.61
138.1	35.2383	20	26.6977	231.211
138.117	35.25	20	26.9467	231.798
138.15	35.2701	20	27.3005	232.872
138.199	35.3	20	27.7865	234.62
138.2	35.3008	20	27.7957	234.669
138.25	35.328	20	28.0705	236.552
138.291	35.35	20	28.251	238.25
138.3	35.3545	20	28.2692	238.637
138.35	35.3778	20	28.3048	240.855
138.4	35.4	20	28.3076	243.225
138.4	35.4002	20	28.307	243.247
138.45	35.419	20	28.1722	245.721
138.5	35.4364	20	28.0313	248.264
138.543	35.45	20	27.8995	250.457
138.55	35.452	20	27.8748	250.807
138.6	35.4647	20	27.6563	253.276
138.65	35.4759	20	27.4448	255.627
138.7	35.4856	20	27.2339	257.812
138.75	35.4939	20	27.0159	259.805
138.794	35.5	20	26.8079	261.395
138.8	35.5008	20	26.779	261.598
138.85	35.5059	20	26.4976	263.209
138.9	35.5101	20	26.1944	264.665
138.95	35.5133	20	25.8635	266.013
139	35.5156	20	25.5008	267.309
139.05	35.517	20	25.1033	268.62
139.1	35.5175	20	24.6701	270.011
139.15	35.517	20	24.202	271.55
139.2	35.5154	20	23.7023	273.293
139.25	35.5124	20	23.1773	275.286
139.3	35.508	20	22.6361	277.557
139.35	35.502	20	22.0906	280.113
139.363	35.5	20	21.9467	280.818
139.4	35.4935	20	21.533	282.968
139.45	35.4827	20	20.9868	286.072
139.5	35.4697	20	20.473	289.347
139.55	35.4544	20	20.002	292.698
139.563	35.45	20	19.8853	293.562
139.6	35.4356	20	19.5475	296.089
139.65	35.4142	20	19.1314	299.343
139.68	35.4	20	18.8975	301.184
139.7	35.3899	20	18.7422	302.321
139.75	35.3627	20	18.3578	304.865
139.772	35.35	20	18.1896	305.786
139.8	35.3331	20	17.961	306.735
139.85	35.3023	20	17.5277	307.626
139.854	35.3	20	17.4947	307.633
139.9	35.2704	20	17.0049	307.161
141.221	35	20	11.8093	194.153
141.237	35.05	20	11.8529	195.983
141.25	35.0862	20	11.9034	197.313
141.255	35.1	20	11.9285	197.815
141.276	35.15	20	12.0346	199.57
141.299	35.2	20	12.1825	201.182
141.3	35.2029	20	12.1914	201.27
141.323	35.25	20	12.3543	202.605
141.349	35.3	20	12.5536	203.834
141.35	35.3009	20	12.5573	203.855
141.377	35.35	20	12.7562	204.887
141.4	35.389	20	12.9145	205.624
141.406	35.4	20	12.9584	205.824
141.437	35.45	20	13.1389	206.703
141.45	35.4711	20	13.2059	207.076
141.468	35.5	20	13.2883	207.599
141.5	35.5487	20	13.3965	208.542
141.501	35.55	20	13.3987	208.568
141.535	35.6	20	13.4532	209.658
141.55	35.6207	20	13.4612	210.151
141.571	35.65	20	13.4558	210.89
141.6	35.6884	20	13.4222	211.932
141.609	35.7	20	13.4052	212.264
141.649	35.75	20	13.3017	213.754
141.65	35.7514	20	13.2982	213.797
141.691	35.8	20	13.146	215.315
141.7	35.8098	20	13.1119	215.618
141.737	35.85	20	12.9501	216.857
141.75	35.8645	20	12.8884	217.283
141.784	35.9	20	12.7209	218.278
141.8	35.9163	20	12.6422	218.692
141.834	35.95	20	12.4654	219.469
141.85	35.9657	20	12.3827	219.774
141.886	36	20	12.1908	220.326
141.9	36.0136	20	12.1156	220.487
141.939	36.05	20	11.9037	220.777
141.95	36.0606	20	11.8437	220.814
141.992	36.1	20	11.6103	220.794
142	36.1073	20	11.5687	220.76
142.046	36.15	20	11.3162	220.395
142.05	36.1544	20	11.2916	220.342
142.098	36.2	20	11.0268	219.635
142.1	36.2024	20	11.0137	219.59
142.148	36.25	20	10.747	218.588
142.15	36.252	20	10.7366	218.541
142.197	36.3	20	10.4815	217.334
142.2	36.3037	20	10.4631	217.234
142.243	36.35	20	10.2342	215.947
142.25	36.3582	20	10.1968	215.711
142.287	36.4	20	10.0082	214.493
142.3	36.4161	20	9.94269	214.02
142.328	36.45	20	9.80609	213.023
142.35	36.4777	20	9.70691	212.215
142.368	36.5	20	9.62905	211.578
142.4	36.5438	20	9.49579	210.357
142.405	36.55	20	9.47735	210.188
142.44	36.6	20	9.34848	208.874
142.45	36.6151	20	9.31546	208.494
142.473	36.65	20	9.24168	207.647
142.5	36.6919	20	9.16936	206.688
142.505	36.7	20	9.15577	206.508
142.536	36.75	20	9.08612	205.457
142.55	36.7748	20	9.05877	204.965
142.565	36.8	20	9.03178	204.484
142.593	36.85	20	8.99027	203.58
142.6	36.8641	20	8.98123	203.337
142.619	36.9	20	8.95851	202.734
142.645	36.95	20	8.9364	201.935
142.65	36.9604	20	8.93318	201.774
142.67	37	20	8.92041	201.173
142.693	37.05	20	8.91145	200.441
142.7	37.0644	20	8.91036	200.235
142.716	37.1	20	8.90674	199.733
142.738	37.15	20	8.9069	199.045
142.75	37.1774	20	8.90944	198.676
142.76	37.2	20	8.91077	198.375
142.78	37.25	20	8.91754	197.721
142.8	37.3	20	8.92843	197.084
142.8	37.3007	20	8.92862	197.075
142.819	37.35	20	8.94021	196.464
142.837	37.4	20	8.95532	195.863
142.85	37.4372	20	8.96868	195.429
142.855	37.45	20	8.97274	195.281
142.872	37.5	20	8.99097	194.721
142.888	37.55	20	9.01171	194.185
142.9	37.5896	20	9.02982	193.777
142.903	37.6	20	9.03411	193.672
142.918	37.65	20	9.05653	193.184
142.933	37.7	20	9.08058	192.722
142.947	37.75	20	9.10604	192.287
142.95	37.7616	20	9.11226	192.189
142.96	37.8	20	9.13104	191.878
142.974	37.85	20	9.15648	191.496
142.986	37.9	20	9.18267	191.142
142.998	37.95	20	9.20944	190.816
143	37.9565	20	9.21303	190.775
143.01	38	20	9.2349	190.516
143.022	38.05	20	9.2603	190.244
143.034	38.1	20	9.28577	189.999
143.044	38.15	20	9.3112	189.78
143.05	38.1757	20	9.32429	189.678
143.055	38.2	20	9.3356	189.587
143.066	38.25	20	9.35872	189.42
143.077	38.3	20	9.38144	189.277
143.087	38.35	20	9.40371	189.159
143.097	38.4	20	9.42547	189.065
143.1	38.415	20	9.43187	189.042
143.107	38.45	20	9.44539	188.994
143.117	38.5	20	9.46406	188.946
143.127	38.55	20	9.482	188.92
143.137	38.6	20	9.4992	188.917
143.147	38.65	20	9.51563	188.934
143.15	38.6634	20	9.51983	188.942
143.157	38.7	20	9.52993	188.972
143.168	38.75	20	9.54284	189.03
143.178	38.8	20	9.55485	189.108
143.188	38.85	20	9.56599	189.206
143.199	38.9	20	9.57628	189.322
143.2	38.9067	20	9.57751	189.338
143.209	38.95	20	9.58403	189.456
143.22	39	20	9.5906	189.607
143.231	39.05	20	9.59632	189.776
143.242	39.1	20	9.60128	189.961
143.25	39.1341	20	9.6041	190.096
143.254	39.15	20	9.60494	190.161
143.265	39.2	20	9.60654	190.376
143.277	39.25	20	9.60766	190.604
143.29	39.3	20	9.60853	190.845
143.3	39.3419	20	9.60913	191.055
143.302	39.35	20	9.60907	191.096
143.315	39.4	20	9.60797	191.357
143.328	39.45	20	9.60749	191.626
143.342	39.5	20	9.60812	191.901
143.35	39.5307	20	9.60901	192.072
143.355	39.55	20	9.60948	192.18
143.37	39.6	20	9.61156	192.46
143.384	39.65	20	9.61659	192.738
143.399	39.7	20	9.62538	193.013
143.4	39.7037	20	9.62613	193.033
143.414	39.75	20	9.63652	193.282
143.43	39.8	20	9.65307	193.542
143.445	39.85	20	9.67621	193.79
143.45	39.8642	20	9.68387	193.859
143.462	39.9	20	9.70529	194.026
143.478	39.95	20	9.74242	194.248
143.495	40	20	9.78916	194.456
143.5	40.0157	20	9.80565	194.518
143.512	40.05	20	9.84498	194.65
143.529	40.1	20	9.91153	194.832
143.546	40.15	20	9.98983	195.006
143.55	40.1606	20	10.0078	195.042
143.564	40.2	20	10.0789	195.174
143.582	40.25	20	10.18	195.342
143.6	40.3	20	10.2928	195.515
143.6	40.3006	20	10.2942	195.517
143.618	40.35	20	10.416	195.697
143.637	40.4	20	10.55	195.894
143.65	40.4353	20	10.65	196.043
143.656	40.45	20	10.6932	196.109
143.675	40.5	20	10.8446	196.344
143.694	40.55	20	11.0035	196.6
143.7	40.5649	20	11.0517	196.679
143.714	40.6	20	11.1678	196.874
143.734	40.65	20	11.3372	197.164
143.75	40.6889	20	11.4712	197.396
143.755	40.7	20	11.51	197.464
143.776	40.75	20	11.6855	197.765
143.797	40.8	20	11.8631	198.061
143.8	40.8073	20	11.889	198.103
143.819	40.85	20	12.0413	198.342
143.841	40.9	20	12.2209	198.598
143.85	40.9209	20	12.2955	198.697
143.863	40.95	20	12.4004	198.826
143.886	41	20	12.5805	199.019
143.9	41.0311	20	12.6921	199.123
143.909	41.05	20	12.7604	199.182
143.932	41.1	20	12.9401	199.316
143.95	41.139	20	13.0803	199.411
143.955	41.15	20	13.1197	199.438
143.979	41.2	20	13.297	199.561
144	41.2453	20	13.457	199.697
144.002	41.25	20	13.4736	199.714
144.026	41.3	20	13.6434	199.92
144.05	41.3492	20	13.8072	200.212
144.05	41.35	20	13.8098	200.217
144.075	41.4	20	13.9618	200.637
144.1	41.4489	20	14.1018	201.206
144.101	41.45	20	14.1047	201.22
144.127	41.5	20	14.2225	202.003
144.15	41.5418	20	14.3075	202.842
144.155	41.55	20	14.3222	203.027
144.184	41.6	20	14.3865	204.33
144.2	41.6261	20	14.4079	205.135
144.215	41.65	20	14.4194	205.955
144.249	41.7	20	14.4177	207.935
144.25	41.7016	20	14.4166	208.004
144.286	41.75	20	14.3648	210.327
144.3	41.767	20	14.3381	211.237
144.328	41.8	20	14.2744	213.158
144.35	41.8245	20	14.2155	214.715
144.374	41.85	20	14.1477	216.457
144.4	41.8749	20	14.0709	218.282
144.427	41.9	20	13.991	220.24
144.45	41.9192	20	13.9232	221.822
144.489	41.95	20	13.8181	224.481
144.5	41.9585	20	13.7865	225.249
144.55	41.9934	20	13.6615	228.486
144.56	42	20	13.638	229.114
144.6	42.0243	20	13.5443	231.488
144.645	42.05	20	13.4616	233.994
144.65	42.0528	20	13.4519	234.267
144.7	42.0778	20	13.3549	236.776
144.747	42.1	20	13.2836	238.92
144.75	42.1015	20	13.2783	239.062
144.8	42.1224	20	13.1895	241.101
144.85	42.1422	20	13.1126	242.93
144.871	42.15	20	13.0795	243.624
144.9	42.1604	20	13.0289	244.549
144.95	42.1774	20	12.942	245.965
145	42.1936	20	12.8582	247.184
145.021	42.2	20	12.822	247.63
145.05	42.2087	20	12.7667	248.207
145.1	42.223	20	12.6714	249.032
145.15	42.237	20	12.5784	249.655
145.197	42.25	20	12.4933	250.055
145.2	42.2508	20	12.4872	250.076
145.25	42.2639	20	12.3893	250.301
145.3	42.277	20	12.2969	250.331
145.35	42.2904	20	12.2116	250.174
145.385	42.3	20	12.1564	249.96
145.4	42.3039	20	12.132	249.849
145.45	42.3175	20	12.0561	249.381
145.5	42.3316	20	11.9926	248.787
145.55	42.3464	20	11.9432	248.093
145.562	42.35	20	11.9338	247.919
145.6	42.3614	20	11.9013	247.343
145.65	42.377	20	11.8725	246.564
145.7	42.3935	20	11.8593	245.788
145.719	42.4	20	11.8586	245.499
145.75	42.4103	20	11.8552	245.047
145.8	42.4277	20	11.8615	244.363
145.85	42.4459	20	11.882	243.752
145.861	42.45	20	11.8884	243.628
145.9	42.4641	20	11.9065	243.228
145.95	42.4829	20	11.9404	242.788
145.994	42.5	20	11.9801	242.467
146	42.5022	20	11.9846	242.428
146.05	42.5213	20	12.028	242.133
146.1	42.5411	20	12.0822	241.883
146.122	42.55	20	12.1095	241.78
146.15	42.5608	20	12.1391	241.652
146.2	42.5807	20	12.1997	241.416
146.247	42.6	20	12.2663	241.163
146.25	42.6012	20	12.2699	241.146
146.3	42.6213	20	12.3359	240.814
146.35	42.6421	20	12.4125	240.4
146.368	42.65	20	12.4433	240.224
146.4	42.6632	20	12.4896	239.884
146.45	42.6847	20	12.5721	239.256
146.484	42.7	20	12.6354	238.761
146.5	42.707	20	12.6615	238.508
146.55	42.7298	20	12.7517	237.644
146.592	42.75	20	12.8393	236.833
146.6	42.7537	20	12.8537	236.673
146.65	42.7781	20	12.9543	235.614
146.692	42.8	20	13.0524	234.669
146.7	42.804	20	13.0685	234.49
146.75	42.8305	20	13.181	233.336
146.784	42.85	20	13.2689	232.537
146.8	42.8586	20	13.3035	232.184
146.85	42.8876	20	13.4254	231.076
146.87	42.9	20	13.4795	230.643
146.9	42.9177	20	13.5469	230.048
146.95	42.9492	20	13.6712	229.135
146.951	42.95	20	13.6743	229.115
147	42.981	20	13.7775	228.37
147.029	43	20	13.8409	228.005
147.05	43.014	20	13.879	227.768
147.1	43.0477	20	13.9704	227.34
147.103	43.05	20	13.9763	227.318
147.15	43.0813	20	14.0363	227.083
147.177	43.1	20	14.0716	227.011
147.2	43.1154	20	14.0908	226.983
147.25	43.1498	20	14.1343	227.02
147.25	43.15	20	14.1345	227.02
147.3	43.1834	20	14.1493	227.162
147.324	43.2	20	14.1576	227.261
147.35	43.2171	20	14.1562	227.381
147.399	43.25	20	14.1582	227.64
147.4	43.2508	20	14.1578	227.647
147.45	43.2835	20	14.1369	227.928
147.475	43.3	20	14.1298	228.068
147.5	43.3162	20	14.1146	228.204
147.55	43.3489	20	14.0934	228.454
147.552	43.35	20	14.0926	228.462
147.6	43.3807	20	14.0552	228.664
147.63	43.4	20	14.0394	228.768
147.65	43.4126	20	14.0233	228.826
147.7	43.4445	20	13.9925	228.935
147.709	43.45	20	13.9878	228.948
147.75	43.4758	20	13.9541	228.991
147.788	43.5	20	13.935	228.998
147.8	43.5076	20	13.9258	228.995
147.85	43.5391	20	13.8945	228.953
147.867	43.55	20	13.887	228.929
147.9	43.5705	20	13.8641	228.874
147.946	43.6	20	13.8477	228.775
147.95	43.6026	20	13.8452	228.766
148	43.6341	20	13.8169	228.646
148.025	43.65	20	13.8101	228.584
148.05	43.666	20	13.7963	228.524
148.1	43.6984	20	13.7846	228.417
148.102	43.7	20	13.7841	228.413
148.15	43.7301	20	13.7611	228.344
148.18	43.75	20	13.7568	228.32
148.2	43.7624	20	13.7483	228.316
148.25	43.7947	20	13.7391	228.348
148.258	43.8	20	13.7384	228.36
148.3	43.8265	20	13.7222	228.451
148.336	43.85	20	13.7215	228.573
148.35	43.8586	20	13.717	228.629
148.4	43.8902	20	13.71	228.885
148.415	43.9	20	13.7111	228.98
148.45	43.9213	20	13.7023	229.215
148.496	43.95	20	13.7103	229.579
148.5	43.9526	20	13.7097	229.615
148.55	43.9826	20	13.7051	230.07
148.579	44	20	13.7141	230.354
148.6	44.0125	20	13.7131	230.573
148.65	44.0419	20	13.7262	231.111
148.664	44.05	20	13.7326	231.262
148.7	44.0704	20	13.7351	231.666
148.75	44.099	20	13.7633	232.237
148.752	44.1	20	13.7643	232.256
148.8	44.1261	20	13.7728	232.798
148.843	44.15	20	13.8033	233.283
148.85	44.1535	20	13.805	233.355
148.9	44.1795	20	13.8217	233.885
148.939	44.2	20	13.8523	234.282
148.95	44.2058	20	13.8559	234.394
149	44.2309	20	13.878	234.863
149.037	44.25	20	13.9098	235.191
149.05	44.2562	20	13.9143	235.295
149.1	44.2806	20	13.9387	235.678
149.139	44.3	20	13.9736	235.946
149.15	44.3052	20	13.9777	236.015
149.2	44.3288	20	14.0019	236.294
149.243	44.35	20	14.0417	236.496
149.25	44.353	20	14.0441	236.522
149.3	44.3762	20	14.0664	236.692
149.35	44.4	20	14.1117	236.81
149.35	44.4002	20	14.1118	236.811
149.4	44.423	20	14.1304	236.874
149.45	44.4467	20	14.1719	236.892
149.457	44.45	20	14.1781	236.891
149.5	44.4696	20	14.1925	236.864
149.55	44.4932	20	14.2287	236.799
149.564	44.5	20	14.2409	236.774
149.6	44.5164	20	14.251	236.699
149.65	44.54	20	14.2817	236.572
149.671	44.55	20	14.2983	236.512
149.7	44.5636	20	14.305	236.421
149.75	44.5873	20	14.3305	236.253
149.776	44.6	20	14.3502	236.16
149.8	44.6112	20	14.3545	236.072
149.85	44.6352	20	14.3758	235.882
149.88	44.65	20	14.3974	235.765
149.9	44.6595	20	14.4004	235.686
149.95	44.6838	20	14.419	235.488
149.982	44.7	20	14.4418	235.359
150	44.7085	20	14.4442	235.289
150.05	44.7331	20	14.4616	235.093
150.083	44.75	20	14.4851	234.963
150.1	44.7582	20	14.4874	234.899
150.15	44.783	20	14.5043	234.711
150.183	44.8	20	14.5275	234.589
150.2	44.8084	20	14.5296	234.528
150.25	44.8336	20	14.5461	234.352
150.281	44.85	20	14.5671	234.245
150.3	44.8593	20	14.5686	234.184
150.35	44.8849	20	14.583	234.026
150.379	44.9	20	14.5995	233.939
150.4	44.9108	20	14.5991	233.878
150.45	44.9366	20	14.6085	233.743
150.475	44.95	20	14.6186	233.68
150.5	44.9627	20	14.6139	233.623
150.55	44.9889	20	14.6146	233.521
150.571	45	20	14.6178	233.483
150.6	45.015	20	14.605	233.438
150.65	45.0414	20	14.594	233.376
150.666	45.05	20	14.5914	233.361
130.1	29.0961	30	16.0098	218.395
130.103	29.1	30	16.0158	218.367
130.148	29.15	30	16.1022	217.9
130.15	29.1518	30	16.1055	217.88
130.193	29.2	30	16.2008	217.279
130.2	29.2084	30	16.2194	217.162
130.236	29.25	30	16.3154	216.547
130.25	29.2668	30	16.3582	216.285
130.278	29.3	30	16.4446	215.748
130.3	29.3272	30	16.5216	215.3
130.318	29.35	30	16.5853	214.922
130.35	29.39	30	16.7045	214.268
130.358	29.4	30	16.7327	214.107
130.396	29.45	30	16.8765	213.333
130.4	29.4552	30	16.8912	213.256
130.434	29.5	30	17.0051	212.623
130.45	29.5225	30	17.063	212.333
130.47	29.55	30	17.1228	212.002
130.5	29.5924	30	17.2134	211.553
130.505	29.6	30	17.226	211.48
130.54	29.65	30	17.2996	211.055
130.55	29.6639	30	17.3186	210.955
130.575	29.7	30	17.3492	210.727
130.6	29.7368	30	17.3805	210.543
130.609	29.75	30	17.3849	210.488
130.643	29.8	30	17.4008	210.32
130.65	29.8107	30	17.4043	210.292
130.677	29.85	30	17.4005	210.208
130.7	29.885	30	17.4063	210.153
130.71	29.9	30	17.4039	210.133
130.744	29.95	30	17.4085	210.08
130.75	29.9597	30	17.4116	210.072
130.777	30	30	17.4162	210.037
130.8	30.0344	30	17.4375	210.009
130.81	30.05	30	17.4452	209.996
130.844	30.1	30	17.4893	209.953
130.85	30.1094	30	17.5002	209.946
130.877	30.15	30	17.543	209.909
130.9	30.1845	30	17.595	209.88
130.91	30.2	30	17.6164	209.866
130.944	30.25	30	17.6959	209.82
130.95	30.2597	30	17.7123	209.811
130.977	30.3	30	17.7696	209.769
131	30.3351	30	17.8245	209.729
131.01	30.35	30	17.8424	209.709
131.043	30.4	30	17.8976	209.629
131.05	30.4108	30	17.9082	209.608
131.076	30.45	30	17.9249	209.522
131.1	30.4868	30	17.9374	209.422
131.109	30.5	30	17.9334	209.382
131.141	30.55	30	17.9085	209.206
131.15	30.5634	30	17.9003	209.153
131.174	30.6	30	17.8511	208.997
131.2	30.6411	30	17.7967	208.804
131.206	30.65	30	17.7785	208.76
131.238	30.7	30	17.6761	208.508
131.25	30.7197	30	17.6395	208.404
131.269	30.75	30	17.5636	208.246
131.3	30.7999	30	17.4604	207.985
131.3	30.8	30	17.4601	207.984
131.331	30.85	30	17.3424	207.731
131.35	30.8811	30	17.2916	207.572
131.362	30.9	30	17.2547	207.478
131.392	30.95	30	17.1921	207.224
131.4	30.9639	30	17.1841	207.152
131.422	31	30	17.1596	206.958
131.45	31.0483	30	17.1829	206.685
131.451	31.05	30	17.1838	206.675
131.481	31.1	30	17.2402	206.365
131.5	31.1342	30	17.3216	206.146
131.509	31.15	30	17.3628	206.04
131.538	31.2	30	17.5361	205.706
131.55	31.2223	30	17.6347	205.563
131.566	31.25	30	17.7655	205.388
131.593	31.3	30	18.0504	205.109
131.6	31.3127	30	18.13	205.047
131.621	31.35	30	18.3738	204.888
131.647	31.4	30	18.7447	204.753
131.65	31.405	30	18.7821	204.744
131.675	31.45	30	19.129	204.698
131.7	31.4977	30	19.5232	204.739
131.701	31.5	30	19.542	204.742
131.729	31.55	30	19.9395	204.851
131.75	31.5895	30	20.2556	204.988
131.756	31.6	30	20.3366	205.028
131.784	31.65	30	20.6952	205.231
131.8	31.6799	30	20.8961	205.362
131.811	31.7	30	21.019	205.449
131.839	31.75	30	21.2872	205.65
131.85	31.7688	30	21.374	205.719
131.868	31.8	30	21.4892	205.821
131.896	31.85	30	21.6334	205.95
131.9	31.8566	30	21.6472	205.965
131.925	31.9	30	21.6874	206.037
131.95	31.9434	30	21.6988	206.082
131.954	31.95	30	21.6921	206.088
131.983	32	30	21.6099	206.124
132	32.0297	30	21.5499	206.145
132.012	32.05	30	21.4827	206.167
132.041	32.1	30	21.3043	206.25
132.05	32.1157	30	21.2464	206.289
132.07	32.15	30	21.0795	206.412
132.1	32.2	30	20.8466	206.677
132.1	32.2009	30	20.8426	206.682
132.13	32.25	30	20.5636	207.101
132.15	32.2835	30	20.3898	207.47
132.16	32.3	30	20.2906	207.689
132.192	32.35	30	20.0103	208.473
132.2	32.3627	30	19.9432	208.702
132.225	32.4	30	19.7254	209.464
132.25	32.4374	30	19.5318	210.324
132.259	32.45	30	19.4608	210.644
132.295	32.5	30	19.2032	212.008
132.3	32.5069	30	19.1695	212.209
132.333	32.55	30	18.9487	213.535
132.35	32.5711	30	18.8511	214.213
132.374	32.6	30	18.7115	215.176
132.4	32.6308	30	18.5754	216.222
132.417	32.65	30	18.4869	216.889
132.45	32.6863	30	18.3313	218.148
132.463	32.7	30	18.2703	218.625
132.5	32.7382	30	18.1102	219.933
132.512	32.75	30	18.0589	220.334
132.55	32.7869	30	17.9068	221.546
132.564	32.8	30	17.8518	221.963
132.6	32.833	30	17.7192	222.971
132.619	32.85	30	17.6515	223.463
132.65	32.8771	30	17.5483	224.207
132.677	32.9	30	17.4643	224.794
132.7	32.9194	30	17.3969	225.259
132.737	32.95	30	17.2998	225.93
132.75	32.9604	30	17.2689	226.14
132.8	33	30	17.1696	226.863
132.8	33.0003	30	17.1689	226.869
132.85	33.0389	30	17.0908	227.462
132.864	33.05	30	17.0752	227.611
132.9	33.0769	30	17.0443	227.944
132.931	33.1	30	17.0339	228.192
132.95	33.1144	30	17.03	228.334
132.998	33.15	30	17.045	228.636
133	33.1517	30	17.0458	228.649
133.05	33.1881	30	17.0778	228.897
133.066	33.2	30	17.0939	228.965
133.1	33.2244	30	17.1263	229.083
133.135	33.25	30	17.1698	229.175
133.15	33.2606	30	17.1856	229.203
133.2	33.2967	30	17.2452	229.246
133.205	33.3	30	17.2504	229.246
133.25	33.3325	30	17.2922	229.201
133.274	33.35	30	17.3128	229.148
133.3	33.3687	30	17.3268	229.067
133.343	33.4	30	17.343	228.882
133.35	33.4051	30	17.3431	228.847
133.4	33.4417	30	17.3322	228.564
133.411	33.45	30	17.3265	228.498
133.45	33.4787	30	17.2924	228.266
133.479	33.5	30	17.2573	228.113
133.5	33.5161	30	17.2229	228.019
133.545	33.55	30	17.1321	227.914
133.55	33.5538	30	17.1201	227.914
133.6	33.5914	30	16.9767	228.059
133.612	33.6	30	16.9375	228.141
133.65	33.6284	30	16.792	228.563
133.68	33.65	30	16.6629	229.07
133.7	33.6647	30	16.5671	229.521
133.75	33.6996	30	16.3055	230.999
133.751	33.7	30	16.3021	231.02
133.8	33.7319	30	16.0062	233.019
133.83	33.75	30	15.8197	234.47
133.85	33.762	30	15.6934	235.563
133.9	33.789	30	15.3781	238.56
133.923	33.8	30	15.2375	240.041
133.95	33.8127	30	15.0794	241.905
134	33.8333	30	14.8129	245.46
134.047	33.85	30	14.6073	248.872
134.05	33.8509	30	14.5973	249.069
134.1	33.8651	30	14.4247	252.557
134.15	33.8767	30	14.3081	255.776
134.2	33.8861	30	14.2421	258.593
134.25	33.8937	30	14.219	260.909
134.3	33.8997	30	14.2311	262.673
134.303	33.9	30	14.2324	262.761
134.35	33.9044	30	14.2691	263.875
134.4	33.9085	30	14.3325	264.549
134.45	33.9122	30	14.4195	264.765
134.5	33.916	30	14.5293	264.616
134.55	33.92	30	14.6615	264.213
134.6	33.9244	30	14.8151	263.67
134.65	33.9292	30	14.9882	263.098
134.7	33.9344	30	15.1777	262.593
134.75	33.9401	30	15.38	262.236
134.8	33.9459	30	15.5915	262.086
134.835	33.95	30	15.7423	262.125
134.85	33.9517	30	15.8084	262.181
134.9	33.9572	30	16.0274	262.536
134.95	33.9624	30	16.2508	263.157
135	33.9671	30	16.4805	264.023
135.05	33.971	30	16.7197	265.096
135.1	33.9741	30	16.9723	266.322
135.15	33.9763	30	17.2419	267.628
135.2	33.9776	30	17.5307	268.93
135.25	33.9779	30	17.8382	270.137
135.3	33.9774	30	18.1615	271.158
135.35	33.9762	30	18.495	271.913
135.4	33.9746	30	18.8317	272.338
135.45	33.9728	30	19.1644	272.388
135.5	33.9712	30	19.487	272.045
135.55	33.9699	30	19.7956	271.311
135.6	33.9692	30	20.0885	270.207
135.65	33.9695	30	20.3664	268.775
135.7	33.971	30	20.6307	267.067
135.75	33.9737	30	20.8835	265.146
135.8	33.978	30	21.1255	263.076
135.85	33.9838	30	21.3558	260.924
135.9	33.9914	30	21.5714	258.751
135.947	34	30	21.7554	256.751
135.95	34.0006	30	21.7661	256.609
136	34.0111	30	21.9245	254.543
136.05	34.0233	30	22.0484	252.585
136.1	34.0371	30	22.1296	250.753
136.142	34.05	30	22.1599	249.324
136.15	34.0525	30	22.1577	249.056
136.2	34.0688	30	22.1187	247.498
136.25	34.0867	30	22.0212	246.057
136.285	34.1	30	21.917	245.111
136.3	34.1058	30	21.8577	244.714
136.35	34.1258	30	21.6265	243.445
136.4	34.1473	30	21.3412	242.198
136.406	34.15	30	21.302	242.043
136.45	34.1695	30	20.9982	240.946
136.5	34.1932	30	20.6189	239.623
136.514	34.2	30	20.508	239.238
136.55	34.2181	30	20.2095	238.188
136.6	34.2446	30	19.7927	236.578
136.61	34.25	30	19.7104	236.237
136.65	34.2727	30	19.3826	234.759
136.695	34.3	30	19.0393	232.902
136.7	34.3031	30	19.0049	232.688
136.75	34.3358	30	18.6786	230.366
136.77	34.35	30	18.5647	229.349
136.8	34.3715	30	18.4267	227.819
136.837	34.4	30	18.2992	225.839
136.85	34.4107	30	18.2678	225.121
136.896	34.45	30	18.2132	222.628
136.9	34.4538	30	18.2129	222.404
136.949	34.5	30	18.2597	219.894
136.95	34.501	30	18.2617	219.845
136.998	34.55	30	18.3924	217.734
137	34.5524	30	18.4002	217.645
137.043	34.6	30	18.5728	216.174
137.05	34.6075	30	18.6017	215.992
137.087	34.65	30	18.7735	215.199
137.1	34.6652	30	18.8348	215.013
137.129	34.7	30	18.9773	214.777
137.15	34.7242	30	19.0737	214.761
137.172	34.75	30	19.1775	214.877
137.2	34.783	30	19.3082	215.221
137.215	34.8	30	19.3778	215.484
137.25	34.8401	30	19.5483	216.341
137.259	34.85	30	19.594	216.604
137.3	34.8943	30	19.8239	218.046
137.305	34.9	30	19.8581	218.263
137.35	34.9448	30	20.1794	220.226
137.355	34.95	30	20.225	220.485
137.4	34.991	30	20.6615	222.718
137.41	35	30	20.7789	223.247
137.45	35.0332	30	21.3071	225.319
137.47	35.05	30	21.6321	226.402
137.5	35.0718	30	22.1337	227.825
137.538	35.1	30	22.8989	229.614
137.55	35.1076	30	23.1379	230.079
137.6	35.1407	30	24.2793	231.935
137.614	35.15	30	24.6297	232.411
137.65	35.1716	30	25.5182	233.359
137.697	35.2	30	26.7518	234.392
137.7	35.2019	30	26.8381	234.444
137.75	35.2302	30	28.1396	235.13
137.784	35.25	30	29.0419	235.507
137.8	35.2586	30	29.4389	235.607
137.85	35.2863	30	30.6631	235.893
137.874	35.3	30	31.2359	236.024
137.9	35.3139	30	31.7954	236.098
137.95	35.3414	30	32.8161	236.298
137.965	35.35	30	33.1101	236.38
138	35.3683	30	33.6801	236.545
138.05	35.3955	30	34.4165	236.929
138.058	35.4	30	34.5261	237.01
138.1	35.4215	30	34.9631	237.466
138.15	35.4476	30	35.3865	238.235
138.155	35.45	30	35.4192	238.32
138.2	35.4719	30	35.6245	239.224
138.25	35.496	30	35.7609	240.477
138.259	35.5	30	35.7715	240.717
138.3	35.5181	30	35.7541	241.961
138.35	35.5391	30	35.6743	243.667
138.377	35.55	30	35.6013	244.678
138.4	35.5585	30	35.5226	245.55
138.45	35.576	30	35.3151	247.553
138.5	35.5921	30	35.0976	249.62
138.527	35.6	30	34.9704	250.734
138.55	35.6064	30	34.8593	251.684
138.6	35.6188	30	34.6067	253.683
138.65	35.6299	30	34.3632	255.567
138.7	35.6398	30	34.1257	257.294
138.75	35.6486	30	33.889	258.84
138.759	35.65	30	33.8431	259.095
138.8	35.656	30	33.6297	260.199
138.85	35.6624	30	33.3575	261.378
138.9	35.6681	30	33.0694	262.399
138.95	35.6731	30	32.7586	263.297
139	35.6776	30	32.419	264.117
139.05	35.6815	30	32.0447	264.91
139.1	35.6849	30	31.6304	265.729
139.15	35.6876	30	31.1721	266.625
139.2	35.6897	30	30.6671	267.647
139.25	35.6911	30	30.1147	268.835
139.3	35.6914	30	29.5171	270.22
139.35	35.6907	30	28.8795	271.82
139.4	35.6888	30	28.2098	273.645
139.45	35.6854	30	27.519	275.691
139.5	35.6806	30	26.8198	277.947
139.55	35.674	30	26.1269	280.393
139.6	35.6657	30	25.4565	283.007
139.65	35.6555	30	24.8263	285.762
139.673	35.65	30	24.5528	287.07
139.7	35.6429	30	24.2465	288.654
139.75	35.6278	30	23.7406	291.654
139.8	35.6106	30	23.3461	294.7
139.827	35.6	30	23.185	296.374
139.85	35.5906	30	23.0873	297.749
139.9	35.5678	30	22.9968	300.676
140.816	35	30	19.3692	188.278
140.825	35.05	30	19.0363	189.624
140.836	35.1	30	18.6931	191.237
140.849	35.15	30	18.3524	193.109
140.85	35.1524	30	18.3359	193.205
140.865	35.2	30	18.0185	195.221
140.883	35.25	30	17.7156	197.492
140.9	35.2922	30	17.4935	199.46
140.903	35.3	30	17.4565	199.824
140.927	35.35	30	17.2445	202.113
140.95	35.3942	30	17.1066	203.984
140.953	35.4	30	17.0918	204.215
140.982	35.45	30	16.9923	206.029
141	35.4792	30	16.9582	206.917
141.013	35.5	30	16.9437	207.467
141.046	35.55	30	16.9349	208.508
141.05	35.5563	30	16.9358	208.612
141.08	35.6	30	16.9527	209.18
141.1	35.6293	30	16.9698	209.43
141.114	35.65	30	16.983	209.557
141.149	35.7	30	17.0114	209.731
141.15	35.7008	30	17.0117	209.733
141.185	35.75	30	17.0224	209.8
141.2	35.7716	30	17.0187	209.819
141.22	35.8	30	17.0037	209.845
141.25	35.8423	30	16.9577	209.904
141.256	35.85	30	16.9458	209.92
141.291	35.9	30	16.8418	210.054
141.3	35.9125	30	16.8084	210.097
141.327	35.95	30	16.6883	210.254
141.35	35.9819	30	16.5655	210.408
141.363	36	30	16.4867	210.505
141.4	36.05	30	16.2413	210.774
141.4	36.0503	30	16.2397	210.776
141.437	36.1	30	15.9565	211.029
141.45	36.1178	30	15.8492	211.103
141.474	36.15	30	15.6428	211.22
141.5	36.1844	30	15.4167	211.288
141.512	36.2	30	15.3105	211.306
141.55	36.25	30	14.9702	211.254
141.55	36.2507	30	14.9658	211.252
141.587	36.3	30	14.6307	211.05
141.6	36.3176	30	14.5159	210.935
141.624	36.35	30	14.3043	210.684
141.65	36.3855	30	14.0866	210.328
141.661	36.4	30	13.9993	210.168
141.696	36.45	30	13.7211	209.532
141.7	36.4554	30	13.6935	209.457
141.731	36.5	30	13.4724	208.81
141.75	36.5283	30	13.348	208.375
141.765	36.55	30	13.2563	208.037
141.797	36.6	30	13.0717	207.248
141.8	36.6044	30	13.0572	207.179
141.829	36.65	30	12.9147	206.471
141.85	36.6848	30	12.8229	205.946
141.859	36.7	30	12.7848	205.723
141.889	36.75	30	12.677	205.015
141.9	36.7695	30	12.6414	204.75
141.918	36.8	30	12.5883	204.348
141.945	36.85	30	12.5164	203.721
141.95	36.8586	30	12.5058	203.617
141.973	36.9	30	12.4569	203.128
141.999	36.95	30	12.4099	202.561
142	36.9525	30	12.408	202.534
142.025	37	30	12.3711	202.013
142.049	37.05	30	12.3417	201.477
142.05	37.0513	30	12.3411	201.463
142.074	37.1	30	12.3181	200.948
142.097	37.15	30	12.302	200.422
142.1	37.1557	30	12.3007	200.362
142.121	37.2	30	12.2907	199.897
142.143	37.25	30	12.2855	199.373
142.15	37.2665	30	12.2854	199.2
142.165	37.3	30	12.2849	198.848
142.186	37.35	30	12.2892	198.325
142.2	37.3847	30	12.2957	197.963
142.206	37.4	30	12.2984	197.805
142.226	37.45	30	12.3111	197.287
142.245	37.5	30	12.3288	196.777
142.25	37.5121	30	12.334	196.655
142.264	37.55	30	12.3496	196.277
142.282	37.6	30	12.3744	195.788
142.3	37.65	30	12.4032	195.311
142.3	37.6505	30	12.4035	195.306
142.317	37.7	30	12.4338	194.847
142.333	37.75	30	12.4678	194.399
142.349	37.8	30	12.505	193.969
142.35	37.8022	30	12.5067	193.951
142.365	37.85	30	12.5432	193.555
142.38	37.9	30	12.5838	193.161
142.395	37.95	30	12.6267	192.787
142.4	37.9694	30	12.644	192.647
142.409	38	30	12.6703	192.432
142.423	38.05	30	12.7147	192.097
142.436	38.1	30	12.7604	191.784
142.449	38.15	30	12.8071	191.492
142.45	38.1541	30	12.811	191.469
142.462	38.2	30	12.853	191.22
142.474	38.25	30	12.8991	190.969
142.487	38.3	30	12.9453	190.739
142.498	38.35	30	12.9915	190.531
142.5	38.3569	30	12.9979	190.504
142.51	38.4	30	13.0359	190.342
142.522	38.45	30	13.0795	190.174
142.533	38.5	30	13.1224	190.027
142.544	38.55	30	13.1643	189.9
142.55	38.5758	30	13.1855	189.842
142.555	38.6	30	13.2042	189.792
142.566	38.65	30	13.2419	189.704
142.577	38.7	30	13.2781	189.635
142.588	38.75	30	13.3128	189.585
142.599	38.8	30	13.3457	189.555
142.6	38.8051	30	13.3489	189.552
142.61	38.85	30	13.3752	189.542
142.621	38.9	30	13.4025	189.548
142.631	38.95	30	13.4278	189.572
142.642	39	30	13.4511	189.614
142.65	39.0358	30	13.4663	189.655
142.653	39.05	30	13.4717	189.673
142.664	39.1	30	13.4887	189.75
142.675	39.15	30	13.5035	189.844
142.687	39.2	30	13.5161	189.954
142.698	39.25	30	13.5265	190.081
142.7	39.2591	30	13.5281	190.106
142.71	39.3	30	13.5331	190.225
142.721	39.35	30	13.537	190.384
142.733	39.4	30	13.5389	190.559
142.745	39.45	30	13.5389	190.75
142.75	39.4688	30	13.5381	190.825
142.758	39.5	30	13.5354	190.956
142.771	39.55	30	13.5292	191.177
142.784	39.6	30	13.5214	191.413
142.797	39.65	30	13.512	191.663
142.8	39.6625	30	13.5092	191.728
142.81	39.7	30	13.4993	191.928
142.824	39.75	30	13.4847	192.207
142.838	39.8	30	13.4691	192.5
142.85	39.84	30	13.4559	192.744
142.853	39.85	30	13.4523	192.806
142.868	39.9	30	13.4326	193.127
142.883	39.95	30	13.4127	193.461
142.899	40	30	13.3928	193.809
142.9	40.0026	30	13.3917	193.827
142.916	40.05	30	13.3706	194.171
142.932	40.1	30	13.3489	194.547
142.949	40.15	30	13.3283	194.936
142.95	40.1519	30	13.3275	194.95
142.967	40.2	30	13.3065	195.34
142.985	40.25	30	13.2865	195.76
143	40.2893	30	13.2723	196.099
143.004	40.3	30	13.2685	196.194
143.023	40.35	30	13.2513	196.645
143.043	40.4	30	13.2378	197.112
143.05	40.4164	30	13.2339	197.269
143.064	40.45	30	13.2269	197.596
143.085	40.5	30	13.2202	198.099
143.1	40.5345	30	13.2185	198.457
143.107	40.55	30	13.2187	198.62
143.129	40.6	30	13.2223	199.161
143.15	40.6446	30	13.232	199.658
143.153	40.65	30	13.2337	199.719
143.177	40.7	30	13.2523	200.297
143.2	40.7473	30	13.2795	200.86
143.201	40.75	30	13.2813	200.892
143.227	40.8	30	13.3209	201.501
143.25	40.8436	30	13.3665	202.042
143.253	40.85	30	13.3742	202.122
143.281	40.9	30	13.4424	202.749
143.3	40.9343	30	13.4994	203.178
143.309	40.95	30	13.5289	203.374
143.338	41	30	13.6361	203.989
143.35	41.0202	30	13.6857	204.232
143.368	41.05	30	13.7672	204.584
143.399	41.1	30	13.9254	205.145
143.4	41.1023	30	13.9334	205.17
143.43	41.15	30	14.1143	205.662
143.45	41.1808	30	14.247	205.951
143.462	41.2	30	14.3367	206.122
143.495	41.25	30	14.5958	206.517
143.5	41.2571	30	14.6357	206.566
143.529	41.3	30	14.8934	206.843
143.55	41.3314	30	15.1002	207.01
143.562	41.35	30	15.2302	207.103
143.597	41.4	30	15.6066	207.304
143.6	41.4046	30	15.6435	207.319
143.631	41.45	30	16.0197	207.468
143.65	41.4767	30	16.2544	207.542
143.666	41.5	30	16.4657	207.617
143.7	41.5485	30	16.925	207.773
143.701	41.55	30	16.9395	207.779
143.736	41.6	30	17.4331	207.992
143.75	41.6188	30	17.6223	208.086
143.772	41.65	30	17.9366	208.287
143.8	41.6883	30	18.3236	208.586
143.808	41.7	30	18.4401	208.698
143.845	41.75	30	18.9321	209.257
143.85	41.7561	30	18.9898	209.335
143.883	41.8	30	19.399	209.996
143.9	41.821	30	19.5834	210.363
143.923	41.85	30	19.8283	210.942
143.95	41.8831	30	20.0845	211.693
143.964	41.9	30	20.2077	212.121
144	41.9418	30	20.4767	213.304
144.007	41.95	30	20.525	213.558
144.05	41.9967	30	20.7549	215.153
144.053	42	30	20.7691	215.275
144.1	42.0476	30	20.9247	217.191
144.102	42.05	30	20.9308	217.293
144.15	42.0947	30	20.999	219.365
144.156	42.1	30	21.0033	219.627
144.2	42.138	30	20.9951	221.622
144.214	42.15	30	20.9839	222.285
144.25	42.178	30	20.9317	223.916
144.279	42.2	30	20.8764	225.249
144.3	42.2151	30	20.8269	226.199
144.35	42.2495	30	20.6959	228.429
144.351	42.25	30	20.6938	228.461
144.4	42.2808	30	20.5361	230.553
144.432	42.3	30	20.4315	231.862
144.45	42.3102	30	20.371	232.564
144.5	42.3375	30	20.1973	234.432
144.524	42.35	30	20.1133	235.272
144.55	42.3631	30	20.02	236.148
144.6	42.3871	30	19.8404	237.707
144.628	42.4	30	19.7397	238.511
144.65	42.4099	30	19.6592	239.112
144.7	42.4313	30	19.474	240.365
144.745	42.45	30	19.3095	241.373
144.75	42.452	30	19.2913	241.476
144.8	42.4714	30	19.0998	242.452
144.85	42.4903	30	18.9116	243.296
144.876	42.5	30	18.8126	243.689
144.9	42.5086	30	18.7219	244.018
144.95	42.5262	30	18.531	244.619
145	42.5436	30	18.3465	245.1
145.019	42.55	30	18.278	245.251
145.05	42.5605	30	18.1642	245.468
145.1	42.5771	30	17.9885	245.724
145.15	42.5937	30	17.8255	245.869
145.169	42.6	30	17.7669	245.897
145.2	42.6101	30	17.6719	245.915
145.25	42.6265	30	17.5319	245.869
145.3	42.6431	30	17.4109	245.743
145.32	42.65	30	17.3668	245.672
145.35	42.6597	30	17.3052	245.556
145.4	42.6764	30	17.2171	245.325
145.45	42.6936	30	17.1511	245.07
145.469	42.7	30	17.132	244.972
145.5	42.7107	30	17.1014	244.811
145.55	42.728	30	17.0698	244.564
145.6	42.7457	30	17.0594	244.348
145.612	42.75	30	17.0598	244.302
145.65	42.7633	30	17.0609	244.175
145.7	42.781	30	17.0785	244.051
145.75	42.7992	30	17.1145	243.977
145.752	42.8	30	17.1165	243.975
145.8	42.8169	30	17.156	243.945
145.85	42.8348	30	17.2132	243.946
145.892	42.85	30	17.2732	243.958
145.9	42.8529	30	17.2844	243.96
145.95	42.8706	30	17.36	243.964
146	42.8886	30	17.4508	243.936
146.031	42.9	30	17.5153	243.891
146.05	42.9066	30	17.5516	243.849
146.1	42.9245	30	17.6585	243.676
146.15	42.9428	30	17.7807	243.398
146.169	42.95	30	17.8317	243.26
146.2	42.9612	30	17.9092	242.994
146.25	42.98	30	18.0479	242.454
146.3	42.9996	30	18.204	241.772
146.301	43	30	18.2069	241.758
146.35	43.0193	30	18.3617	240.949
146.4	43.0401	30	18.5389	239.997
146.423	43.05	30	18.6272	239.527
146.45	43.0616	30	18.727	238.933
146.5	43.0841	30	18.9283	237.782
146.533	43.1	30	19.0763	236.98
146.55	43.1078	30	19.1452	236.575
146.6	43.1323	30	19.3694	235.348
146.634	43.15	30	19.5342	234.522
146.65	43.1582	30	19.6065	234.136
146.7	43.1851	30	19.8447	232.979
146.726	43.2	30	19.9765	232.404
146.75	43.2132	30	20.0843	231.909
146.8	43.2423	30	20.3198	230.954
146.813	43.25	30	20.3802	230.734
146.85	43.2722	30	20.5388	230.135
146.895	43.3	30	20.7295	229.528
146.9	43.3032	30	20.7491	229.463
146.95	43.3345	30	20.9301	228.942
146.974	43.35	30	21.015	228.743
147	43.3664	30	21.0912	228.564
147.05	43.3989	30	21.2338	228.319
147.052	43.4	30	21.2383	228.313
147.1	43.4311	30	21.3417	228.184
147.129	43.45	30	21.4012	228.151
147.15	43.4636	30	21.4344	228.142
147.2	43.4963	30	21.5111	228.169
147.206	43.5	30	21.5191	228.175
147.25	43.5285	30	21.5641	228.24
147.283	43.55	30	21.5997	228.304
147.3	43.5609	30	21.612	228.339
147.35	43.5932	30	21.6516	228.447
147.361	43.6	30	21.6603	228.47
147.4	43.625	30	21.681	228.55
147.439	43.65	30	21.7104	228.619
147.45	43.6571	30	21.7157	228.637
147.5	43.6888	30	21.7461	228.7
147.517	43.7	30	21.76	228.715
147.55	43.7205	30	21.7778	228.734
147.596	43.75	30	21.8186	228.739
147.6	43.7524	30	21.821	228.738
147.65	43.7839	30	21.8577	228.713
147.675	43.8	30	21.8844	228.691
147.7	43.8156	30	21.904	228.664
147.75	43.8476	30	21.9607	228.597
147.754	43.85	30	21.9653	228.592
147.8	43.8792	30	22.0092	228.524
147.832	43.9	30	22.052	228.48
147.85	43.9112	30	22.0696	228.458
147.9	43.9432	30	22.1322	228.415
147.91	43.95	30	22.147	228.41
147.95	43.975	30	22.188	228.408
147.989	44	30	22.242	228.438
148	44.0071	30	22.253	228.454
148.05	44.0388	30	22.3099	228.563
148.067	44.05	30	22.3332	228.619
148.1	44.0704	30	22.3625	228.745
148.147	44.1	30	22.4211	228.987
148.15	44.1021	30	22.4238	229.006
148.2	44.1328	30	22.465	229.339
148.228	44.15	30	22.4969	229.556
148.25	44.1635	30	22.5118	229.744
148.3	44.1937	30	22.5598	230.209
148.31	44.2	30	22.5709	230.312
148.35	44.2231	30	22.5938	230.718
148.396	44.25	30	22.6413	231.218
148.4	44.2525	30	22.6436	231.266
148.45	44.2806	30	22.6723	231.828
148.484	44.3	30	22.7069	232.222
148.5	44.3086	30	22.7145	232.401
148.55	44.3358	30	22.7485	232.968
148.576	44.35	30	22.7742	233.262
148.6	44.3625	30	22.7847	233.524
148.65	44.3887	30	22.821	234.06
148.672	44.4	30	22.8416	234.285
148.7	44.4143	30	22.8528	234.57
148.75	44.4395	30	22.8887	235.051
148.771	44.45	30	22.9078	235.241
148.8	44.4642	30	22.918	235.497
148.85	44.4886	30	22.9516	235.906
148.873	44.5	30	22.9726	236.083
148.9	44.5125	30	22.9811	236.273
148.95	44.5362	30	23.0118	236.596
148.979	44.55	30	23.0381	236.763
149	44.5596	30	23.0448	236.872
149.05	44.5826	30	23.0727	237.096
149.087	44.6	30	23.1078	237.231
149.1	44.6058	30	23.1123	237.27
149.15	44.6284	30	23.1378	237.389
149.197	44.65	30	23.1846	237.454
149.2	44.6515	30	23.186	237.457
149.25	44.6738	30	23.2091	237.473
149.3	44.6969	30	23.2591	237.441
149.307	44.7	30	23.2665	237.434
149.35	44.7192	30	23.2871	237.366
149.4	44.7423	30	23.3345	237.252
149.417	44.75	30	23.3534	237.206
149.45	44.765	30	23.37	237.105
149.5	44.7881	30	23.4138	236.931
149.525	44.8	30	23.4427	236.835
149.55	44.8113	30	23.4548	236.737
149.6	44.8346	30	23.494	236.529
149.632	44.85	30	23.53	236.391
149.65	44.8583	30	23.5381	236.312
149.7	44.8818	30	23.5721	236.093
149.737	44.9	30	23.6121	235.929
149.75	44.906	30	23.6171	235.873
149.8	44.9299	30	23.6459	235.657
149.841	44.95	30	23.6873	235.485
149.85	44.9544	30	23.6905	235.446
149.9	44.9786	30	23.7148	235.24
149.943	45	30	23.7559	235.068
149.95	45.0036	30	23.758	235.038
150	45.0281	30	23.7789	234.84
150.043	45.05	30	23.8182	234.667
150.05	45.0534	30	23.8199	234.64
150.1	45.0782	30	23.8379	234.438
150.142	45.1	30	23.8734	234.262
150.15	45.1039	30	23.8748	234.229
150.2	45.1291	30	23.8892	234.015
150.24	45.15	30	23.9179	233.835
150.25	45.1551	30	23.9184	233.79
150.3	45.1808	30	23.9265	233.559
150.336	45.2	30	23.9449	233.385
150.35	45.2071	30	23.9427	233.32
150.4	45.2333	30	23.9401	233.08
150.431	45.25	30	23.9457	232.931
150.45	45.26	30	23.9364	232.841

## Sheet: panel_a_Example_STF
time	moment_rate	Mw
0	0	0
1	6.17503e+18	6.46043
2	1.26867e+19	6.78372
3	1.88673e+19	6.98445
4	2.61173e+19	7.13676
5	3.25435e+19	7.25602
6	4.16038e+19	7.35991
7	4.59493e+19	7.44312
8	5.28749e+19	7.51628
9	5.94168e+19	7.58109
10	6.34038e+19	7.63724
11	7.04814e+19	7.68906
12	7.44458e+19	7.73528
13	8.20602e+19	7.77891
14	8.73138e+19	7.81908
15	9.84561e+19	7.85856
16	1.05499e+20	7.89563
17	1.14888e+20	7.93124
18	1.24872e+20	7.96554
19	1.3131e+20	7.9977
20	1.27722e+20	8.02589
21	1.18254e+20	8.04975
22	1.19262e+20	8.07197
23	1.16594e+20	8.09216
24	1.1958e+20	8.11151
25	1.28227e+20	8.13091
26	1.31723e+20	8.14957
27	1.4004e+20	8.16817
28	1.40623e+20	8.18572
29	1.48848e+20	8.2032
30	1.57617e+20	8.22064
31	1.5144e+20	8.23645
32	1.45985e+20	8.25092
33	1.45354e+20	8.26464
34	1.55013e+20	8.27859
35	1.65806e+20	8.29281
36	1.77454e+20	8.30728
37	1.92974e+20	8.32224
38	2.03952e+20	8.33726
39	1.89323e+20	8.35053
40	1.82235e+20	8.36276
41	1.94282e+20	8.37525
42	1.96052e+20	8.38733
43	1.95373e+20	8.39889
44	1.9588e+20	8.41003
45	1.93008e+20	8.42061
46	2.06708e+20	8.43152
47	2.10854e+20	8.44224
48	1.96173e+20	8.45187
49	1.68953e+20	8.45992
50	1.75094e+20	8.46803
51	1.85419e+20	8.47638
52	1.85317e+20	8.48449
53	1.95787e+20	8.49281
54	1.92726e+20	8.50078
55	1.86936e+20	8.50831
56	1.61421e+20	8.51465
57	1.56447e+20	8.52067
58	1.62213e+20	8.52678
59	1.53443e+20	8.53245
60	1.53726e+20	8.53802
61	1.59487e+20	8.54368
62	1.52687e+20	8.549
63	1.53554e+20	8.55426
64	1.46071e+20	8.55917
65	1.515e+20	8.56417
66	1.60317e+20	8.56938
67	1.55087e+20	8.57433
68	1.55872e+20	8.57922
69	1.4805e+20	8.58379
70	1.44654e+20	8.58818
71	1.3849e+20	8.59233
72	1.62656e+20	8.59713
73	1.49408e+20	8.60146
74	1.44547e+20	8.6056
75	1.33373e+20	8.60936
76	1.34716e+20	8.61311
77	1.39569e+20	8.61695
78	1.37289e+20	8.62067
79	1.48531e+20	8.62465
80	1.4111e+20	8.62838
81	1.42927e+20	8.63211
82	1.1838e+20	8.63516
83	1.29514e+20	8.63846
84	1.35401e+20	8.64187
85	1.46188e+20	8.64551
86	1.22155e+20	8.64852
87	1.24735e+20	8.65156
88	1.29348e+20	8.65467
89	1.09832e+20	8.65729
90	9.41277e+19	8.65952
91	7.99383e+19	8.6614
92	7.32233e+19	8.66311
93	7.78676e+19	8.66492
94	8.52779e+19	8.66688
95	7.68101e+19	8.66864
96	8.71292e+19	8.67063
97	9.01275e+19	8.67266
98	8.62283e+19	8.6746
99	1.05483e+20	8.67695
100	1.10113e+20	8.67938
101	1.08719e+20	8.68177
102	1.16702e+20	8.6843
103	1.05526e+20	8.68658
104	1.01159e+20	8.68874
105	8.9352e+19	8.69064
106	1.03789e+20	8.69283
107	1.17285e+20	8.69528
108	1.25328e+20	8.69788
109	1.33492e+20	8.70063
110	1.32548e+20	8.70332
111	1.41081e+20	8.70617
112	1.53732e+20	8.70924
113	1.73938e+20	8.71267
114	1.83704e+20	8.71625
115	1.92682e+20	8.71996
116	2.05089e+20	8.72386
117	2.15084e+20	8.72789
118	2.28757e+20	8.73212
119	2.32997e+20	8.73636
120	2.66049e+20	8.74113
121	2.59933e+20	8.74572
122	2.56988e+20	8.75018
123	2.4632e+20	8.7544
124	2.28607e+20	8.75825
125	2.11142e+20	8.76177
126	2.02044e+20	8.7651
127	1.82913e+20	8.76808
128	1.86255e+20	8.77108
129	1.94266e+20	8.77418
130	1.90493e+20	8.77718
131	1.92021e+20	8.78018
132	1.95969e+20	8.78321
133	1.74755e+20	8.78589
134	1.63788e+20	8.78837
135	1.8026e+20	8.79108
136	1.69683e+20	8.79361
137	1.55603e+20	8.79591
138	1.52772e+20	8.79815
139	1.37223e+20	8.80015
140	1.27168e+20	8.80198
141	1.2486e+20	8.80378
142	1.20135e+20	8.80549
143	1.19948e+20	8.8072
144	1.25791e+20	8.80897
145	1.3646e+20	8.81088
146	1.15817e+20	8.8125
147	1.16153e+20	8.81411
148	1.21608e+20	8.81578
149	1.07912e+20	8.81726
150	1.07689e+20	8.81873
151	1.00662e+20	8.8201
152	1.12267e+20	8.82161
153	1.22055e+20	8.82325
154	1.13153e+20	8.82476
155	9.74161e+19	8.82606
156	1.00059e+20	8.82738
157	9.52575e+19	8.82864
158	9.6371e+19	8.8299
159	9.45452e+19	8.83114
160	8.42007e+19	8.83223
161	8.76226e+19	8.83337
162	9.28886e+19	8.83457
163	8.23747e+19	8.83562
164	8.87614e+19	8.83676
165	8.47289e+19	8.83784
166	8.85886e+19	8.83897
167	8.60295e+19	8.84006
168	8.01723e+19	8.84107
169	7.55887e+19	8.84202
170	6.23105e+19	8.8428
171	7.34197e+19	8.84372
172	8.64543e+19	8.84479
173	7.18172e+19	8.84568
174	6.47651e+19	8.84649
175	6.92052e+19	8.84734
176	7.11025e+19	8.84821
177	7.43659e+19	8.84913
178	8.00084e+19	8.85011
179	8.58075e+19	8.85115
180	8.0045e+19	8.85212
181	7.24617e+19	8.853
182	7.57258e+19	8.85391
183	7.12214e+19	8.85477
184	6.03833e+19	8.85549
185	5.40778e+19	8.85614
186	5.1722e+19	8.85676
187	5.1668e+19	8.85737
188	5.05632e+19	8.85798
189	4.72037e+19	8.85854
190	3.94623e+19	8.859
191	3.53244e+19	8.85942
192	3.44251e+19	8.85983
193	3.71903e+19	8.86027
194	3.12572e+19	8.86063
195	2.66798e+19	8.86095
196	3.3816e+19	8.86135
197	3.9612e+19	8.86181
198	3.87838e+19	8.86226
199	3.1271e+19	8.86263
200	2.8099e+19	8.86296
201	3.626e+19	8.86338
202	4.41995e+19	8.8639
203	4.56648e+19	8.86443
204	3.85781e+19	8.86487
205	3.67515e+19	8.8653
206	3.89806e+19	8.86575
207	3.9918e+19	8.86621
208	4.50114e+19	8.86673
209	5.31041e+19	8.86734
210	5.21819e+19	8.86794
211	5.23448e+19	8.86854
212	4.6506e+19	8.86907
213	3.96441e+19	8.86953
214	3.77443e+19	8.86996
215	4.10118e+19	8.87043
216	3.84649e+19	8.87086
217	4.02639e+19	8.87132
218	3.82826e+19	8.87175
219	3.71237e+19	8.87217
220	3.28473e+19	8.87254
221	3.24574e+19	8.87291
222	3.0368e+19	8.87325
223	2.5873e+19	8.87354
224	2.46459e+19	8.87382
225	2.76608e+19	8.87413
226	2.51491e+19	8.87442
227	2.76198e+19	8.87473
228	2.63711e+19	8.87502
229	2.44679e+19	8.87529
230	2.30613e+19	8.87555
231	2.15718e+19	8.87579
232	2.03783e+19	8.87602
233	1.81566e+19	8.87622
234	1.73382e+19	8.87642
235	1.91002e+19	8.87663
236	1.88693e+19	8.87684
237	1.80184e+19	8.87704
238	1.7336e+19	8.87723
239	1.9382e+19	8.87745
240	2.06554e+19	8.87768
241	2.05461e+19	8.87791
242	2.36489e+19	8.87817
243	2.30877e+19	8.87842
244	2.14158e+19	8.87866
245	1.85164e+19	8.87886
246	1.67107e+19	8.87905
247	1.60893e+19	8.87923
248	1.54154e+19	8.8794
249	1.5327e+19	8.87957
250	1.53427e+19	8.87974
251	1.27503e+19	8.87988
252	1.28881e+19	8.88002
253	1.3676e+19	8.88017
254	1.41688e+19	8.88032
255	1.36432e+19	8.88047
256	1.32191e+19	8.88062
257	1.39827e+19	8.88077
258	1.39141e+19	8.88093
259	1.24344e+19	8.88106
260	1.28862e+19	8.8812
261	1.29847e+19	8.88135
262	1.35449e+19	8.88149
263	1.43097e+19	8.88165
264	1.47836e+19	8.88181
265	1.50701e+19	8.88198
266	1.31412e+19	8.88212
267	1.3892e+19	8.88227
268	1.35441e+19	8.88242
269	1.36854e+19	8.88257
270	1.31966e+19	8.88271
271	1.28399e+19	8.88285
272	1.34163e+19	8.883
273	1.31576e+19	8.88314
274	1.32242e+19	8.88329
275	1.35482e+19	8.88343
276	1.30473e+19	8.88358
277	1.27488e+19	8.88371
278	1.22628e+19	8.88385
279	1.21234e+19	8.88398
280	1.25525e+19	8.88412
281	1.21929e+19	8.88425
282	1.15085e+19	8.88437
283	1.11188e+19	8.88449
284	1.12511e+19	8.88462
285	1.10897e+19	8.88474
286	9.98452e+18	8.88484
287	9.93514e+18	8.88495
288	9.43351e+18	8.88505
289	9.28878e+18	8.88515
290	8.62589e+18	8.88525
291	8.45335e+18	8.88534
292	8.46958e+18	8.88543
293	7.97012e+18	8.88552
294	7.86674e+18	8.8856
295	8.12528e+18	8.88569
296	8.12934e+18	8.88578
297	7.81415e+18	8.88586
298	7.47993e+18	8.88594
299	7.40712e+18	8.88602
300	7.1227e+18	8.8861
301	6.88961e+18	8.88617
302	6.09747e+18	8.88624
303	5.30115e+18	8.88629
304	5.03679e+18	8.88635
305	4.6347e+18	8.8864
306	4.26201e+18	8.88644
307	4.20371e+18	8.88649
308	3.89757e+18	8.88653
309	3.63208e+18	8.88657
310	3.59247e+18	8.88661
311	3.63058e+18	8.88665
312	3.85967e+18	8.88669
313	3.95322e+18	8.88673
314	3.81511e+18	8.88677
315	3.9464e+18	8.88682
316	4.10609e+18	8.88686
317	3.98626e+18	8.8869
318	3.98905e+18	8.88695
319	3.64171e+18	8.88699
320	3.38351e+18	8.88702
321	3.23616e+18	8.88706
322	2.92194e+18	8.88709
323	2.94831e+18	8.88712
324	2.95279e+18	8.88715
325	2.86718e+18	8.88718
326	2.65617e+18	8.88721
327	2.63667e+18	8.88724
328	2.57511e+18	8.88727
329	2.58275e+18	8.88729
330	2.43369e+18	8.88732
331	2.11592e+18	8.88734
332	2.03854e+18	8.88737
333	2.04648e+18	8.88739
334	1.99996e+18	8.88741
335	1.95839e+18	8.88743
336	2.01264e+18	8.88745
337	1.91989e+18	8.88747
338	1.95381e+18	8.88749
339	1.96152e+18	8.88751
340	1.94972e+18	8.88753
341	1.95809e+18	8.88756
342	1.88581e+18	8.88758
343	1.75839e+18	8.88759
344	1.65777e+18	8.88761
345	1.50346e+18	8.88763
346	1.51943e+18	8.88764
347	1.46075e+18	8.88766
348	1.33804e+18	8.88767
349	1.32453e+18	8.88769

## Sheet: panel_b_MDJ
Time before P-waves[s]	Acc. (noise_free) [nm/s^2]	Acc. (noisy) [nm/s^2]
-158	-2.63216e-11	-0.0832332
-157	-3.72103e-10	-0.0991554
-156	-2.63454e-09	-0.128503
-155	-1.25523e-08	-0.168079
-154	-4.55785e-08	-0.20819
-153	-1.35257e-07	-0.237261
-152	-3.43084e-07	-0.248398
-151	-7.67291e-07	-0.243302
-150	-1.54756e-06	-0.230248
-149	-2.86341e-06	-0.217237
-148	-4.9259e-06	-0.206143
-147	-7.96428e-06	-0.193357
-146	-1.2211e-05	-0.175838
-145	-1.78892e-05	-0.155905
-144	-2.5206e-05	-0.139997
-143	-3.43562e-05	-0.133458
-142	-4.55388e-05	-0.136929
-141	-5.89861e-05	-0.146763
-140	-7.50024e-05	-0.157272
-139	-9.39974e-05	-0.162505
-138	-0.0001165	-0.15788
-137	-0.000143137	-0.142216
-136	-0.000174562	-0.118695
-135	-0.000211368	-0.0930705
-134	-0.000253991	-0.0702581
-133	-0.000302651	-0.0522856
-132	-0.000357361	-0.0389098
-131	-0.000417992	-0.0296724
-130	-0.000484383	-0.0254528
-129	-0.000556452	-0.0284677
-128	-0.000634266	-0.0409005
-127	-0.000718069	-0.063173
-126	-0.000808247	-0.0930621
-125	-0.000905277	-0.126244
-124	-0.00100965	-0.157877
-123	-0.00112178	-0.184364
-122	-0.00124197	-0.204287
-121	-0.00137035	-0.217623
-120	-0.00150688	-0.223891
-119	-0.00165146	-0.221451
-118	-0.00180405	-0.208942
-117	-0.00196486	-0.187131
-116	-0.00213454	-0.15907
-115	-0.00231411	-0.12854
-114	-0.00250494	-0.0981161
-113	-0.00270839	-0.0680723
-112	-0.00292555	-0.0368698
-111	-0.00315703	-0.00299261
-110	-0.00340294	0.0331269
-109	-0.00366311	0.0683074
-108	-0.00393744	0.0973962
-107	-0.00422627	0.115413
-106	-0.00453062	0.120117
-105	-0.00485223	0.11333
-104	-0.00519337	0.0998594
-103	-0.00555644	0.0847876
-102	-0.00594353	0.0710204
-101	-0.00635623	0.0583388
-100	-0.00679553	0.0446878
-99	-0.00726222	0.0294861
-98	-0.00775737	0.0160198
-97	-0.00828289	0.00931379
-96	-0.0088418	0.0107423
-95	-0.0094381	0.0153116
-94	-0.0100763	0.0149683
-93	-0.0107608	0.00451891
-92	-0.0114954	-0.0157863
-91	-0.0122828	-0.0428167
-90	-0.0131256	-0.0745745
-89	-0.0140263	-0.111036
-88	-0.0149884	-0.151329
-87	-0.0160165	-0.19104
-86	-0.0171159	-0.223175
-85	-0.0182925	-0.242185
-84	-0.0195511	-0.247335
-83	-0.0208956	-0.242494
-82	-0.0223285	-0.232752
-81	-0.0238514	-0.22087
-80	-0.0254657	-0.206484
-79	-0.0271734	-0.188422
-78	-0.0289774	-0.167778
-77	-0.0308814	-0.148546
-76	-0.0328897	-0.134845
-75	-0.035007	-0.127398
-74	-0.0372382	-0.122912
-73	-0.0395888	-0.116951
-72	-0.0420646	-0.107545
-71	-0.044672	-0.0964772
-70	-0.0474173	-0.0876093
-69	-0.0503068	-0.0839946
-68	-0.0533461	-0.0859083
-67	-0.0565395	-0.090789
-66	-0.0598906	-0.0950773
-65	-0.0634017	-0.0968911
-64	-0.0670751	-0.0974259
-63	-0.0709127	-0.0998576
-62	-0.0749175	-0.107073
-61	-0.0790928	-0.120366
-60	-0.0834429	-0.139331
-59	-0.0879718	-0.161997
-58	-0.0926829	-0.185458
-57	-0.0975777	-0.207612
-56	-0.102656	-0.228586
-55	-0.107916	-0.24992
-54	-0.113354	-0.272086
-53	-0.118968	-0.29277
-52	-0.124757	-0.307388
-51	-0.130719	-0.311502
-50	-0.136856	-0.30374
-49	-0.14317	-0.287334
-48	-0.149663	-0.268682
-47	-0.156338	-0.25343
-46	-0.163199	-0.243284
-45	-0.170246	-0.236454
-44	-0.177484	-0.230738
-43	-0.184917	-0.225622
-42	-0.19255	-0.221592
-41	-0.200388	-0.218265
-40	-0.208441	-0.213598
-39	-0.216718	-0.204699
-38	-0.22523	-0.189664
-37	-0.233992	-0.169328
-36	-0.243018	-0.147176
-35	-0.252327	-0.127085
-34	-0.261936	-0.111387
-33	-0.271868	-0.10141
-32	-0.282143	-0.099434
-31	-0.292785	-0.109442
-30	-0.303812	-0.135497
-29	-0.315244	-0.178852
-28	-0.327089	-0.236244
-27	-0.339354	-0.301092
-26	-0.352037	-0.366599
-25	-0.365134	-0.42814
-24	-0.378637	-0.483379
-23	-0.392539	-0.53075
-22	-0.406831	-0.568022
-21	-0.421504	-0.592456
-20	-0.436542	-0.602739
-19	-0.451926	-0.600724
-18	-0.467629	-0.590671
-17	-0.483624	-0.576617
-16	-0.499878	-0.561195
-15	-0.516365	-0.547361
-14	-0.533067	-0.540391
-13	-0.549971	-0.546673
-12	-0.567078	-0.569612
-11	-0.584393	-0.606821
-10	-0.601928	-0.651976
-9	-0.619698	-0.69981
-8	-0.637717	-0.749127
-7	-0.655997	-0.800631
-6	-0.674547	-0.852031
-5	-0.693375	-0.896185
-4	-0.712482	-0.924816
-3	-0.731866	-0.933971
-2	-0.751518	-0.925636
-1	-0.771425	-0.904847
0	-0.791558	-0.876211

## Sheet: panel_b_YSI
Time before P-waves [s]	Acc. (noise_free)[nm/s^2]	Acc. (noisy) [nm/s^2]
-111	-2.72685e-13	-0.137512
-110	2.63325e-12	-0.161911
-109	6.94522e-11	-0.207192
-108	5.83194e-10	-0.258037
-107	2.99353e-09	-0.29776
-106	1.1047e-08	-0.3184
-105	3.1425e-08	-0.323154
-104	7.08347e-08	-0.320338
-103	1.24959e-07	-0.314988
-102	1.55053e-07	-0.305029
-101	5.17314e-08	-0.284077
-100	-4.07836e-07	-0.247334
-99	-1.59645e-06	-0.195729
-98	-4.0519e-06	-0.136281
-97	-8.46015e-06	-0.079432
-96	-1.56086e-05	-0.0349389
-95	-2.63252e-05	-0.00791338
-94	-4.14299e-05	0.00306529
-93	-6.17243e-05	0.00424799
-92	-8.80356e-05	0.00236872
-91	-0.000121313	0.0010033
-90	-0.000162757	6.76731e-05
-89	-0.000213951	-0.00211084
-88	-0.000276959	-0.00625593
-87	-0.00035435	-0.0107863
-86	-0.000449147	-0.0122722
-85	-0.000564692	-0.00739985
-84	-0.000704452	0.0047291
-83	-0.000871818	0.0214127
-82	-0.00106995	0.0370255
-81	-0.00130169	0.0451973
-80	-0.00156968	0.0410009
-79	-0.00187647	0.0214969
-78	-0.00222481	-0.0149235
-77	-0.0026179	-0.068149
-76	-0.0030595	-0.134456
-75	-0.00355397	-0.205913
-74	-0.00410603	-0.273888
-73	-0.00472049	-0.334932
-72	-0.00540183	-0.392719
-71	-0.0061539	-0.452057
-70	-0.00697977	-0.509556
-69	-0.00788185	-0.550994
-68	-0.00886235	-0.559839
-67	-0.00992387	-0.529567
-66	-0.0110701	-0.468128
-65	-0.0123063	-0.391381
-64	-0.0136394	-0.312697
-63	-0.0150775	-0.237493
-62	-0.0166293	-0.165061
-61	-0.0183033	-0.0938188
-60	-0.0201074	-0.0254888
-59	-0.0220489	0.0337241
-58	-0.0241351	0.0752279
-57	-0.0263744	0.0922675
-56	-0.0287769	0.0837392
-55	-0.0313552	0.0555804
-54	-0.0341237	0.0190375
-53	-0.0370986	-0.0140888
-52	-0.0402969	-0.0370391
-51	-0.0437356	-0.0500622
-50	-0.0474311	-0.0564469
-49	-0.0514001	-0.0563582
-48	-0.0556591	-0.0451836
-47	-0.0602257	-0.0187346
-46	-0.0651181	0.0200428
-45	-0.0703559	0.0602965
-44	-0.0759587	0.0893513
-43	-0.0819455	0.0998342
-42	-0.0883343	0.0924173
-41	-0.0951411	0.0728715
-40	-0.10238	0.0455433
-39	-0.110066	0.00801608
-38	-0.11821	-0.0480997
-37	-0.126828	-0.129678
-36	-0.135933	-0.233453
-35	-0.145541	-0.343578
-34	-0.155668	-0.438007
-33	-0.166328	-0.499863
-32	-0.177538	-0.526421
-31	-0.189315	-0.529221
-30	-0.20168	-0.524698
-29	-0.214654	-0.522601
-28	-0.228262	-0.521578
-27	-0.242531	-0.514643
-26	-0.257486	-0.498631
-25	-0.273151	-0.479355
-24	-0.289547	-0.468685
-23	-0.306693	-0.476472
-22	-0.324609	-0.503917
-21	-0.343314	-0.542875
-20	-0.362833	-0.580347
-19	-0.383192	-0.604637
-18	-0.404419	-0.610226
-17	-0.426545	-0.599624
-16	-0.449601	-0.581459
-15	-0.473616	-0.565581
-14	-0.498618	-0.558194
-13	-0.524634	-0.560394
-12	-0.551689	-0.570522
-11	-0.579806	-0.587267
-10	-0.609009	-0.610702
-9	-0.639321	-0.641815
-8	-0.67077	-0.682414
-7	-0.703386	-0.734771
-6	-0.737202	-0.799225
-5	-0.772254	-0.871291
-4	-0.808577	-0.942313
-3	-0.846202	-1.00474
-2	-0.88515	-1.05787
-1	-0.92543	-1.10845
0	-0.967036	-1.16528

## Sheet: panel_c
time	Station ID	Scaled amplitude
-350	0	0.021324
-350	1	0
-350	2	0.020677
-350	3	0.031435
-350	4	-0.003103
-350	5	-0.013089
-350	6	-0.016538
-350	7	-0.009851
-350	8	-0.008409
-350	9	0.042372
-350	10	0.015431
-350	11	-0.007511
-350	12	-0.384378
-350	13	-0.016819
-350	14	0.004856
-350	15	0.038144
-350	16	0.001415
-350	17	-0.022065
-350	18	-0.018865
-350	19	-0.007259
-350	20	-0.001771
-350	21	-0.005449
-350	22	0.048397
-350	23	0.005345
-350	24	0.011286
-350	25	-0.036962
-350	26	0.054612
-350	27	0.045305
-350	28	0.012381
-350	29	0.009976
-350	30	-0.015068
-350	31	0.004768
-350	32	0
-350	33	0.027798
-350	34	-0.011433
-350	35	0.010026
-350	36	0
-350	37	0.025873
-350	38	0.001842
-350	39	-0.00899
-350	40	0.010876
-350	41	0.004054
-350	42	0.01551
-350	43	0.037625
-350	44	0.032503
-350	45	0.010556
-350	46	0.135055
-350	47	0
-350	48	0.001175
-350	49	0
-350	50	-0.065218
-350	51	-0.053647
-350	52	-0.026301
-350	53	-0.012418
-350	54	0.048108
-350	55	0.015638
-350	56	0
-350	57	-0.004777
-350	58	-0.001749
-350	59	0.015796
-350	60	0
-350	61	0.002877
-350	62	0.020885
-350	63	-0.02571
-350	64	0.052631
-350	65	-0.046713
-350	66	-0.099948
-350	67	-0.062862
-350	68	0
-350	69	-0.020661
-350	70	-0.028413
-350	71	-0.117404
-350	72	0.019785
-350	73	-0.75572
-349	0	0.022115
-349	1	0
-349	2	0.019919
-349	3	0.029857
-349	4	-0.000692
-349	5	-0.01229
-349	6	-0.018497
-349	7	-0.007004
-349	8	-0.008773
-349	9	0.035526
-349	10	0.018124
-349	11	-0.005829
-349	12	-0.371763
-349	13	-0.017893
-349	14	0.007768
-349	15	0.03547
-349	16	-0.000404
-349	17	-0.024364
-349	18	-0.018023
-349	19	-0.004899
-349	20	0.01913
-349	21	-0.004202
-349	22	0.047302
-349	23	0.008068
-349	24	0.010036
-349	25	-0.038785
-349	26	0.051145
-349	27	0.047722
-349	28	0.012006
-349	29	0.008217
-349	30	-0.017645
-349	31	-0.000833
-349	32	0
-349	33	0.027572
-349	34	-0.010129
-349	35	0.005447
-349	36	0
-349	37	0.020403
-349	38	-0.00074
-349	39	-0.006156
-349	40	0.006025
-349	41	0.00449
-349	42	0.014581
-349	43	0.035771
-349	44	0.032138
-349	45	0.008667
-349	46	0.142487
-349	47	0
-349	48	-0.000657
-349	49	0
-349	50	-0.059029
-349	51	-0.047994
-349	52	-0.021756
-349	53	-0.014458
-349	54	0.047628
-349	55	0.011772
-349	56	0
-349	57	-0.005163
-349	58	-0.000827
-349	59	0.014027
-349	60	0
-349	61	0.001156
-349	62	0.020347
-349	63	-0.024098
-349	64	0.052115
-349	65	-0.041086
-349	66	-0.106222
-349	67	-0.068878
-349	68	0
-349	69	-0.021105
-349	70	-0.028149
-349	71	-0.112381
-349	72	0.023298
-349	73	-0.76083
-348	0	0.02222
-348	1	0
-348	2	0.017612
-348	3	0.026535
-348	4	0.002015
-348	5	-0.011925
-348	6	-0.019284
-348	7	-0.005285
-348	8	-0.008643
-348	9	0.028772
-348	10	0.020622
-348	11	-0.004477
-348	12	-0.360919
-348	13	-0.018131
-348	14	0.008484
-348	15	0.032521
-348	16	-0.00241
-348	17	-0.025143
-348	18	-0.016057
-348	19	-0.003019
-348	20	0.042629
-348	21	-0.002798
-348	22	0.044825
-348	23	0.012449
-348	24	0.009361
-348	25	-0.039299
-348	26	0.04602
-348	27	0.04738
-348	28	0.010516
-348	29	0.008915
-348	30	-0.018596
-348	31	-0.005142
-348	32	0
-348	33	0.024918
-348	34	-0.0105
-348	35	0.001236
-348	36	0
-348	37	0.015209
-348	38	-0.003474
-348	39	-0.005397
-348	40	0.001351
-348	41	0.004479
-348	42	0.013643
-348	43	0.033495
-348	44	0.03204
-348	45	0.007263
-348	46	0.143456
-348	47	0
-348	48	-0.00239
-348	49	0
-348	50	-0.049761
-348	51	-0.040624
-348	52	-0.01848
-348	53	-0.015447
-348	54	0.047191
-348	55	0.007675
-348	56	0
-348	57	-0.007824
-348	58	0.000271
-348	59	0.012828
-348	60	0
-348	61	0.001008
-348	62	0.018217
-348	63	-0.020331
-348	64	0.052918
-348	65	-0.035483
-348	66	-0.108733
-348	67	-0.073405
-348	68	0
-348	69	-0.021165
-348	70	-0.02699
-348	71	-0.106324
-348	72	0.026948
-348	73	-0.765141
-347	0	0.021587
-347	1	0
-347	2	0.014334
-347	3	0.021613
-347	4	0.004712
-347	5	-0.011903
-347	6	-0.018478
-347	7	-0.003974
-347	8	-0.008327
-347	9	0.022672
-347	10	0.022363
-347	11	-0.003311
-347	12	-0.351841
-347	13	-0.017612
-347	14	0.007228
-347	15	0.030542
-347	16	-0.004761
-347	17	-0.024304
-347	18	-0.012573
-347	19	-0.001587
-347	20	0.067265
-347	21	-0.001341
-347	22	0.04124
-347	23	0.01797
-347	24	0.010593
-347	25	-0.039248
-347	26	0.040196
-347	27	0.044659
-347	28	0.008863
-347	29	0.012172
-347	30	-0.017833
-347	31	-0.008136
-347	32	0
-347	33	0.020067
-347	34	-0.012164
-347	35	-0.001994
-347	36	0
-347	37	0.010074
-347	38	-0.005917
-347	39	-0.007049
-347	40	-0.002449
-347	41	0.004234
-347	42	0.012474
-347	43	0.030262
-347	44	0.032074
-347	45	0.006848
-347	46	0.139092
-347	47	0
-347	48	-0.004814
-347	49	0
-347	50	-0.037888
-347	51	-0.032824
-347	52	-0.017068
-347	53	-0.015467
-347	54	0.046891
-347	55	0.003825
-347	56	0
-347	57	-0.011005
-347	58	0.001548
-347	59	0.012716
-347	60	0
-347	61	0.000897
-347	62	0.014721
-347	63	-0.014594
-347	64	0.053718
-347	65	-0.029988
-347	66	-0.108392
-347	67	-0.07518
-347	68	0
-347	69	-0.021302
-347	70	-0.025008
-347	71	-0.0998
-347	72	0.030759
-347	73	-0.768398
-346	0	0.020367
-346	1	0
-346	2	0.011115
-346	3	0.015354
-346	4	0.007066
-346	5	-0.011866
-346	6	-0.016372
-346	7	-0.002518
-346	8	-0.007864
-346	9	0.017819
-346	10	0.023284
-346	11	-0.001881
-346	12	-0.343677
-346	13	-0.016741
-346	14	0.005348
-346	15	0.030594
-346	16	-0.00781
-346	17	-0.022333
-346	18	-0.008229
-346	19	-3.9e-05
-346	20	0.090385
-346	21	0.00015
-346	22	0.037104
-346	23	0.023573
-346	24	0.014096
-346	25	-0.039619
-346	26	0.034873
-346	27	0.041287
-346	28	0.008472
-346	29	0.017243
-346	30	-0.015893
-346	31	-0.010056
-346	32	0
-346	33	0.013992
-346	34	-0.01351
-346	35	-0.003851
-346	36	0
-346	37	0.005504
-346	38	-0.007956
-346	39	-0.010156
-346	40	-0.004749
-346	41	0.004035
-346	42	0.010102
-346	43	0.024977
-346	44	0.032268
-346	45	0.007707
-346	46	0.131325
-346	47	0
-346	48	-0.008567
-346	49	0
-346	50	-0.024804
-346	51	-0.025942
-346	52	-0.016187
-346	53	-0.015246
-346	54	0.04691
-346	55	0.000412
-346	56	0
-346	57	-0.013227
-346	58	0.002817
-346	59	0.013061
-346	60	0
-346	61	-0.000175
-346	62	0.010437
-346	63	-0.008193
-346	64	0.053356
-346	65	-0.024468
-346	66	-0.106486
-346	67	-0.074229
-346	68	0
-346	69	-0.021071
-346	70	-0.022327
-346	71	-0.092803
-346	72	0.034493
-346	73	-0.770195
-345	0	0.01898
-345	1	0
-345	2	0.008665
-345	3	0.008135
-345	4	0.008704
-345	5	-0.011496
-345	6	-0.013549
-345	7	-0.000669
-345	8	-0.006984
-345	9	0.014499
-345	10	0.024181
-345	11	0.000126
-345	12	-0.335717
-345	13	-0.0158
-345	14	0.004238
-345	15	0.032627
-345	16	-0.011438
-345	17	-0.019954
-345	18	-0.004418
-345	19	0.002329
-345	20	0.109745
-345	21	0.001923
-345	22	0.033064
-345	23	0.028287
-345	24	0.019086
-345	25	-0.040741
-345	26	0.03098
-345	27	0.03866
-345	28	0.010241
-345	29	0.022344
-345	30	-0.013629
-345	31	-0.011311
-345	32	0
-345	33	0.008028
-345	34	-0.012972
-345	35	-0.004305
-345	36	0
-345	37	0.002152
-345	38	-0.010072
-345	39	-0.01314
-345	40	-0.00463
-345	41	0.004172
-345	42	0.006278
-345	43	0.017058
-345	44	0.032749
-345	45	0.0098
-345	46	0.121543
-345	47	0
-345	48	-0.013557
-345	49	0
-345	50	-0.012211
-345	51	-0.021249
-345	52	-0.014141
-345	53	-0.015605
-345	54	0.047478
-345	55	-0.002538
-345	56	0
-345	57	-0.014078
-345	58	0.004392
-345	59	0.01278
-345	60	0
-345	61	-0.001483
-345	62	0.005935
-345	63	-0.003073
-345	64	0.051915
-345	65	-0.018902
-345	66	-0.10387
-345	67	-0.071387
-345	68	0
-345	69	-0.019394
-345	70	-0.019269
-345	71	-0.085192
-345	72	0.037591
-345	73	-0.770271
-344	0	0.017889
-344	1	0
-344	2	0.006908
-344	3	0.000479
-344	4	0.009255
-344	5	-0.010607
-344	6	-0.010242
-344	7	0.00158
-344	8	-0.005384
-344	9	0.01239
-344	10	0.026205
-344	11	0.002628
-344	12	-0.328306
-344	13	-0.014835
-344	14	0.00436
-344	15	0.035382
-344	16	-0.014909
-344	17	-0.017567
-344	18	-0.002205
-344	19	0.005783
-344	20	0.124398
-344	21	0.004274
-344	22	0.029505
-344	23	0.031605
-344	24	0.024268
-344	25	-0.041924
-344	26	0.028807
-344	27	0.036608
-344	28	0.013835
-344	29	0.024941
-344	30	-0.011693
-344	31	-0.012605
-344	32	0
-344	33	0.003148
-344	34	-0.010225
-344	35	-0.003815
-344	36	0
-344	37	0.00011
-344	38	-0.012805
-344	39	-0.014857
-344	40	-0.001503
-344	41	0.004783
-344	42	0.00217
-344	43	0.007321
-344	44	0.033456
-344	45	0.012698
-344	46	0.110309
-344	47	0
-344	48	-0.018912
-344	49	0
-344	50	-0.002163
-344	51	-0.019183
-344	52	-0.010301
-344	53	-0.016743
-344	54	0.048727
-344	55	-0.004729
-344	56	0
-344	57	-0.014035
-344	58	0.007227
-344	59	0.011421
-344	60	0
-344	61	-0.00138
-344	62	0.001552
-344	63	-0.001115
-344	64	0.050603
-344	65	-0.013675
-344	66	-0.100611
-344	67	-0.067368
-344	68	0
-344	69	-0.015706
-344	70	-0.016259
-344	71	-0.076931
-344	72	0.039411
-344	73	-0.768736
-343	0	0.017301
-343	1	0
-343	2	0.005173
-343	3	-0.006981
-343	4	0.008462
-343	5	-0.009175
-343	6	-0.006212
-343	7	0.004067
-343	8	-0.0031
-343	9	0.010544
-343	10	0.029845
-343	11	0.005268
-343	12	-0.322869
-343	13	-0.013822
-343	14	0.005086
-343	15	0.037182
-343	16	-0.017296
-343	17	-0.015048
-343	18	-0.001429
-343	19	0.009824
-343	20	0.134272
-343	21	0.007229
-343	22	0.026294
-343	23	0.033598
-343	24	0.0288
-343	25	-0.041927
-343	26	0.027966
-343	27	0.03373
-343	28	0.017823
-343	29	0.023018
-343	30	-0.010136
-343	31	-0.01467
-343	32	0
-343	33	-0.000441
-343	34	-0.00632
-343	35	-0.003189
-343	36	0
-343	37	-0.001217
-343	38	-0.015931
-343	39	-0.015209
-343	40	0.003932
-343	41	0.005642
-343	42	-0.000417
-343	43	-0.002161
-343	44	0.034178
-343	45	0.015869
-343	46	0.098078
-343	47	0
-343	48	-0.023582
-343	49	0
-343	50	0.003718
-343	51	-0.018671
-343	52	-0.005295
-343	53	-0.017946
-343	54	0.05058
-343	55	-0.00561
-343	56	0
-343	57	-0.013928
-343	58	0.012245
-343	59	0.009721
-343	60	0
-343	61	0.000939
-343	62	-0.002696
-343	63	-0.003116
-343	64	0.050444
-343	65	-0.009436
-343	66	-0.096389
-343	67	-0.062413
-343	68	0
-343	69	-0.010742
-343	70	-0.013606
-343	71	-0.068171
-343	72	0.039581
-343	73	-0.766154
-342	0	0.017031
-342	1	0
-342	2	0.002868
-342	3	-0.013627
-342	4	0.006358
-342	5	-0.007368
-342	6	-0.001392
-342	7	0.006573
-342	8	-0.000617
-342	9	0.007853
-342	10	0.034262
-342	11	0.007688
-342	12	-0.320632
-342	13	-0.012864
-342	14	0.005312
-342	15	0.037033
-342	16	-0.017875
-342	17	-0.012093
-342	18	-0.000792
-342	19	0.013413
-342	20	0.139357
-342	21	0.010569
-342	22	0.022947
-342	23	0.03495
-342	24	0.032777
-342	25	-0.039897
-342	26	0.027691
-342	27	0.028958
-342	28	0.020626
-342	29	0.01638
-342	30	-0.008455
-342	31	-0.017614
-342	32	0
-342	33	-0.002991
-342	34	-0.002709
-342	35	-0.003125
-342	36	0
-342	37	-0.002611
-342	38	-0.01831
-342	39	-0.014789
-342	40	0.00969
-342	41	0.006128
-342	42	-0.000389
-342	43	-0.009167
-342	44	0.034878
-342	45	0.018955
-342	46	0.085746
-342	47	0
-342	48	-0.027046
-342	49	0
-342	50	0.006157
-342	51	-0.017783
-342	52	-0.00027
-342	53	-0.018115
-342	54	0.05274
-342	55	-0.005005
-342	56	0
-342	57	-0.014382
-342	58	0.019268
-342	59	0.00912
-342	60	0
-342	61	0.004723
-342	62	-0.006981
-342	63	-0.008189
-342	64	0.051095
-342	65	-0.006545
-342	66	-0.091238
-342	67	-0.056547
-342	68	0
-342	69	-0.006028
-342	70	-0.011401
-342	71	-0.059462
-342	72	0.038179
-342	73	-0.763407
-341	0	0.016658
-341	1	0
-341	2	0.0001
-341	3	-0.019014
-341	4	0.003335
-341	5	-0.005498
-341	6	0.003513
-341	7	0.008844
-341	8	0.001437
-341	9	0.003776
-341	10	0.03756
-341	11	0.009635
-341	12	-0.321131
-341	13	-0.012291
-341	14	0.0043
-341	15	0.035295
-341	16	-0.016281
-341	17	-0.00863
-341	18	0.001081
-341	19	0.015595
-341	20	0.139512
-341	21	0.014164
-341	22	0.019229
-341	23	0.036651
-341	24	0.036764
-341	25	-0.036011
-341	26	0.027233
-341	27	0.022763
-341	28	0.021586
-341	29	0.006635
-341	30	-0.006104
-341	31	-0.020647
-341	32	0
-341	33	-0.004592
-341	34	-0.000108
-341	35	-0.003806
-341	36	0
-341	37	-0.004549
-341	38	-0.018637
-341	39	-0.01396
-341	40	0.01384
-341	41	0.005548
-341	42	0.002018
-341	43	-0.012493
-341	44	0.035859
-341	45	0.021645
-341	46	0.074891
-341	47	0
-341	48	-0.029376
-341	49	0
-341	50	0.008242
-341	51	-0.015248
-341	52	0.003953
-341	53	-0.01685
-341	54	0.054755
-341	55	-0.003379
-341	56	0
-341	57	-0.015362
-341	58	0.02671
-341	59	0.0106
-341	60	0
-341	61	0.008628
-341	62	-0.011343
-341	63	-0.01434
-341	64	0.051052
-341	65	-0.004737
-341	66	-0.085985
-341	67	-0.049876
-341	68	0
-341	69	-0.002783
-341	70	-0.009639
-341	71	-0.051522
-341	72	0.035602
-341	73	-0.761399
-340	0	0.01581
-340	1	0
-340	2	-0.002232
-340	3	-0.022951
-340	4	-9e-06
-340	5	-0.003897
-340	6	0.007237
-340	7	0.01061
-340	8	0.002724
-340	9	-0.001347
-340	10	0.037852
-340	11	0.010844
-340	12	-0.322127
-340	13	-0.01257
-340	14	0.002199
-340	15	0.03342
-340	16	-0.012699
-340	17	-0.004886
-340	18	0.004419
-340	19	0.016063
-340	20	0.134794
-340	21	0.018137
-340	22	0.015636
-340	23	0.039132
-340	24	0.040832
-340	25	-0.031257
-340	26	0.026073
-340	27	0.016822
-340	28	0.021354
-340	29	-0.004024
-340	30	-0.003047
-340	31	-0.022718
-340	32	0
-340	33	-0.004979
-340	34	0.001812
-340	35	-0.004892
-340	36	0
-340	37	-0.007146
-340	38	-0.016369
-340	39	-0.012357
-340	40	0.015922
-340	41	0.003673
-340	42	0.005637
-340	43	-0.012393
-340	44	0.037491
-340	45	0.023403
-340	46	0.067925
-340	47	0
-340	48	-0.030629
-340	49	0
-340	50	0.012662
-340	51	-0.011362
-340	52	0.007179
-340	53	-0.015051
-340	54	0.05617
-340	55	-0.001096
-340	56	0
-340	57	-0.016227
-340	58	0.032805
-340	59	0.01394
-340	60	0
-340	61	0.012006
-340	62	-0.015494
-340	63	-0.01967
-340	64	0.049025
-340	65	-0.003424
-340	66	-0.082033
-340	67	-0.042606
-340	68	0
-340	69	-0.001488
-340	70	-0.008317
-340	71	-0.044526
-340	72	0.032287
-340	73	-0.760759
-339	0	0.014358
-339	1	0
-339	2	-0.002998
-339	3	-0.025478
-339	4	-0.003155
-339	5	-0.002725
-339	6	0.008681
-339	7	0.011887
-339	8	0.003344
-339	9	-0.006663
-339	10	0.034311
-339	11	0.011023
-339	12	-0.321033
-339	13	-0.013922
-339	14	-0.000131
-339	15	0.032898
-339	16	-0.007999
-339	17	-0.001115
-339	18	0.007962
-339	19	0.015213
-339	20	0.125679
-339	21	0.022518
-339	22	0.013216
-339	23	0.04161
-339	24	0.044057
-339	25	-0.026618
-339	26	0.024036
-339	27	0.012533
-339	28	0.021315
-339	29	-0.014055
-339	30	0.000167
-339	31	-0.023536
-339	32	0
-339	33	-0.003889
-339	34	0.003775
-339	35	-0.005899
-339	36	0
-339	37	-0.010297
-339	38	-0.011969
-339	39	-0.009299
-339	40	0.016908
-339	41	0.000994
-339	42	0.009241
-339	43	-0.010227
-339	44	0.039827
-339	45	0.023502
-339	46	0.067274
-339	47	0
-339	48	-0.030299
-339	49	0
-339	50	0.019122
-339	51	-0.007527
-339	52	0.009441
-339	53	-0.014321
-339	54	0.056675
-339	55	0.002319
-339	56	0
-339	57	-0.016349
-339	58	0.03725
-339	59	0.018109
-339	60	0
-339	61	0.015102
-339	62	-0.018975
-339	63	-0.022908
-339	64	0.045194
-339	65	-0.002249
-339	66	-0.080654
-339	67	-0.035023
-339	68	0
-339	69	-0.002092
-339	70	-0.007306
-339	71	-0.037811
-339	72	0.028568
-339	73	-0.761714
-338	0	0.012407
-338	1	0
-338	2	-0.001692
-338	3	-0.026762
-338	4	-0.005879
-338	5	-0.001783
-338	6	0.007542
-338	7	0.013313
-338	8	0.003632
-338	9	-0.011448
-338	10	0.027422
-338	11	0.010153
-338	12	-0.316488
-338	13	-0.015952
-338	14	-0.001771
-338	15	0.034147
-338	16	-0.003399
-338	17	0.002605
-338	18	0.009948
-338	19	0.01363
-338	20	0.112874
-338	21	0.026631
-338	22	0.012774
-338	23	0.042571
-338	24	0.045015
-338	25	-0.022452
-338	26	0.021368
-338	27	0.009818
-338	28	0.022502
-338	29	-0.02303
-338	30	0.002937
-338	31	-0.023754
-338	32	0
-338	33	-0.001465
-338	34	0.006101
-338	35	-0.006639
-338	36	0
-338	37	-0.013592
-338	38	-0.006341
-338	39	-0.004636
-338	40	0.017792
-338	41	-0.001676
-338	42	0.012261
-338	43	-0.007616
-338	44	0.042537
-338	45	0.021385
-338	46	0.073585
-338	47	0
-338	48	-0.027568
-338	49	0
-338	50	0.024541
-338	51	-0.0048
-338	52	0.010397
-338	53	-0.015658
-338	54	0.056138
-338	55	0.007522
-338	56	0
-338	57	-0.015771
-338	58	0.041239
-338	59	0.022214
-338	60	0
-338	61	0.018402
-338	62	-0.021556
-338	63	-0.02323
-338	64	0.041116
-338	65	-0.001247
-338	66	-0.082454
-338	67	-0.027599
-338	68	0
-338	69	-0.004272
-338	70	-0.006216
-338	71	-0.030439
-338	72	0.024683
-338	73	-0.764164
-337	0	0.010135
-337	1	0
-337	2	0.001149
-337	3	-0.026996
-337	4	-0.008205
-337	5	-0.000558
-337	6	0.004439
-337	7	0.015867
-337	8	0.003883
-337	9	-0.015692
-337	10	0.018386
-337	11	0.008735
-337	12	-0.3089
-337	13	-0.017786
-337	14	-0.002308
-337	15	0.036145
-337	16	0.000228
-337	17	0.006311
-337	18	0.009739
-337	19	0.011553
-337	20	0.096963
-337	21	0.029002
-337	22	0.014021
-337	23	0.041108
-337	24	0.04287
-337	25	-0.018556
-337	26	0.018674
-337	27	0.007305
-337	28	0.024801
-337	29	-0.031195
-337	30	0.005297
-337	31	-0.024022
-337	32	0
-337	33	0.001731
-337	34	0.008479
-337	35	-0.007367
-337	36	0
-337	37	-0.016072
-337	38	-3.8e-05
-337	39	0.000889
-337	40	0.018466
-337	41	-0.003937
-337	42	0.014963
-337	43	-0.005551
-337	44	0.045106
-337	45	0.017167
-337	46	0.08468
-337	47	0
-337	48	-0.022097
-337	49	0
-337	50	0.025731
-337	51	-0.002745
-337	52	0.009313
-337	53	-0.018719
-337	54	0.054529
-337	55	0.013809
-337	56	0
-337	57	-0.015342
-337	58	0.045641
-337	59	0.025884
-337	60	0
-337	61	0.02214
-337	62	-0.023457
-337	63	-0.020705
-337	64	0.038332
-337	65	-0.000557
-337	66	-0.087494
-337	67	-0.02103
-337	68	0
-337	69	-0.007715
-337	70	-0.004662
-337	71	-0.022056
-337	72	0.02081
-337	73	-0.767885
-336	0	0.007645
-336	1	0
-336	2	0.004341
-336	3	-0.026327
-336	4	-0.010172
-336	5	0.001417
-336	6	0.000456
-336	7	0.019881
-336	8	0.004234
-336	9	-0.020383
-336	10	0.008353
-336	11	0.007514
-336	12	-0.299804
-336	13	-0.018664
-336	14	-0.001954
-336	15	0.037115
-336	16	0.002942
-336	17	0.010071
-336	18	0.008678
-336	19	0.008859
-336	20	0.078372
-336	21	0.028156
-336	22	0.015564
-336	23	0.037842
-336	24	0.038072
-336	25	-0.014712
-336	26	0.016587
-336	27	0.003736
-336	28	0.027094
-336	29	-0.038487
-336	30	0.008043
-336	31	-0.024122
-336	32	0
-336	33	0.004974
-336	34	0.01032
-336	35	-0.008579
-336	36	0
-336	37	-0.016387
-336	38	0.007104
-336	39	0.006094
-336	40	0.018133
-336	41	-0.006071
-336	42	0.017944
-336	43	-0.004057
-336	44	0.047026
-336	45	0.011808
-336	46	0.09637
-336	47	0
-336	48	-0.014435
-336	49	0
-336	50	0.022184
-336	51	0.000227
-336	52	0.005877
-336	53	-0.022175
-336	54	0.051773
-336	55	0.018735
-336	56	0
-336	57	-0.016175
-336	58	0.049521
-336	59	0.028918
-336	60	0
-336	61	0.026262
-336	62	-0.025095
-336	63	-0.016953
-336	64	0.037083
-336	65	-0.000128
-336	66	-0.095812
-336	67	-0.016006
-336	68	0
-336	69	-0.012274
-336	70	-0.002708
-336	71	-0.013184
-336	72	0.017032
-336	73	-0.772732
-335	0	0.004951
-335	1	0
-335	2	0.006913
-335	3	-0.024864
-335	4	-0.011631
-335	5	0.004187
-335	6	-0.003607
-335	7	0.024449
-335	8	0.004709
-335	9	-0.026876
-335	10	-0.001985
-335	11	0.006753
-335	12	-0.290586
-335	13	-0.018413
-335	14	-0.001278
-335	15	0.035884
-335	16	0.00574
-335	17	0.014076
-335	18	0.009242
-335	19	0.00548
-335	20	0.057717
-335	21	0.0238
-335	22	0.016054
-335	23	0.034531
-335	24	0.032121
-335	25	-0.01111
-335	26	0.015236
-335	27	-0.000753
-335	28	0.028254
-335	29	-0.043945
-335	30	0.012049
-335	31	-0.023234
-335	32	0
-335	33	0.007617
-335	34	0.011243
-335	35	-0.010671
-335	36	0
-335	37	-0.013708
-335	38	0.015593
-335	39	0.010128
-335	40	0.016538
-335	41	-0.00853
-335	42	0.02141
-335	43	-0.002607
-335	44	0.047941
-335	45	0.006526
-335	46	0.104812
-335	47	0
-335	48	-0.005637
-335	49	0
-335	50	0.016654
-335	51	0.005306
-335	52	0.000998
-335	53	-0.024707
-335	54	0.047632
-335	55	0.019871
-335	56	0
-335	57	-0.0188
-335	58	0.050795
-335	59	0.030961
-335	60	0
-335	61	0.030585
-335	62	-0.026668
-335	63	-0.014167
-335	64	0.036419
-335	65	0.000324
-335	66	-0.10772
-335	67	-0.012872
-335	68	0
-335	69	-0.017785
-335	70	-0.000912
-335	71	-0.004524
-335	72	0.013347
-335	73	-0.778618
-334	0	0.00211
-334	1	0
-334	2	0.008643
-334	3	-0.022769
-334	4	-0.012308
-334	5	0.007304
-334	6	-0.00769
-334	7	0.028164
-334	8	0.005305
-334	9	-0.035413
-334	10	-0.012245
-334	11	0.00581
-334	12	-0.281605
-334	13	-0.017323
-334	14	-0.000699
-334	15	0.032909
-334	16	0.009775
-334	17	0.018646
-334	18	0.012985
-334	19	0.001726
-334	20	0.036034
-334	21	0.017368
-334	22	0.015415
-334	23	0.032597
-334	24	0.026642
-334	25	-0.008296
-334	26	0.013935
-334	27	-0.004806
-334	28	0.028087
-334	29	-0.046115
-334	30	0.017438
-334	31	-0.020871
-334	32	0
-334	33	0.009277
-334	34	0.011267
-334	35	-0.013652
-334	36	0
-334	37	-0.008611
-334	38	0.025461
-334	39	0.012892
-334	40	0.014382
-334	41	-0.011166
-334	42	0.024893
-334	43	-0.000911
-334	44	0.047786
-334	45	0.001889
-334	46	0.108687
-334	47	0
-334	48	0.00336
-334	49	0
-334	50	0.013174
-334	51	0.01206
-334	52	-0.003521
-334	53	-0.025848
-334	54	0.041717
-334	55	0.017137
-334	56	0
-334	57	-0.022701
-334	58	0.048234
-334	59	0.031735
-334	60	0
-334	61	0.034956
-334	62	-0.028137
-334	63	-0.012934
-334	64	0.035421
-334	65	0.001113
-334	66	-0.123626
-334	67	-0.011435
-334	68	0
-334	69	-0.023744
-334	70	0.000203
-334	71	0.003856
-334	72	0.009764
-334	73	-0.785299
-333	0	-0.000666
-333	1	0
-333	2	0.009987
-333	3	-0.020337
-333	4	-0.012043
-333	5	0.010046
-333	6	-0.012248
-333	7	0.030424
-333	8	0.006044
-333	9	-0.044148
-333	10	-0.021888
-333	11	0.003552
-333	12	-0.272426
-333	13	-0.015651
-333	14	-5.7e-05
-333	15	0.030033
-333	16	0.015284
-333	17	0.023912
-333	18	0.018957
-333	19	-0.001784
-333	20	0.014564
-333	21	0.011331
-333	22	0.014801
-333	23	0.031872
-333	24	0.022506
-333	25	-0.006752
-333	26	0.011562
-333	27	-0.007213
-333	28	0.027299
-333	29	-0.043965
-333	30	0.023407
-333	31	-0.017373
-333	32	0
-333	33	0.009975
-333	34	0.01066
-333	35	-0.017002
-333	36	0
-333	37	-0.002741
-333	38	0.035673
-333	39	0.014864
-333	40	0.012516
-333	41	-0.013073
-333	42	0.027588
-333	43	0.000551
-333	44	0.046753
-333	45	-0.002411
-333	46	0.109034
-333	47	0
-333	48	0.011863
-333	49	0
-333	50	0.013939
-333	51	0.018668
-333	52	-0.006248
-333	53	-0.026104
-333	54	0.033673
-333	55	0.013285
-333	56	0
-333	57	-0.026671
-333	58	0.042699
-333	59	0.031432
-333	60	0
-333	61	0.039179
-333	62	-0.02942
-333	63	-0.011479
-333	64	0.034153
-333	65	0.002334
-333	66	-0.143624
-333	67	-0.011102
-333	68	0
-333	69	-0.029137
-333	70	0.000678
-333	71	0.012262
-333	72	0.006383
-333	73	-0.792209
-332	0	-0.003048
-332	1	0
-332	2	0.011535
-332	3	-0.017953
-332	4	-0.011033
-332	5	0.011771
-332	6	-0.017468
-332	7	0.031803
-332	8	0.006928
-332	9	-0.049958
-332	10	-0.030026
-332	11	-0.00062
-332	12	-0.262689
-332	13	-0.013292
-332	14	0.001331
-332	15	0.029025
-332	16	0.02131
-332	17	0.029448
-332	18	0.024076
-332	19	-0.00441
-332	20	-0.005675
-332	21	0.007597
-332	22	0.015458
-332	23	0.03082
-332	24	0.019541
-332	25	-0.00644
-332	26	0.00745
-332	27	-0.008059
-332	28	0.026616
-332	29	-0.037508
-332	30	0.02877
-332	31	-0.013599
-332	32	0
-332	33	0.010109
-332	34	0.009684
-332	35	-0.019809
-332	36	0
-332	37	0.002644
-332	38	0.044261
-332	39	0.016557
-332	40	0.011121
-332	41	-0.013212
-332	42	0.028891
-332	43	0.000628
-332	44	0.045073
-332	45	-0.006842
-332	46	0.107192
-332	47	0
-332	48	0.019123
-332	49	0
-332	50	0.017541
-332	51	0.023082
-332	52	-0.00701
-332	53	-0.026298
-332	54	0.02351
-332	55	0.011843
-332	56	0
-332	57	-0.029659
-332	58	0.036499
-332	59	0.030567
-332	60	0
-332	61	0.042813
-332	62	-0.030394
-332	63	-0.00731
-332	64	0.033518
-332	65	0.003764
-332	66	-0.167229
-332	67	-0.011241
-332	68	0
-332	69	-0.032582
-332	70	0.001088
-332	71	0.020546
-332	72	0.003382
-332	73	-0.798544
-331	0	-0.00476
-331	1	0
-331	2	0.013394
-331	3	-0.015914
-331	4	-0.009873
-331	5	0.012292
-331	6	-0.022624
-331	7	0.033198
-331	8	0.007887
-331	9	-0.050545
-331	10	-0.035788
-331	11	-0.006025
-331	12	-0.252571
-331	13	-0.009919
-331	14	0.004072
-331	15	0.030167
-331	16	0.026524
-331	17	0.034314
-331	18	0.025351
-331	19	-0.005753
-331	20	-0.024253
-331	21	0.006202
-331	22	0.017664
-331	23	0.027985
-331	24	0.016974
-331	25	-0.006707
-331	26	0.001965
-331	27	-0.008635
-331	28	0.026067
-331	29	-0.02784
-331	30	0.032574
-331	31	-0.010311
-331	32	0
-331	33	0.010186
-331	34	0.008529
-331	35	-0.021248
-331	36	0
-331	37	0.007716
-331	38	0.049213
-331	39	0.017997
-331	40	0.01001
-331	41	-0.011251
-331	42	0.028688
-331	43	-0.001732
-331	44	0.042877
-331	45	-0.011226
-331	46	0.103595
-331	47	0
-331	48	0.024268
-331	49	0
-331	50	0.020325
-331	51	0.023955
-331	52	-0.006642
-331	53	-0.026762
-331	54	0.011784
-331	55	0.014251
-331	56	0
-331	57	-0.031374
-331	58	0.031614
-331	59	0.029315
-331	60	0
-331	61	0.045285
-331	62	-0.030835
-331	63	0.00019
-331	64	0.034301
-331	65	0.005012
-331	66	-0.193437
-331	67	-0.01144
-331	68	0
-331	69	-0.03298
-331	70	0.001977
-331	71	0.028078
-331	72	0.000924
-331	73	-0.803586
-330	0	-0.005735
-330	1	0
-330	2	0.014988
-330	3	-0.01431
-330	4	-0.009305
-330	5	0.011982
-330	6	-0.026289
-330	7	0.034729
-330	8	0.008803
-330	9	-0.046023
-330	10	-0.038839
-330	11	-0.010936
-330	12	-0.242592
-330	13	-0.00546
-330	14	0.008085
-330	15	0.032134
-330	16	0.030248
-330	17	0.037537
-330	18	0.02227
-330	19	-0.005798
-330	20	-0.041517
-330	21	0.00551
-330	22	0.020462
-330	23	0.023148
-330	24	0.014292
-330	25	-0.006725
-330	26	-0.0037
-330	27	-0.010193
-330	28	0.025005
-330	29	-0.016756
-330	30	0.03428
-330	31	-0.007871
-330	32	0
-330	33	0.010494
-330	34	0.007379
-330	35	-0.021058
-330	36	0
-330	37	0.013589
-330	38	0.049611
-330	39	0.01864
-330	40	0.009545
-330	41	-0.00784
-330	42	0.027297
-330	43	-0.006497
-330	44	0.040321
-330	45	-0.01477
-330	46	0.098158
-330	47	0
-330	48	0.026781
-330	49	0
-330	50	0.01933
-330	51	0.021175
-330	52	-0.005977
-330	53	-0.027074
-330	54	-0.000594
-330	55	0.018763
-330	56	0
-330	57	-0.032143
-330	58	0.028486
-330	59	0.027124
-330	60	0
-330	61	0.046298
-330	62	-0.030608
-330	63	0.00855
-330	64	0.036408
-330	65	0.005804
-330	66	-0.220978
-330	67	-0.011572
-330	68	0
-330	69	-0.03034
-330	70	0.003379
-330	71	0.034414
-330	72	-0.000946
-330	73	-0.806962
-329	0	-0.006101
-329	1	0
-329	2	0.01549
-329	3	-0.013029
-329	4	-0.009782
-329	5	0.011425
-329	6	-0.027267
-329	7	0.035354
-329	8	0.009584
-329	9	-0.038682
-329	10	-0.039521
-329	11	-0.013689
-329	12	-0.233422
-329	13	-0.000486
-329	14	0.012613
-329	15	0.033199
-329	16	0.032781
-329	17	0.038658
-329	18	0.017337
-329	19	-0.004945
-329	20	-0.058401
-329	21	0.003774
-329	22	0.02241
-329	23	0.017266
-329	24	0.011809
-329	25	-0.006105
-329	26	-0.008235
-329	27	-0.012618
-329	28	0.022628
-329	29	-0.006211
-329	30	0.033654
-329	31	-0.006376
-329	32	0
-329	33	0.010976
-329	34	0.006336
-329	35	-0.019573
-329	36	0
-329	37	0.020891
-329	38	0.046201
-329	39	0.017929
-329	40	0.010737
-329	41	-0.004068
-329	42	0.025306
-329	43	-0.012155
-329	44	0.037777
-329	45	-0.016701
-329	46	0.090962
-329	47	0
-329	48	0.026959
-329	49	0
-329	50	0.01381
-329	51	0.015947
-329	52	-0.004981
-329	53	-0.026463
-329	54	-0.012891
-329	55	0.022114
-329	56	0
-329	57	-0.032305
-329	58	0.026486
-329	59	0.023338
-329	60	0
-329	61	0.046017
-329	62	-0.029922
-329	63	0.013763
-329	64	0.039013
-329	65	0.00614
-329	66	-0.248599
-329	67	-0.01169
-329	68	0
-329	69	-0.025938
-329	70	0.004868
-329	71	0.039624
-329	72	-0.00235
-329	73	-0.808601
-328	0	-0.006018
-328	1	0
-328	2	0.014493
-328	3	-0.011837
-328	4	-0.011223
-328	5	0.010959
-328	6	-0.025469
-328	7	0.033548
-328	8	0.010206
-328	9	-0.031261
-328	10	-0.038511
-328	11	-0.013814
-328	12	-0.22599
-328	13	0.003895
-328	14	0.016931
-328	15	0.032617
-328	16	0.034974
-328	17	0.038006
-328	18	0.014122
-328	19	-0.003851
-328	20	-0.07579
-328	21	0.000634
-328	22	0.022925
-328	23	0.01165
-328	24	0.010348
-328	25	-0.005119
-328	26	-0.010966
-328	27	-0.014319
-328	28	0.018503
-328	29	0.002223
-328	30	0.030763
-328	31	-0.005926
-328	32	0
-328	33	0.011367
-328	34	0.005229
-328	35	-0.017313
-328	36	0
-328	37	0.028861
-328	38	0.040813
-328	39	0.016078
-328	40	0.01415
-328	41	-0.000621
-328	42	0.023432
-328	43	-0.016347
-328	44	0.035726
-328	45	-0.016644
-328	46	0.082527
-328	47	0
-328	48	0.02574
-328	49	0
-328	50	0.004919
-328	51	0.009899
-328	52	-0.002876
-328	53	-0.024454
-328	54	-0.025017
-328	55	0.022473
-328	56	0
-328	57	-0.031901
-328	58	0.02522
-328	59	0.018237
-328	60	0
-328	61	0.044767
-328	62	-0.029253
-328	63	0.013438
-328	64	0.041286
-328	65	0.006131
-328	66	-0.275301
-328	67	-0.011758
-328	68	0
-328	69	-0.021411
-328	70	0.005987
-328	71	0.044011
-328	72	-0.003511
-328	73	-0.808444
-327	0	-0.005529
-327	1	0
-327	2	0.01229
-327	3	-0.010495
-327	4	-0.013176
-327	5	0.010572
-327	6	-0.022038
-327	7	0.028564
-327	8	0.01067
-327	9	-0.025107
-327	10	-0.036166
-327	11	-0.012317
-327	12	-0.221301
-327	13	0.006667
-327	14	0.021049
-327	15	0.031106
-327	16	0.037473
-327	17	0.036553
-327	18	0.014377
-327	19	-0.003055
-327	20	-0.093829
-327	21	-0.002702
-327	22	0.022923
-327	23	0.007261
-327	24	0.010349
-327	25	-0.004378
-327	26	-0.012221
-327	27	-0.013573
-327	28	0.012776
-327	29	0.007802
-327	30	0.026057
-327	31	-0.006629
-327	32	0
-327	33	0.011401
-327	34	0.003631
-327	35	-0.014566
-327	36	0
-327	37	0.035708
-327	38	0.035044
-327	39	0.01425
-327	40	0.018858
-327	41	0.002529
-327	42	0.022233
-327	43	-0.017174
-327	44	0.034351
-327	45	-0.014594
-327	46	0.073621
-327	47	0
-327	48	0.024096
-327	49	0
-327	50	-0.005312
-327	51	0.003813
-327	52	0.00064
-327	53	-0.021199
-327	54	-0.037413
-327	55	0.021098
-327	56	0
-327	57	-0.03097
-327	58	0.024929
-327	59	0.01323
-327	60	0
-327	61	0.042582
-327	62	-0.028922
-327	63	0.008883
-327	64	0.04293
-327	65	0.005743
-327	66	-0.300333
-327	67	-0.011431
-327	68	0
-327	69	-0.017519
-327	70	0.006586
-327	71	0.047597
-327	72	-0.004594
-327	73	-0.806323
-326	0	-0.004603
-326	1	0
-326	2	0.00963
-326	3	-0.008924
-326	4	-0.015173
-326	5	0.01011
-326	6	-0.018643
-326	7	0.021183
-326	8	0.010895
-326	9	-0.019476
-326	10	-0.032141
-326	11	-0.010938
-326	12	-0.219615
-326	13	0.007571
-326	14	0.025587
-326	15	0.030229
-326	16	0.040051
-326	17	0.035402
-326	18	0.016771
-326	19	-0.002677
-326	20	-0.11171
-326	21	-0.004512
-326	22	0.023883
-326	23	0.004444
-326	24	0.011415
-326	25	-0.004246
-326	26	-0.013083
-326	27	-0.010046
-326	28	0.005989
-326	29	0.010703
-326	30	0.020266
-326	31	-0.008295
-326	32	0
-326	33	0.011015
-326	34	0.001287
-326	35	-0.011284
-326	36	0
-326	37	0.039824
-326	38	0.029333
-326	39	0.013722
-326	40	0.022672
-326	41	0.005628
-326	42	0.021672
-326	43	-0.01428
-326	44	0.033253
-326	45	-0.010973
-326	46	0.065109
-326	47	0
-326	48	0.02273
-326	49	0
-326	50	-0.0153
-326	51	-0.002661
-326	52	0.004315
-326	53	-0.017317
-326	54	-0.050426
-326	55	0.021139
-326	56	0
-326	57	-0.029705
-326	58	0.025673
-326	59	0.009856
-326	60	0
-326	61	0.039158
-326	62	-0.028833
-326	63	0.00437
-326	64	0.044208
-326	65	0.00479
-326	66	-0.322883
-326	67	-0.010236
-326	68	0
-326	69	-0.013862
-326	70	0.006816
-326	71	0.049993
-326	72	-0.005549
-326	73	-0.802096
-325	0	-0.003359
-325	1	0
-325	2	0.007247
-325	3	-0.007257
-325	4	-0.016911
-325	5	0.009506
-325	6	-0.016376
-325	7	0.013303
-325	8	0.01066
-325	9	-0.01246
-325	10	-0.025818
-325	11	-0.010933
-325	12	-0.219845
-325	13	0.007243
-325	14	0.030875
-325	15	0.031206
-325	16	0.041666
-325	17	0.035133
-325	18	0.018354
-325	19	-0.002496
-325	20	-0.128038
-325	21	-0.003854
-325	22	0.026283
-325	23	0.002985
-325	24	0.012746
-325	25	-0.004418
-325	26	-0.014613
-325	27	-0.005079
-325	28	-0.001328
-325	29	0.011614
-325	30	0.014132
-325	31	-0.01025
-325	32	0
-325	33	0.010524
-325	34	-0.001403
-325	35	-0.007262
-325	36	0
-325	37	0.040862
-325	38	0.023225
-325	39	0.014751
-325	40	0.023464
-325	41	0.008505
-325	42	0.021016
-325	43	-0.009008
-325	44	0.03162
-325	45	-0.006655
-325	46	0.058013
-325	47	0
-325	48	0.022185
-325	49	0
-325	50	-0.025094
-325	51	-0.010084
-325	52	0.00589
-325	53	-0.013511
-325	54	-0.063769
-325	55	0.024629
-325	56	0
-325	57	-0.027962
-325	58	0.026678
-325	59	0.008642
-325	60	0
-325	61	0.034369
-325	62	-0.028758
-325	63	0.003773
-325	64	0.045659
-325	65	0.003193
-325	66	-0.341892
-325	67	-0.008023
-325	68	0
-325	69	-0.009902
-325	70	0.006907
-325	71	0.050936
-325	72	-0.006092
-325	73	-0.79581
-324	0	-0.002192
-324	1	0
-324	2	0.005503
-324	3	-0.005667
-324	4	-0.018167
-324	5	0.008842
-324	6	-0.015037
-324	7	0.00681
-324	8	0.009715
-324	9	-0.002876
-324	10	-0.017302
-324	11	-0.012325
-324	12	-0.220029
-324	13	0.006743
-324	14	0.036219
-324	15	0.034051
-324	16	0.041341
-324	17	0.035452
-324	18	0.017239
-324	19	-0.002292
-324	20	-0.141453
-324	21	-0.00116
-324	22	0.029051
-324	23	0.002288
-324	24	0.01385
-324	25	-0.004048
-324	26	-0.016967
-324	27	-0.000558
-324	28	-0.008891
-324	29	0.011233
-324	30	0.008131
-324	31	-0.011589
-324	32	0
-324	33	0.010567
-324	34	-0.003447
-324	35	-0.002471
-324	36	0
-324	37	0.039904
-324	38	0.016461
-324	39	0.016294
-324	40	0.020542
-324	41	0.010647
-324	42	0.019371
-324	43	-0.003439
-324	44	0.028735
-324	45	-0.002588
-324	46	0.052784
-324	47	0
-324	48	0.022878
-324	49	0
-324	50	-0.036311
-324	51	-0.01823
-324	52	0.004206
-324	53	-0.010305
-324	54	-0.076529
-324	55	0.030559
-324	56	0
-324	57	-0.024885
-324	58	0.026906
-324	59	0.008914
-324	60	0
-324	61	0.028704
-324	62	-0.028727
-324	63	0.007235
-324	64	0.047826
-324	65	0.001167
-324	66	-0.356345
-324	67	-0.005155
-324	68	0
-324	69	-0.006069
-324	70	0.007011
-324	71	0.050774
-324	72	-0.00586
-324	73	-0.787664
-323	0	-0.001634
[truncated: 49,801 more rows]
