# Supplementary material for: Instantaneous tracking of earthquake growth with elastogravity signals
Source: Nature. 2022 May 11;606(7913):319–24. doi: 10.1038/s41586-022-04672-7 (PMC9177427; doi:10.1038/s41586-022-04672-7)
Supplement: Supplementary file 3 — Source Data Fig. 2 [file 41586_2022_4672_MOESM3_ESM.xlsx]

## Sheet: panel_a
Time [s]	Mw	Accuracy
302.5	7.02	37.5074
302.5	7.04	37.309
302.5	7.06	37.1477
302.5	7.08	37.1474
302.5	7.1	37.1055
302.5	7.12	36.9986
302.5	7.14	36.7906
302.5	7.16	36.7533
302.5	7.18	36.7312
302.5	7.2	36.76
302.5	7.22	36.5038
302.5	7.24	36.6207
302.5	7.26	36.6221
302.5	7.28	36.5494
302.5	7.3	36.7615
302.5	7.32	36.9125
302.5	7.34	37.1368
302.5	7.36	37.4118
302.5	7.38	37.786
302.5	7.4	38.2553
302.5	7.42	38.7773
302.5	7.44	39.1274
302.5	7.46	39.5726
302.5	7.48	40.0342
302.5	7.5	40.3771
302.5	7.52	40.764
302.5	7.54	41.2288
302.5	7.56	41.5682
302.5	7.58	41.8051
302.5	7.6	42.2264
302.5	7.62	42.6185
302.5	7.64	42.9527
302.5	7.66	43.4982
302.5	7.68	43.9471
302.5	7.7	44.5183
302.5	7.72	45.1225
302.5	7.74	45.7265
302.5	7.76	46.5674
302.5	7.78	47.5419
302.5	7.8	48.1951
302.5	7.82	49.049
302.5	7.84	49.9407
302.5	7.86	51.0312
302.5	7.88	51.9202
302.5	7.9	53.0712
302.5	7.92	54.2545
302.5	7.94	55.4318
302.5	7.96	56.2003
302.5	7.98	56.5872
302.5	8	57.225
302.5	8.02	57.8953
302.5	8.04	58.6134
302.5	8.06	59.1506
302.5	8.08	59.6233
302.5	8.1	59.8275
302.5	8.12	60.0202
302.5	8.14	60.1788
302.5	8.16	60.5597
302.5	8.18	61.0506
302.5	8.2	61.8439
302.5	8.22	62.1849
302.5	8.24	62.4877
302.5	8.26	62.6731
302.5	8.28	63.0428
302.5	8.3	63.431
302.5	8.32	63.8167
302.5	8.34	64.0848
302.5	8.36	64.1433
302.5	8.38	64.2415
302.5	8.4	64.2173
302.5	8.42	64.5331
302.5	8.44	65.2558
302.5	8.46	65.5508
302.5	8.48	65.9243
302.5	8.5	66.2119
302.5	8.52	66.6546
302.5	8.54	67.1203
302.5	8.56	67.8861
302.5	8.58	68.5962
302.5	8.6	69.4533
302.5	8.62	70.1705
302.5	8.64	70.7249
302.5	8.66	71.5854
302.5	8.68	72.4878
302.5	8.7	73.4762
302.5	8.72	74.5412
302.5	8.74	75.7858
302.5	8.76	76.915
302.5	8.78	78.1877
302.5	8.8	79.1301
302.5	8.82	80.3563
302.5	8.84	81.3934
302.5	8.86	82.6304
302.5	8.88	83.6782
302.5	8.9	84.8536
302.5	8.92	85.8321
302.5	8.94	86.6413
302.5	8.96	87.3994
302.5	8.98	88.0614
302.5	9	88.8343
302.5	9.02	89.1848
302.5	9.04	89.5955
302.5	9.06	89.8579
302.5	9.08	90.1387
302.5	9.1	90.34
302.5	9.12	90.5856
302.5	9.14	90.8636
302.5	9.16	91.0516
302.5	9.18	91.2623
302.5	9.2	91.4207
302.5	9.22	91.8637
302.5	9.24	92.301
302.5	9.26	92.5635
302.5	9.28	92.8308
302.5	9.3	93.1318
302.5	9.32	93.3698
302.5	9.34	93.399
302.5	9.36	93.6209
302.5	9.38	93.8138
302.5	9.4	93.688
302.5	9.42	93.5281
302.5	9.44	93.041
302.5	9.46	92.9349
302.5	9.48	93.2375
297.5	7.02	37.1168
297.5	7.04	36.8483
297.5	7.06	36.7438
297.5	7.08	36.5685
297.5	7.1	36.3044
297.5	7.12	36.2402
297.5	7.14	36.0867
297.5	7.16	36.2208
297.5	7.18	36.0609
297.5	7.2	36.1139
297.5	7.22	35.9858
297.5	7.24	36.0323
297.5	7.26	35.9977
297.5	7.28	36.2388
297.5	7.3	36.6261
297.5	7.32	36.9047
297.5	7.34	37.2737
297.5	7.36	37.5818
297.5	7.38	38.1999
297.5	7.4	38.752
297.5	7.42	39.3533
297.5	7.44	39.9156
297.5	7.46	40.3938
297.5	7.48	40.7494
297.5	7.5	41.0808
297.5	7.52	41.3361
297.5	7.54	41.6967
297.5	7.56	41.8991
297.5	7.58	42.1319
297.5	7.6	42.5079
297.5	7.62	42.9857
297.5	7.64	43.3478
297.5	7.66	44.0372
297.5	7.68	44.445
297.5	7.7	44.9637
297.5	7.72	45.6741
297.5	7.74	46.3209
297.5	7.76	47.1188
297.5	7.78	48.0311
297.5	7.8	48.7395
297.5	7.82	49.5799
297.5	7.84	50.2552
297.5	7.86	51.0135
297.5	7.88	52.1867
297.5	7.9	53.341
297.5	7.92	54.2893
297.5	7.94	55.3859
297.5	7.96	56.1454
297.5	7.98	56.8088
297.5	8	57.4492
297.5	8.02	57.9584
297.5	8.04	58.7801
297.5	8.06	59.5326
297.5	8.08	59.9167
297.5	8.1	60.0608
297.5	8.12	60.3032
297.5	8.14	60.4874
297.5	8.16	60.8477
297.5	8.18	61.1703
297.5	8.2	61.8022
297.5	8.22	62.2491
297.5	8.24	62.5657
297.5	8.26	62.7736
297.5	8.28	63.1683
297.5	8.3	63.9119
297.5	8.32	64.339
297.5	8.34	64.5714
297.5	8.36	64.57
297.5	8.38	64.698
297.5	8.4	64.807
297.5	8.42	65.1745
297.5	8.44	65.8456
297.5	8.46	66.1325
297.5	8.48	66.2645
297.5	8.5	66.4238
297.5	8.52	66.7698
297.5	8.54	67.2071
297.5	8.56	68.1135
297.5	8.58	68.744
297.5	8.6	69.5744
297.5	8.62	70.3173
297.5	8.64	70.968
297.5	8.66	71.8292
297.5	8.68	72.903
297.5	8.7	73.8431
297.5	8.72	74.8418
297.5	8.74	76.1354
297.5	8.76	77.2494
297.5	8.78	78.389
297.5	8.8	79.4548
297.5	8.82	80.5404
297.5	8.84	81.6139
297.5	8.86	82.862
297.5	8.88	83.9077
297.5	8.9	85.0709
297.5	8.92	86.1799
297.5	8.94	86.9572
297.5	8.96	87.6606
297.5	8.98	88.4405
297.5	9	89.1333
297.5	9.02	89.6087
297.5	9.04	89.9425
297.5	9.06	89.9802
297.5	9.08	90.1387
297.5	9.1	90.3131
297.5	9.12	90.565
297.5	9.14	90.8535
297.5	9.16	91.1228
297.5	9.18	91.3053
297.5	9.2	91.4651
297.5	9.22	91.8269
297.5	9.24	92.2407
297.5	9.26	92.6983
297.5	9.28	93.0836
297.5	9.3	93.2042
297.5	9.32	93.3489
297.5	9.34	93.3797
297.5	9.36	93.5351
297.5	9.38	93.7152
297.5	9.4	93.4965
297.5	9.42	93.309
297.5	9.44	92.8527
297.5	9.46	92.6838
297.5	9.48	92.8219
292.5	7.02	36.8353
292.5	7.04	36.4818
292.5	7.06	36.2902
292.5	7.08	36.1345
292.5	7.1	36.0557
292.5	7.12	36.1606
292.5	7.14	36.2829
292.5	7.16	36.314
292.5	7.18	36.3227
292.5	7.2	36.4609
292.5	7.22	36.4748
292.5	7.24	36.6726
292.5	7.26	36.773
292.5	7.28	37.1959
292.5	7.3	37.419
292.5	7.32	37.536
292.5	7.34	37.8899
292.5	7.36	38.0881
292.5	7.38	38.5336
292.5	7.4	38.7286
292.5	7.42	39.1793
292.5	7.44	39.7715
292.5	7.46	40.2707
292.5	7.48	40.5251
292.5	7.5	40.7434
292.5	7.52	41.2549
292.5	7.54	41.3493
292.5	7.56	41.7452
292.5	7.58	42.17
292.5	7.6	42.761
292.5	7.62	43.0492
292.5	7.64	43.5105
292.5	7.66	44.0112
292.5	7.68	44.4677
292.5	7.7	45.1094
292.5	7.72	45.8531
292.5	7.74	46.7743
292.5	7.76	47.663
292.5	7.78	48.4155
292.5	7.8	49.2089
292.5	7.82	50.2836
292.5	7.84	50.8542
292.5	7.86	51.5458
292.5	7.88	52.6072
292.5	7.9	53.6727
292.5	7.92	54.3286
292.5	7.94	55.1157
292.5	7.96	55.8602
292.5	7.98	56.5862
292.5	8	57.1863
292.5	8.02	57.5701
292.5	8.04	58.3203
292.5	8.06	58.9921
292.5	8.08	59.3965
292.5	8.1	59.5542
292.5	8.12	60.0579
292.5	8.14	60.3081
292.5	8.16	60.6381
292.5	8.18	60.8257
292.5	8.2	61.2952
292.5	8.22	61.9017
292.5	8.24	62.1973
292.5	8.26	62.6885
292.5	8.28	63.1125
292.5	8.3	63.7506
292.5	8.32	64.0188
292.5	8.34	64.4177
292.5	8.36	64.4209
292.5	8.38	64.6786
292.5	8.4	64.7958
292.5	8.42	65.0769
292.5	8.44	65.5747
292.5	8.46	65.645
292.5	8.48	65.8262
292.5	8.5	66.19
292.5	8.52	66.6433
292.5	8.54	67.252
292.5	8.56	68.1291
292.5	8.58	68.7859
292.5	8.6	69.6214
292.5	8.62	70.4791
292.5	8.64	71.1365
292.5	8.66	72.173
292.5	8.68	73.2328
292.5	8.7	74.0993
292.5	8.72	75.0623
292.5	8.74	76.1643
292.5	8.76	77.362
292.5	8.78	78.5922
292.5	8.8	79.7262
292.5	8.82	80.7293
292.5	8.84	82.0847
292.5	8.86	83.2253
292.5	8.88	84.4768
292.5	8.9	85.6414
292.5	8.92	86.7572
292.5	8.94	87.63
292.5	8.96	88.2721
292.5	8.98	88.9696
292.5	9	89.5767
292.5	9.02	90.185
292.5	9.04	90.3833
292.5	9.06	90.539
292.5	9.08	90.4429
292.5	9.1	90.6636
292.5	9.12	90.9586
292.5	9.14	91.1694
292.5	9.16	91.4609
292.5	9.18	91.5619
292.5	9.2	91.9012
292.5	9.22	92.1731
292.5	9.24	92.5752
292.5	9.26	93.0662
292.5	9.28	93.5927
292.5	9.3	93.7072
292.5	9.32	93.7266
292.5	9.34	93.7706
292.5	9.36	93.9124
292.5	9.38	94.1757
292.5	9.4	93.7982
292.5	9.42	93.4382
292.5	9.44	93.0214
292.5	9.46	92.5411
292.5	9.48	92.3255
287.5	7.02	36.8989
287.5	7.04	36.7759
287.5	7.06	36.6142
287.5	7.08	36.5955
287.5	7.1	36.6069
287.5	7.12	36.7586
287.5	7.14	37.0066
287.5	7.16	36.9159
287.5	7.18	37.0879
287.5	7.2	37.1024
287.5	7.22	37.1546
287.5	7.24	37.347
287.5	7.26	37.4793
287.5	7.28	37.7474
287.5	7.3	37.8308
287.5	7.32	37.8644
287.5	7.34	38.1259
287.5	7.36	38.3543
287.5	7.38	38.4496
287.5	7.4	38.7412
287.5	7.42	38.9241
287.5	7.44	39.2327
287.5	7.46	39.718
287.5	7.48	40.0887
287.5	7.5	40.6824
287.5	7.52	41.3776
287.5	7.54	41.5525
287.5	7.56	42.2286
287.5	7.58	42.762
287.5	7.6	43.1687
287.5	7.62	43.6993
287.5	7.64	44.1481
287.5	7.66	44.2812
287.5	7.68	44.7223
287.5	7.7	45.1242
287.5	7.72	45.7902
287.5	7.74	46.6648
287.5	7.76	47.1698
287.5	7.78	48.0367
287.5	7.8	48.8993
287.5	7.82	49.8389
287.5	7.84	50.6553
287.5	7.86	51.6129
287.5	7.88	52.7483
287.5	7.9	53.7814
287.5	7.92	54.6288
287.5	7.94	55.5447
287.5	7.96	56.5505
287.5	7.98	57.403
287.5	8	57.9682
287.5	8.02	58.3132
287.5	8.04	59.1129
287.5	8.06	59.8305
287.5	8.08	60.1291
287.5	8.1	60.297
287.5	8.12	60.5295
287.5	8.14	60.6805
287.5	8.16	60.7812
287.5	8.18	60.9986
287.5	8.2	61.4601
287.5	8.22	62.1238
287.5	8.24	62.3408
287.5	8.26	62.6893
287.5	8.28	63.0531
287.5	8.3	63.4168
287.5	8.32	63.877
287.5	8.34	64.3282
287.5	8.36	64.6139
287.5	8.38	64.7835
287.5	8.4	64.9185
287.5	8.42	65.2044
287.5	8.44	65.6361
287.5	8.46	65.8445
287.5	8.48	66.3848
287.5	8.5	67.0096
287.5	8.52	67.428
287.5	8.54	68.1329
287.5	8.56	68.8392
287.5	8.58	69.6167
287.5	8.6	70.4825
287.5	8.62	71.4117
287.5	8.64	72.1457
287.5	8.66	73.2722
287.5	8.68	74.0205
287.5	8.7	74.9301
287.5	8.72	76.0273
287.5	8.74	77.1312
287.5	8.76	78.3734
287.5	8.78	79.5455
287.5	8.8	80.7743
287.5	8.82	81.8656
287.5	8.84	83.1793
287.5	8.86	84.2239
287.5	8.88	85.4901
287.5	8.9	86.5988
287.5	8.92	87.5653
287.5	8.94	88.3872
287.5	8.96	89.0213
287.5	8.98	89.6275
287.5	9	90.0609
287.5	9.02	90.4996
287.5	9.04	90.6923
287.5	9.06	91.0033
287.5	9.08	91.1144
287.5	9.1	91.3436
287.5	9.12	91.6555
287.5	9.14	91.813
287.5	9.16	92.0355
287.5	9.18	92.1763
287.5	9.2	92.6377
287.5	9.22	93.0185
287.5	9.24	93.3856
287.5	9.26	93.661
287.5	9.28	94.0158
287.5	9.3	94.1929
287.5	9.32	94.1691
287.5	9.34	94.2557
287.5	9.36	94.4047
287.5	9.38	94.6598
287.5	9.4	94.205
287.5	9.42	93.7225
287.5	9.44	93.3322
287.5	9.46	92.813
287.5	9.48	92.4907
282.5	7.02	37.0391
282.5	7.04	36.8711
282.5	7.06	36.775
282.5	7.08	36.592
282.5	7.1	36.781
282.5	7.12	36.6764
282.5	7.14	36.6847
282.5	7.16	36.706
282.5	7.18	36.6842
282.5	7.2	36.6644
282.5	7.22	36.7812
282.5	7.24	36.8067
282.5	7.26	36.856
282.5	7.28	37.2974
282.5	7.3	37.3976
282.5	7.32	37.6549
282.5	7.34	37.9392
282.5	7.36	38.1904
282.5	7.38	38.6259
282.5	7.4	39.1091
282.5	7.42	39.2568
282.5	7.44	39.6822
282.5	7.46	40.0906
282.5	7.48	40.1923
282.5	7.5	40.7335
282.5	7.52	41.2112
282.5	7.54	41.4763
282.5	7.56	42.2474
282.5	7.58	42.4886
282.5	7.6	42.8599
282.5	7.62	43.5039
282.5	7.64	43.9914
282.5	7.66	44.1367
282.5	7.68	44.8062
282.5	7.7	45.0183
282.5	7.72	45.5808
282.5	7.74	46.2311
282.5	7.76	46.7378
282.5	7.78	47.8165
282.5	7.8	48.7495
282.5	7.82	49.5815
282.5	7.84	50.405
282.5	7.86	51.744
282.5	7.88	52.9785
282.5	7.9	54.1721
282.5	7.92	55.2953
282.5	7.94	56.337
282.5	7.96	57.089
282.5	7.98	57.7516
282.5	8	58.3277
282.5	8.02	58.8696
282.5	8.04	59.5981
282.5	8.06	60.0211
282.5	8.08	60.1207
282.5	8.1	60.3794
282.5	8.12	60.5415
282.5	8.14	60.7449
282.5	8.16	61.067
282.5	8.18	61.4507
282.5	8.2	61.7542
282.5	8.22	62.2412
282.5	8.24	62.455
282.5	8.26	62.6877
282.5	8.28	63.1412
282.5	8.3	63.5702
282.5	8.32	64.0075
282.5	8.34	64.3187
282.5	8.36	64.8883
282.5	8.38	65.0561
282.5	8.4	65.4361
282.5	8.42	65.7845
282.5	8.44	66.2309
282.5	8.46	66.5704
282.5	8.48	67.1204
282.5	8.5	67.7305
282.5	8.52	68.1396
282.5	8.54	68.8984
282.5	8.56	69.267
282.5	8.58	70.1424
282.5	8.6	70.9023
282.5	8.62	71.8856
282.5	8.64	72.8235
282.5	8.66	73.9661
282.5	8.68	74.8501
282.5	8.7	75.6656
282.5	8.72	76.8933
282.5	8.74	78.0156
282.5	8.76	79.3048
282.5	8.78	80.3816
282.5	8.8	81.709
282.5	8.82	82.7025
282.5	8.84	83.8814
282.5	8.86	84.9836
282.5	8.88	86.069
282.5	8.9	87.2379
282.5	8.92	88.1225
282.5	8.94	88.9825
282.5	8.96	89.6693
282.5	8.98	90.2058
282.5	9	90.5736
282.5	9.02	90.9727
282.5	9.04	91.2049
282.5	9.06	91.4657
282.5	9.08	91.8274
282.5	9.1	92.004
282.5	9.12	92.2052
282.5	9.14	92.3708
282.5	9.16	92.4913
282.5	9.18	92.8165
282.5	9.2	93.1854
282.5	9.22	93.6293
282.5	9.24	93.9583
282.5	9.26	94.1288
282.5	9.28	94.2622
282.5	9.3	94.3855
282.5	9.32	94.4034
282.5	9.34	94.5345
282.5	9.36	94.8274
282.5	9.38	94.6961
282.5	9.4	94.2857
282.5	9.42	94.0536
282.5	9.44	93.8898
282.5	9.46	93.7688
282.5	9.48	93.6077
277.5	7.02	37.2582
277.5	7.04	37.0516
277.5	7.06	36.746
277.5	7.08	36.631
277.5	7.1	36.7609
277.5	7.12	36.5426
277.5	7.14	36.5357
277.5	7.16	36.4182
277.5	7.18	36.515
277.5	7.2	36.659
277.5	7.22	36.9528
277.5	7.24	36.9324
277.5	7.26	37.2915
277.5	7.28	37.6036
277.5	7.3	37.6574
277.5	7.32	38.0519
277.5	7.34	38.2626
277.5	7.36	38.587
277.5	7.38	38.8199
277.5	7.4	39.0564
277.5	7.42	39.1695
277.5	7.44	39.7928
277.5	7.46	40.2745
277.5	7.48	40.3504
277.5	7.5	40.8605
277.5	7.52	41.2524
277.5	7.54	41.7974
277.5	7.56	42.1727
277.5	7.58	42.4402
277.5	7.6	42.9994
277.5	7.62	43.4302
277.5	7.64	43.9256
277.5	7.66	43.9756
277.5	7.68	44.725
277.5	7.7	45.1292
277.5	7.72	45.4424
277.5	7.74	45.9792
277.5	7.76	46.7838
277.5	7.78	47.8498
277.5	7.8	48.7594
277.5	7.82	49.7769
277.5	7.84	50.515
277.5	7.86	51.7717
277.5	7.88	52.8193
277.5	7.9	53.9166
277.5	7.92	55.3533
277.5	7.94	56.2927
277.5	7.96	57.0578
277.5	7.98	57.6908
277.5	8	58.0184
277.5	8.02	58.5695
277.5	8.04	59.2497
277.5	8.06	59.6232
277.5	8.08	59.894
277.5	8.1	60.3215
277.5	8.12	60.3286
277.5	8.14	60.6066
277.5	8.16	60.7839
277.5	8.18	61.2736
277.5	8.2	61.6725
277.5	8.22	61.9989
277.5	8.24	62.222
277.5	8.26	62.5836
277.5	8.28	63.0396
277.5	8.3	63.3456
277.5	8.32	63.7905
277.5	8.34	64.1253
277.5	8.36	64.7984
277.5	8.38	64.9973
277.5	8.4	65.3504
277.5	8.42	65.7759
277.5	8.44	66.1199
277.5	8.46	66.6161
277.5	8.48	67.2301
277.5	8.5	67.8402
277.5	8.52	68.4432
277.5	8.54	69.1614
277.5	8.56	69.6454
277.5	8.58	70.5079
277.5	8.6	71.541
277.5	8.62	72.5283
277.5	8.64	73.5706
277.5	8.66	74.6674
277.5	8.68	75.4938
277.5	8.7	76.3149
277.5	8.72	77.4191
277.5	8.74	78.4864
277.5	8.76	79.7202
277.5	8.78	80.8371
277.5	8.8	81.9685
277.5	8.82	83.0787
277.5	8.84	84.2932
277.5	8.86	85.4124
277.5	8.88	86.4899
277.5	8.9	87.6298
277.5	8.92	88.4613
277.5	8.94	89.3242
277.5	8.96	89.9708
277.5	8.98	90.5183
277.5	9	91.0092
277.5	9.02	91.3256
277.5	9.04	91.4254
277.5	9.06	91.6264
277.5	9.08	91.9866
277.5	9.1	92.2262
277.5	9.12	92.4471
277.5	9.14	92.6916
277.5	9.16	92.7967
277.5	9.18	93.0924
277.5	9.2	93.3135
277.5	9.22	93.7857
277.5	9.24	94.2397
277.5	9.26	94.3871
277.5	9.28	94.5205
277.5	9.3	94.5578
277.5	9.32	94.6486
277.5	9.34	94.7142
277.5	9.36	95.0789
277.5	9.38	94.9289
277.5	9.4	94.7689
277.5	9.42	94.6181
277.5	9.44	94.3472
277.5	9.46	94.2813
277.5	9.48	94.0214
272.5	7.02	37.318
272.5	7.04	36.9564
272.5	7.06	36.6523
272.5	7.08	36.7005
272.5	7.1	36.8478
272.5	7.12	36.6819
272.5	7.14	36.8408
272.5	7.16	36.7719
272.5	7.18	36.7896
272.5	7.2	37.0938
272.5	7.22	37.4115
272.5	7.24	37.5483
272.5	7.26	38.0908
272.5	7.28	38.1497
272.5	7.3	38.2555
272.5	7.32	38.5675
272.5	7.34	38.5703
272.5	7.36	38.8674
272.5	7.38	39.1114
272.5	7.4	39.2087
272.5	7.42	39.4338
272.5	7.44	40.029
272.5	7.46	40.3545
272.5	7.48	40.5411
272.5	7.5	40.9199
272.5	7.52	41.2189
272.5	7.54	41.8271
272.5	7.56	42.0004
272.5	7.58	42.1778
272.5	7.6	42.6278
272.5	7.62	42.8345
272.5	7.64	43.3534
272.5	7.66	43.5558
272.5	7.68	44.3391
272.5	7.7	45.1903
272.5	7.72	45.8754
272.5	7.74	46.8201
272.5	7.76	47.6695
272.5	7.78	48.7155
272.5	7.8	49.6862
272.5	7.82	50.7622
272.5	7.84	51.446
272.5	7.86	52.4402
272.5	7.88	53.2896
272.5	7.9	54.0571
272.5	7.92	55.1337
272.5	7.94	55.6972
272.5	7.96	56.5807
272.5	7.98	57.2839
272.5	8	57.5885
272.5	8.02	58.0706
272.5	8.04	58.6855
272.5	8.06	59.2547
272.5	8.08	59.7631
272.5	8.1	60.2797
272.5	8.12	60.2983
272.5	8.14	60.656
272.5	8.16	60.8496
272.5	8.18	61.3116
272.5	8.2	61.635
272.5	8.22	62.038
272.5	8.24	62.3368
272.5	8.26	62.7798
272.5	8.28	63.3022
272.5	8.3	63.5982
272.5	8.32	64.0929
272.5	8.34	64.4637
272.5	8.36	64.8522
272.5	8.38	65.0242
272.5	8.4	65.474
272.5	8.42	65.8966
272.5	8.44	66.2697
272.5	8.46	66.7844
272.5	8.48	67.2049
272.5	8.5	67.6536
272.5	8.52	68.2647
272.5	8.54	68.8583
272.5	8.56	69.7207
272.5	8.58	70.6712
272.5	8.6	71.6507
272.5	8.62	72.5856
272.5	8.64	73.6515
272.5	8.66	74.7218
272.5	8.68	75.6842
272.5	8.7	76.7282
272.5	8.72	77.8708
272.5	8.74	79.0305
272.5	8.76	80.1731
272.5	8.78	81.3504
272.5	8.8	82.4818
272.5	8.82	83.6794
272.5	8.84	84.7886
272.5	8.86	85.8389
272.5	8.88	86.9045
272.5	8.9	87.8565
272.5	8.92	88.6309
272.5	8.94	89.4046
272.5	8.96	90.0611
272.5	8.98	90.5486
272.5	9	91.0489
272.5	9.02	91.3325
272.5	9.04	91.5712
272.5	9.06	91.7961
272.5	9.08	92.0755
272.5	9.1	92.4632
272.5	9.12	92.744
272.5	9.14	92.9768
272.5	9.16	93.0994
272.5	9.18	93.3252
272.5	9.2	93.6351
272.5	9.22	94.1676
272.5	9.24	94.5852
272.5	9.26	94.7662
272.5	9.28	94.8628
272.5	9.3	94.7603
272.5	9.32	94.8576
272.5	9.34	94.9977
272.5	9.36	95.3236
272.5	9.38	95.3922
272.5	9.4	95.2322
272.5	9.42	94.8191
272.5	9.44	94.3279
272.5	9.46	94.1752
272.5	9.48	94.0363
267.5	7.02	37.289
267.5	7.04	37.0135
267.5	7.06	36.8064
267.5	7.08	36.8389
267.5	7.1	37.0718
267.5	7.12	37.107
267.5	7.14	37.2617
267.5	7.16	37.1587
267.5	7.18	36.9709
267.5	7.2	36.9832
267.5	7.22	37.2379
267.5	7.24	37.3251
267.5	7.26	37.7056
267.5	7.28	37.829
267.5	7.3	37.8181
267.5	7.32	38.0401
267.5	7.34	38.1359
267.5	7.36	38.3819
267.5	7.38	38.7189
267.5	7.4	38.9917
267.5	7.42	39.4314
267.5	7.44	39.7311
267.5	7.46	40.0487
267.5	7.48	40.2991
267.5	7.5	40.6389
267.5	7.52	40.9536
267.5	7.54	41.5724
267.5	7.56	41.8681
267.5	7.58	42.0358
267.5	7.6	42.5337
267.5	7.62	42.7716
267.5	7.64	43.4713
267.5	7.66	44.018
267.5	7.68	44.8514
267.5	7.7	45.6978
267.5	7.72	46.4476
267.5	7.74	47.0844
267.5	7.76	47.8711
267.5	7.78	48.837
267.5	7.8	49.6368
267.5	7.82	50.5557
267.5	7.84	51.2828
267.5	7.86	52.0153
267.5	7.88	52.7257
267.5	7.9	53.3981
267.5	7.92	54.3889
267.5	7.94	55.1756
267.5	7.96	56.0512
267.5	7.98	56.6854
267.5	8	57.1318
267.5	8.02	57.5892
267.5	8.04	58.1893
267.5	8.06	58.7954
267.5	8.08	59.546
267.5	8.1	60.1902
267.5	8.12	60.3939
267.5	8.14	60.8167
267.5	8.16	61.1026
267.5	8.18	61.5392
267.5	8.2	62.0445
267.5	8.22	62.4983
267.5	8.24	62.8753
267.5	8.26	63.2794
267.5	8.28	63.6393
267.5	8.3	64.0397
267.5	8.32	64.4199
267.5	8.34	64.8429
267.5	8.36	65.2371
267.5	8.38	65.6282
267.5	8.4	65.8719
267.5	8.42	66.2412
267.5	8.44	66.7367
267.5	8.46	67.2812
267.5	8.48	67.6818
267.5	8.5	68.0259
267.5	8.52	68.7103
267.5	8.54	69.3155
267.5	8.56	70.1108
267.5	8.58	71.0453
267.5	8.6	72.0328
267.5	8.62	72.9001
267.5	8.64	73.9323
267.5	8.66	75.0276
267.5	8.68	76.2332
267.5	8.7	77.4955
267.5	8.72	78.6669
267.5	8.74	79.9027
267.5	8.76	81.0951
267.5	8.78	82.1904
267.5	8.8	83.3066
267.5	8.82	84.506
267.5	8.84	85.5183
267.5	8.86	86.4648
267.5	8.88	87.3801
267.5	8.9	88.1684
267.5	8.92	88.9591
267.5	8.94	89.6824
267.5	8.96	90.3359
267.5	8.98	90.7936
267.5	9	91.338
267.5	9.02	91.6803
267.5	9.04	92.0421
267.5	9.06	92.2826
267.5	9.08	92.5243
267.5	9.1	92.8754
267.5	9.12	93.0978
267.5	9.14	93.2565
267.5	9.16	93.4022
267.5	9.18	93.6862
267.5	9.2	94.0049
267.5	9.22	94.4708
267.5	9.24	94.7827
267.5	9.26	95.025
267.5	9.28	95.0757
267.5	9.3	95.064
267.5	9.32	95.1336
267.5	9.34	95.3517
267.5	9.36	95.6321
267.5	9.38	95.7381
267.5	9.4	95.4525
267.5	9.42	95.1647
267.5	9.44	94.7402
267.5	9.46	94.4788
267.5	9.48	94.3719
262.5	7.02	37.6518
262.5	7.04	37.2981
262.5	7.06	37.1789
262.5	7.08	37.2521
262.5	7.1	37.2917
262.5	7.12	37.3058
262.5	7.14	37.3563
262.5	7.16	37.1853
262.5	7.18	36.9963
262.5	7.2	36.8364
262.5	7.22	36.5925
262.5	7.24	36.6858
262.5	7.26	36.8691
262.5	7.28	37.0977
262.5	7.3	37.0729
262.5	7.32	37.2074
262.5	7.34	37.4671
262.5	7.36	37.8287
262.5	7.38	37.9534
262.5	7.4	38.4745
262.5	7.42	39.1773
262.5	7.44	39.5878
262.5	7.46	39.8263
262.5	7.48	40.238
262.5	7.5	40.7918
262.5	7.52	41.064
262.5	7.54	41.5988
262.5	7.56	42.0788
262.5	7.58	42.6014
262.5	7.6	43.2012
262.5	7.62	43.5905
262.5	7.64	44.1217
262.5	7.66	44.9285
262.5	7.68	45.6
262.5	7.7	46.1583
262.5	7.72	46.9912
262.5	7.74	47.6478
262.5	7.76	48.3796
262.5	7.78	49.2082
262.5	7.8	49.8542
262.5	7.82	50.6235
262.5	7.84	51.3162
262.5	7.86	52.0858
262.5	7.88	52.6629
262.5	7.9	53.4594
262.5	7.92	54.1864
262.5	7.94	54.9533
262.5	7.96	55.4402
262.5	7.98	56.1419
262.5	8	56.7026
262.5	8.02	57.202
262.5	8.04	58.0786
262.5	8.06	58.674
262.5	8.08	59.4917
262.5	8.1	60.0681
262.5	8.12	60.5129
262.5	8.14	60.9323
262.5	8.16	61.5506
262.5	8.18	61.8403
262.5	8.2	62.2678
262.5	8.22	62.7935
262.5	8.24	62.9253
262.5	8.26	63.1322
262.5	8.28	63.2998
262.5	8.3	63.8036
262.5	8.32	64.0253
262.5	8.34	64.375
262.5	8.36	64.6951
262.5	8.38	65.2212
262.5	8.4	65.6794
262.5	8.42	66.0135
262.5	8.44	66.5542
262.5	8.46	67.2491
262.5	8.48	67.9354
262.5	8.5	68.3401
262.5	8.52	69.2343
262.5	8.54	69.9665
262.5	8.56	70.908
262.5	8.58	71.8043
262.5	8.6	72.7158
262.5	8.62	73.6222
262.5	8.64	74.5849
262.5	8.66	75.6504
262.5	8.68	76.6472
262.5	8.7	77.8273
262.5	8.72	79.0295
262.5	8.74	80.3876
262.5	8.76	81.4775
262.5	8.78	82.5729
262.5	8.8	83.5889
262.5	8.82	84.81
262.5	8.84	85.975
262.5	8.86	86.9072
262.5	8.88	87.8342
262.5	8.9	88.6552
262.5	8.92	89.4887
262.5	8.94	90.1921
262.5	8.96	90.8436
262.5	8.98	91.2804
262.5	9	91.7939
262.5	9.02	92.148
262.5	9.04	92.3862
262.5	9.06	92.5406
262.5	9.08	92.7738
262.5	9.1	93.053
262.5	9.12	93.1671
262.5	9.14	93.2138
262.5	9.16	93.468
262.5	9.18	93.7988
262.5	9.2	94.1609
262.5	9.22	94.4598
262.5	9.24	94.8319
262.5	9.26	95.1372
262.5	9.28	95.2463
262.5	9.3	95.358
262.5	9.32	95.4918
262.5	9.34	95.7734
262.5	9.36	95.872
262.5	9.38	95.7959
262.5	9.4	95.6868
262.5	9.42	95.5858
262.5	9.44	94.9585
262.5	9.46	94.7268
262.5	9.48	94.4663
257.5	7.02	37.7233
257.5	7.04	37.528
257.5	7.06	37.4223
257.5	7.08	37.3949
257.5	7.1	37.4447
257.5	7.12	37.5249
257.5	7.14	37.497
257.5	7.16	37.3137
257.5	7.18	37.0325
257.5	7.2	36.8397
257.5	7.22	36.6398
257.5	7.24	36.6498
257.5	7.26	36.6794
257.5	7.28	36.8383
257.5	7.3	36.8615
257.5	7.32	36.9742
257.5	7.34	37.1794
257.5	7.36	37.5036
257.5	7.38	37.976
257.5	7.4	38.4221
257.5	7.42	39.1055
257.5	7.44	39.7891
257.5	7.46	40.1603
257.5	7.48	40.7092
257.5	7.5	41.0734
257.5	7.52	41.5733
257.5	7.54	42.1731
257.5	7.56	42.6339
257.5	7.58	43.071
257.5	7.6	43.545
257.5	7.62	43.8535
257.5	7.64	44.1112
257.5	7.66	45.0124
257.5	7.68	45.5035
257.5	7.7	46.1637
257.5	7.72	46.9666
257.5	7.74	47.8826
257.5	7.76	48.6076
257.5	7.78	49.3111
257.5	7.8	50.0743
257.5	7.82	50.9049
257.5	7.84	51.6047
257.5	7.86	52.1777
257.5	7.88	52.9855
257.5	7.9	53.6216
257.5	7.92	54.0071
257.5	7.94	54.4821
257.5	7.96	54.9596
257.5	7.98	55.6927
257.5	8	56.3575
257.5	8.02	56.9647
257.5	8.04	57.8129
257.5	8.06	58.4375
257.5	8.08	58.9648
257.5	8.1	59.4057
257.5	8.12	60.0084
257.5	8.14	60.5046
257.5	8.16	61.2727
257.5	8.18	61.6288
257.5	8.2	61.9909
257.5	8.22	62.4076
257.5	8.24	62.6483
257.5	8.26	62.9271
257.5	8.28	63.2785
257.5	8.3	63.9464
257.5	8.32	64.2113
257.5	8.34	64.4695
257.5	8.36	64.6287
257.5	8.38	65.0918
257.5	8.4	65.6604
257.5	8.42	65.9744
257.5	8.44	66.2562
257.5	8.46	66.8559
257.5	8.48	67.5685
257.5	8.5	68.0891
257.5	8.52	68.9792
257.5	8.54	69.8259
257.5	8.56	70.9256
257.5	8.58	71.9005
257.5	8.6	72.8153
257.5	8.62	73.8154
257.5	8.64	74.9266
257.5	8.66	76.1657
257.5	8.68	77.1207
257.5	8.7	78.2879
257.5	8.72	79.5714
257.5	8.74	80.8516
257.5	8.76	81.9363
257.5	8.78	83.1248
257.5	8.8	84.1382
257.5	8.82	85.3787
257.5	8.84	86.6558
257.5	8.86	87.5204
257.5	8.88	88.4132
257.5	8.9	89.2904
257.5	8.92	90.0147
257.5	8.94	90.6916
257.5	8.96	91.1899
257.5	8.98	91.5758
257.5	9	91.9971
257.5	9.02	92.3563
257.5	9.04	92.606
257.5	9.06	92.8352
257.5	9.08	93.1191
257.5	9.1	93.3803
257.5	9.12	93.5581
257.5	9.14	93.6228
257.5	9.16	93.9494
257.5	9.18	94.3592
257.5	9.2	94.7823
257.5	9.22	95.1071
257.5	9.24	95.3484
257.5	9.26	95.6179
257.5	9.28	95.8606
257.5	9.3	95.8524
257.5	9.32	95.9227
257.5	9.34	96.2735
257.5	9.36	96.1991
257.5	9.38	95.9646
257.5	9.4	96.0319
257.5	9.42	95.7676
257.5	9.44	95.3791
257.5	9.46	94.9956
257.5	9.48	94.4759
252.5	7.02	38.0191
252.5	7.04	37.8123
252.5	7.06	37.8174
252.5	7.08	37.5403
252.5	7.1	37.7084
252.5	7.12	37.6552
252.5	7.14	37.7507
252.5	7.16	37.5949
252.5	7.18	37.274
252.5	7.2	37.234
252.5	7.22	37.176
252.5	7.24	37.3253
252.5	7.26	37.1742
252.5	7.28	37.3354
252.5	7.3	37.4104
252.5	7.32	37.5076
252.5	7.34	37.3444
252.5	7.36	37.6224
252.5	7.38	38.2168
252.5	7.4	38.4793
252.5	7.42	39.0655
252.5	7.44	39.5577
252.5	7.46	40.1808
252.5	7.48	40.7277
252.5	7.5	40.9454
252.5	7.52	41.6311
252.5	7.54	42.3977
252.5	7.56	42.9142
252.5	7.58	43.4144
252.5	7.6	44.0057
252.5	7.62	44.1022
252.5	7.64	44.2294
252.5	7.66	44.8348
252.5	7.68	45.2922
252.5	7.7	46.0589
252.5	7.72	46.9706
252.5	7.74	47.7593
252.5	7.76	48.3827
252.5	7.78	49.0358
252.5	7.8	49.6131
252.5	7.82	50.4347
252.5	7.84	51.325
252.5	7.86	52.1227
252.5	7.88	53.0423
252.5	7.9	53.6468
252.5	7.92	53.9213
252.5	7.94	54.5808
252.5	7.96	55.4209
252.5	7.98	55.9587
252.5	8	56.8396
252.5	8.02	57.6367
252.5	8.04	58.2614
252.5	8.06	58.7178
252.5	8.08	59.1419
252.5	8.1	59.6501
252.5	8.12	60.3071
252.5	8.14	60.8162
252.5	8.16	61.2365
252.5	8.18	61.5861
252.5	8.2	61.8101
252.5	8.22	62.1387
252.5	8.24	62.5051
252.5	8.26	62.886
252.5	8.28	63.3186
252.5	8.3	64.025
252.5	8.32	64.4382
252.5	8.34	64.6971
252.5	8.36	65.0668
252.5	8.38	65.6086
252.5	8.4	66.1535
252.5	8.42	66.5177
252.5	8.44	66.8963
252.5	8.46	67.2993
252.5	8.48	68.016
252.5	8.5	68.5387
252.5	8.52	69.2588
252.5	8.54	70.1366
252.5	8.56	71.0115
252.5	8.58	72.075
252.5	8.6	72.9546
252.5	8.62	74.0187
252.5	8.64	75.1053
252.5	8.66	76.4619
252.5	8.68	77.593
252.5	8.7	78.805
252.5	8.72	80.1409
252.5	8.74	81.483
252.5	8.76	82.7747
252.5	8.78	83.8979
252.5	8.8	85.0596
252.5	8.82	86.3069
252.5	8.84	87.5652
252.5	8.86	88.489
252.5	8.88	89.276
252.5	8.9	90.1575
252.5	8.92	90.853
252.5	8.94	91.4346
252.5	8.96	91.8982
252.5	8.98	92.1852
252.5	9	92.595
252.5	9.02	92.8925
252.5	9.04	93.1857
252.5	9.06	93.4725
252.5	9.08	93.7167
252.5	9.1	93.9526
252.5	9.12	94.0702
252.5	9.14	94.1583
252.5	9.16	94.3827
252.5	9.18	94.9391
252.5	9.2	95.2598
252.5	9.22	95.5906
252.5	9.24	95.7353
252.5	9.26	95.9115
252.5	9.28	96.2717
252.5	9.3	96.23
252.5	9.32	96.3704
252.5	9.34	96.7027
252.5	9.36	96.64
252.5	9.38	96.3714
252.5	9.4	96.4044
252.5	9.42	96.0191
252.5	9.44	95.7839
252.5	9.46	95.6702
252.5	9.48	94.8928
247.5	7.02	37.9606
247.5	7.04	37.6724
247.5	7.06	37.5088
247.5	7.08	37.1561
247.5	7.1	37.1117
247.5	7.12	37.1457
247.5	7.14	37.2102
247.5	7.16	37.2502
247.5	7.18	37.1393
247.5	7.2	37.4209
247.5	7.22	37.434
247.5	7.24	37.5274
247.5	7.26	37.5601
247.5	7.28	37.8221
247.5	7.3	37.9541
247.5	7.32	37.8967
247.5	7.34	37.848
247.5	7.36	38.1406
247.5	7.38	38.4749
247.5	7.4	38.8053
247.5	7.42	39.3342
247.5	7.44	39.625
247.5	7.46	40.1591
247.5	7.48	40.7108
247.5	7.5	41.0173
247.5	7.52	41.6353
247.5	7.54	42.2547
247.5	7.56	42.6244
247.5	7.58	43.1966
247.5	7.6	43.5936
247.5	7.62	43.6505
247.5	7.64	44.0634
247.5	7.66	44.7074
247.5	7.68	45.0567
247.5	7.7	45.8968
247.5	7.72	46.9038
247.5	7.74	47.7371
247.5	7.76	48.5925
247.5	7.78	49.2339
247.5	7.8	49.8967
247.5	7.82	50.8839
247.5	7.84	51.8912
247.5	7.86	52.5647
247.5	7.88	53.4675
247.5	7.9	54.0047
247.5	7.92	54.4959
247.5	7.94	55.0687
247.5	7.96	55.8552
247.5	7.98	56.4468
247.5	8	57.3102
247.5	8.02	58.0195
247.5	8.04	58.3932
247.5	8.06	58.8531
247.5	8.08	59.1957
247.5	8.1	59.7761
247.5	8.12	60.2678
247.5	8.14	60.9444
247.5	8.16	61.2508
247.5	8.18	61.4079
247.5	8.2	61.7999
247.5	8.22	62.2167
247.5	8.24	62.7274
247.5	8.26	63.0634
247.5	8.28	63.5816
247.5	8.3	64.192
247.5	8.32	64.6768
247.5	8.34	64.9053
247.5	8.36	65.2619
247.5	8.38	66.1358
247.5	8.4	66.5569
247.5	8.42	67.0356
247.5	8.44	67.7296
247.5	8.46	68.389
247.5	8.48	69.0995
247.5	8.5	69.6633
247.5	8.52	70.4348
247.5	8.54	71.2134
247.5	8.56	72.2216
247.5	8.58	73.1053
247.5	8.6	73.8938
247.5	8.62	74.7794
247.5	8.64	75.6703
247.5	8.66	76.8701
247.5	8.68	78.2023
247.5	8.7	79.4799
247.5	8.72	80.9122
247.5	8.74	82.3104
247.5	8.76	83.4532
247.5	8.78	84.5654
247.5	8.8	85.8043
247.5	8.82	87.1028
247.5	8.84	88.2379
247.5	8.86	89.2224
247.5	8.88	89.9951
247.5	8.9	90.7529
247.5	8.92	91.3717
247.5	8.94	91.9249
247.5	8.96	92.4213
247.5	8.98	92.7874
247.5	9	93.1498
247.5	9.02	93.4364
247.5	9.04	93.5969
247.5	9.06	93.8325
247.5	9.08	94.0058
247.5	9.1	94.283
247.5	9.12	94.3332
247.5	9.14	94.4914
247.5	9.16	94.6996
247.5	9.18	95.0701
247.5	9.2	95.3371
247.5	9.22	95.572
247.5	9.24	95.8029
247.5	9.26	95.9694
247.5	9.28	96.2383
247.5	9.3	96.1807
247.5	9.32	96.3471
247.5	9.34	96.5732
247.5	9.36	96.55
247.5	9.38	96.5486
247.5	9.4	96.4226
247.5	9.42	96.1235
247.5	9.44	96.1035
247.5	9.46	96.159
247.5	9.48	95.6558
242.5	7.02	38.1161
242.5	7.04	37.7782
242.5	7.06	37.5201
242.5	7.08	37.1772
242.5	7.1	37.2651
242.5	7.12	37.3537
242.5	7.14	37.3431
242.5	7.16	37.3803
242.5	7.18	37.3214
242.5	7.2	37.7344
242.5	7.22	37.6462
242.5	7.24	37.8955
242.5	7.26	38.2877
242.5	7.28	38.6017
242.5	7.3	38.6142
242.5	7.32	38.4346
242.5	7.34	38.7727
242.5	7.36	39.1733
242.5	7.38	39.3579
242.5	7.4	39.6868
242.5	7.42	40.2174
242.5	7.44	40.4526
242.5	7.46	40.8297
242.5	7.48	41.0939
242.5	7.5	41.4293
242.5	7.52	42.0838
242.5	7.54	42.6698
242.5	7.56	42.7802
242.5	7.58	43.2245
242.5	7.6	43.5921
242.5	7.62	43.8064
242.5	7.64	44.2639
242.5	7.66	44.7042
242.5	7.68	45.3424
242.5	7.7	46.0492
242.5	7.72	46.9184
242.5	7.74	47.502
242.5	7.76	48.3104
242.5	7.78	49.0818
242.5	7.8	49.4109
242.5	7.82	50.2722
242.5	7.84	50.984
242.5	7.86	51.4829
242.5	7.88	52.2878
242.5	7.9	53.0344
242.5	7.92	53.5711
242.5	7.94	54.1837
242.5	7.96	55.109
242.5	7.98	55.8478
242.5	8	56.7919
242.5	8.02	57.4417
242.5	8.04	57.8732
242.5	8.06	58.5166
242.5	8.08	59.0003
242.5	8.1	59.4988
242.5	8.12	59.9892
242.5	8.14	60.651
242.5	8.16	60.8185
242.5	8.18	61.0059
242.5	8.2	61.6765
242.5	8.22	62.2197
242.5	8.24	62.8441
242.5	8.26	63.4266
242.5	8.28	63.8065
242.5	8.3	64.1881
242.5	8.32	64.577
242.5	8.34	64.9353
242.5	8.36	65.3741
242.5	8.38	66.1614
242.5	8.4	66.4834
242.5	8.42	66.8564
242.5	8.44	67.7959
242.5	8.46	68.2723
242.5	8.48	69.05
242.5	8.5	69.9635
242.5	8.52	70.8973
242.5	8.54	71.7176
242.5	8.56	72.8143
242.5	8.58	73.664
242.5	8.6	74.6982
242.5	8.62	75.6739
242.5	8.64	76.5692
242.5	8.66	77.843
242.5	8.68	79.0574
242.5	8.7	80.2814
242.5	8.72	81.6215
242.5	8.74	82.8415
242.5	8.76	83.9899
242.5	8.78	85.1962
242.5	8.8	86.3256
242.5	8.82	87.5567
242.5	8.84	88.5402
242.5	8.86	89.4999
242.5	8.88	90.3163
242.5	8.9	90.9484
242.5	8.92	91.4484
242.5	8.94	92.0833
242.5	8.96	92.5329
242.5	8.98	92.9873
242.5	9	93.2032
242.5	9.02	93.4363
242.5	9.04	93.6286
242.5	9.06	93.789
242.5	9.08	94.0511
242.5	9.1	94.3665
242.5	9.12	94.5473
242.5	9.14	94.7033
242.5	9.16	94.8789
242.5	9.18	94.9841
242.5	9.2	95.3707
242.5	9.22	95.6892
242.5	9.24	95.9267
242.5	9.26	96.1009
242.5	9.28	96.1814
242.5	9.3	96.1904
242.5	9.32	96.3454
242.5	9.34	96.4775
242.5	9.36	96.6336
242.5	9.38	96.9154
242.5	9.4	96.6798
242.5	9.42	96.3902
242.5	9.44	96.2312
242.5	9.46	96.1632
242.5	9.48	95.8567
237.5	7.02	38.3403
237.5	7.04	37.9602
237.5	7.06	37.6843
237.5	7.08	37.301
237.5	7.1	37.3965
237.5	7.12	37.3767
237.5	7.14	37.1508
237.5	7.16	37.2125
237.5	7.18	37.3669
237.5	7.2	37.6187
237.5	7.22	37.6602
237.5	7.24	38.0804
237.5	7.26	38.4161
237.5	7.28	38.8472
237.5	7.3	38.947
237.5	7.32	38.9553
237.5	7.34	39.4632
237.5	7.36	39.8572
237.5	7.38	40.001
237.5	7.4	40.1604
237.5	7.42	40.5743
237.5	7.44	40.7645
237.5	7.46	41.1542
237.5	7.48	41.1048
237.5	7.5	41.2492
237.5	7.52	41.7817
237.5	7.54	42.3041
237.5	7.56	42.3746
237.5	7.58	42.7157
237.5	7.6	43.2831
237.5	7.62	43.5363
237.5	7.64	44.0464
237.5	7.66	44.3424
237.5	7.68	45.3666
237.5	7.7	46.164
237.5	7.72	46.8548
237.5	7.74	47.2733
237.5	7.76	48.0157
237.5	7.78	48.8144
237.5	7.8	49.0911
237.5	7.82	49.667
237.5	7.84	50.4123
237.5	7.86	51.0276
237.5	7.88	51.752
237.5	7.9	52.5418
237.5	7.92	53.1964
237.5	7.94	53.8347
237.5	7.96	54.8201
237.5	7.98	55.6682
237.5	8	56.4067
237.5	8.02	57.1291
237.5	8.04	57.517
237.5	8.06	58.4288
237.5	8.08	58.9601
237.5	8.1	59.3719
237.5	8.12	59.9937
237.5	8.14	60.7218
237.5	8.16	60.8608
237.5	8.18	61.0858
237.5	8.2	61.7139
237.5	8.22	62.2872
237.5	8.24	62.7619
237.5	8.26	63.182
237.5	8.28	63.4201
237.5	8.3	63.9037
237.5	8.32	64.1629
237.5	8.34	64.4905
237.5	8.36	65.1012
237.5	8.38	65.8489
237.5	8.4	66.5728
237.5	8.42	67.0253
237.5	8.44	67.9579
237.5	8.46	68.4718
237.5	8.48	69.2957
237.5	8.5	70.3046
237.5	8.52	71.4626
237.5	8.54	72.4107
237.5	8.56	73.4756
237.5	8.58	74.4014
237.5	8.6	75.3886
237.5	8.62	76.4867
237.5	8.64	77.4808
237.5	8.66	78.8049
237.5	8.68	80.0276
237.5	8.7	81.1404
237.5	8.72	82.1745
237.5	8.74	83.3064
237.5	8.76	84.446
237.5	8.78	85.6284
237.5	8.8	86.6821
237.5	8.82	87.7685
237.5	8.84	88.7679
237.5	8.86	89.6334
237.5	8.88	90.3576
237.5	8.9	91.0049
237.5	8.92	91.6189
237.5	8.94	92.1942
237.5	8.96	92.6154
237.5	8.98	92.9677
237.5	9	93.1732
237.5	9.02	93.4713
237.5	9.04	93.7849
237.5	9.06	93.9052
237.5	9.08	94.2706
237.5	9.1	94.5302
237.5	9.12	94.7058
237.5	9.14	94.8865
237.5	9.16	95.0472
237.5	9.18	95.2445
237.5	9.2	95.5863
237.5	9.22	95.8106
237.5	9.24	96.0034
237.5	9.26	96.2448
237.5	9.28	96.2934
237.5	9.3	96.3487
237.5	9.32	96.5521
237.5	9.34	96.6795
237.5	9.36	96.7149
237.5	9.38	96.7864
237.5	9.4	96.7491
237.5	9.42	96.665
237.5	9.44	96.1308
237.5	9.46	95.9274
237.5	9.48	95.4926
232.5	7.02	38.1862
232.5	7.04	37.8591
232.5	7.06	37.5741
232.5	7.08	37.3509
232.5	7.1	37.361
232.5	7.12	37.2569
232.5	7.14	36.9806
232.5	7.16	37.0381
232.5	7.18	37.2749
232.5	7.2	37.3903
232.5	7.22	37.6904
232.5	7.24	38.0381
232.5	7.26	38.3649
232.5	7.28	38.6857
232.5	7.3	38.9768
232.5	7.32	39.1256
232.5	7.34	39.7545
232.5	7.36	39.8631
232.5	7.38	40.0028
232.5	7.4	40.2468
232.5	7.42	40.478
232.5	7.44	40.5257
232.5	7.46	40.7929
232.5	7.48	40.9217
232.5	7.5	41.2
232.5	7.52	41.6878
232.5	7.54	41.7724
232.5	7.56	42.1512
232.5	7.58	42.4789
232.5	7.6	43.1107
232.5	7.62	43.5447
232.5	7.64	44.2787
232.5	7.66	44.684
232.5	7.68	45.3819
232.5	7.7	45.9245
232.5	7.72	46.4457
232.5	7.74	47.1132
232.5	7.76	47.9336
232.5	7.78	48.692
232.5	7.8	49.1242
232.5	7.82	49.5139
232.5	7.84	50.2219
232.5	7.86	50.9252
232.5	7.88	51.8225
232.5	7.9	52.8218
232.5	7.92	53.6127
232.5	7.94	54.5082
232.5	7.96	55.1003
232.5	7.98	55.8659
232.5	8	56.4937
232.5	8.02	57.308
232.5	8.04	57.6321
232.5	8.06	58.4172
232.5	8.08	58.8908
232.5	8.1	59.2224
232.5	8.12	59.9028
232.5	8.14	60.3607
232.5	8.16	60.7526
232.5	8.18	61.2889
232.5	8.2	61.8515
232.5	8.22	62.4713
232.5	8.24	63.1438
232.5	8.26	63.5029
232.5	8.28	63.8342
232.5	8.3	64.3836
232.5	8.32	64.8078
232.5	8.34	65.1442
232.5	8.36	65.8389
232.5	8.38	66.3798
232.5	8.4	67.0927
232.5	8.42	67.578
232.5	8.44	68.2676
232.5	8.46	68.9426
232.5	8.48	69.8207
232.5	8.5	70.6537
232.5	8.52	71.7908
232.5	8.54	72.8327
232.5	8.56	73.8858
232.5	8.58	74.8711
232.5	8.6	76.0105
232.5	8.62	77.075
232.5	8.64	78.1796
232.5	8.66	79.5385
232.5	8.68	80.726
232.5	8.7	82.0404
232.5	8.72	82.9413
232.5	8.74	84.0742
232.5	8.76	85.2415
232.5	8.78	86.3198
232.5	8.8	87.3596
232.5	8.82	88.4374
232.5	8.84	89.4472
232.5	8.86	90.139
232.5	8.88	90.8814
232.5	8.9	91.4095
232.5	8.92	92.0599
232.5	8.94	92.476
232.5	8.96	92.7336
232.5	8.98	93.0937
232.5	9	93.3122
232.5	9.02	93.6727
232.5	9.04	93.916
232.5	9.06	94.1549
232.5	9.08	94.4097
232.5	9.1	94.6528
232.5	9.12	94.7431
232.5	9.14	95.0114
232.5	9.16	95.2765
232.5	9.18	95.5415
232.5	9.2	95.8218
232.5	9.22	95.9988
232.5	9.24	96.1249
232.5	9.26	96.2708
232.5	9.28	96.3818
232.5	9.3	96.4041
232.5	9.32	96.5883
232.5	9.34	96.6773
232.5	9.36	96.7465
232.5	9.38	96.7047
232.5	9.4	96.7604
232.5	9.42	96.6017
232.5	9.44	96.3071
232.5	9.46	96.2743
232.5	9.48	95.7533
227.5	7.02	37.872
227.5	7.04	37.7169
227.5	7.06	37.6049
227.5	7.08	37.5693
227.5	7.1	37.6512
227.5	7.12	37.8727
227.5	7.14	37.6857
227.5	7.16	37.5976
227.5	7.18	37.8019
227.5	7.2	37.9191
227.5	7.22	38.0276
227.5	7.24	38.1092
227.5	7.26	38.3081
227.5	7.28	38.4261
227.5	7.3	38.4919
227.5	7.32	38.5482
227.5	7.34	39.0299
227.5	7.36	39.0814
227.5	7.38	39.2393
227.5	7.4	39.5468
227.5	7.42	39.7677
227.5	7.44	40.0941
227.5	7.46	40.436
227.5	7.48	40.9718
227.5	7.5	41.4645
227.5	7.52	41.7984
227.5	7.54	42.049
227.5	7.56	42.5173
227.5	7.58	43.0632
227.5	7.6	43.6842
227.5	7.62	44.0986
227.5	7.64	44.7537
227.5	7.66	45.1525
227.5	7.68	45.5211
227.5	7.7	45.7457
227.5	7.72	46.4374
227.5	7.74	46.9424
227.5	7.76	47.9416
227.5	7.78	48.5364
227.5	7.8	49.0047
227.5	7.82	49.6664
227.5	7.84	50.4204
227.5	7.86	51.1359
227.5	7.88	52.0364
227.5	7.9	53.2571
227.5	7.92	53.9037
227.5	7.94	54.8973
227.5	7.96	55.3768
227.5	7.98	56.0168
227.5	8	56.6679
227.5	8.02	57.3086
227.5	8.04	57.758
227.5	8.06	58.4647
227.5	8.08	58.9233
227.5	8.1	59.4555
227.5	8.12	60.2193
227.5	8.14	60.6454
227.5	8.16	61.0758
227.5	8.18	61.8556
227.5	8.2	62.5129
227.5	8.22	63.0786
227.5	8.24	63.4931
227.5	8.26	63.8692
227.5	8.28	64.2333
227.5	8.3	64.5985
227.5	8.32	64.9639
227.5	8.34	65.2914
227.5	8.36	65.8476
227.5	8.38	66.1744
227.5	8.4	66.7127
227.5	8.42	67.4903
227.5	8.44	68.1607
227.5	8.46	68.9349
227.5	8.48	69.9036
227.5	8.5	70.6653
227.5	8.52	71.808
227.5	8.54	73.0745
227.5	8.56	74.2596
227.5	8.58	75.2277
227.5	8.6	76.3791
227.5	8.62	77.4422
227.5	8.64	78.6448
227.5	8.66	79.9397
227.5	8.68	80.9464
227.5	8.7	82.2764
227.5	8.72	83.305
227.5	8.74	84.4619
227.5	8.76	85.6319
227.5	8.78	86.8911
227.5	8.8	87.9462
227.5	8.82	88.9386
227.5	8.84	89.9385
227.5	8.86	90.7249
227.5	8.88	91.5474
227.5	8.9	92.0725
227.5	8.92	92.5807
227.5	8.94	92.8691
227.5	8.96	93.0026
227.5	8.98	93.2917
227.5	9	93.6516
227.5	9.02	93.9264
227.5	9.04	94.1062
227.5	9.06	94.3102
227.5	9.08	94.5778
227.5	9.1	94.9102
227.5	9.12	95.0459
227.5	9.14	95.2949
227.5	9.16	95.6443
227.5	9.18	95.8826
227.5	9.2	96.0291
227.5	9.22	96.2949
227.5	9.24	96.465
227.5	9.26	96.5885
227.5	9.28	96.6767
227.5	9.3	96.5639
227.5	9.32	96.6905
227.5	9.34	96.862
227.5	9.36	96.974
227.5	9.38	96.8774
227.5	9.4	96.9635
227.5	9.42	96.7589
227.5	9.44	96.6804
227.5	9.46	96.7466
227.5	9.48	96.3756
222.5	7.02	37.942
222.5	7.04	37.7416
222.5	7.06	37.6278
222.5	7.08	37.3767
222.5	7.1	37.5944
222.5	7.12	37.6807
222.5	7.14	37.6181
222.5	7.16	37.4865
222.5	7.18	37.6278
222.5	7.2	37.7005
222.5	7.22	37.7618
222.5	7.24	37.7581
222.5	7.26	38.026
222.5	7.28	38.1757
222.5	7.3	38.0581
[truncated: 5,565 more rows]

## Sheet: panel_b
Time [s]	Mw	Avg. Residuals
302.5	7.02	0.60691
302.5	7.04	0.608384
302.5	7.06	0.610374
302.5	7.08	0.612045
302.5	7.1	0.612574
302.5	7.12	0.613285
302.5	7.14	0.61517
302.5	7.16	0.614093
302.5	7.18	0.615306
302.5	7.2	0.617465
302.5	7.22	0.620343
302.5	7.24	0.621799
302.5	7.26	0.62229
302.5	7.28	0.623003
302.5	7.3	0.623437
302.5	7.32	0.625003
302.5	7.34	0.625213
302.5	7.36	0.627384
302.5	7.38	0.626639
302.5	7.4	0.625725
302.5	7.42	0.622302
302.5	7.44	0.620922
302.5	7.46	0.619443
302.5	7.48	0.619511
302.5	7.5	0.619628
302.5	7.52	0.617157
302.5	7.54	0.615274
302.5	7.56	0.612764
302.5	7.58	0.612786
302.5	7.6	0.609971
302.5	7.62	0.607112
302.5	7.64	0.604482
302.5	7.66	0.599399
302.5	7.68	0.594527
302.5	7.7	0.589355
302.5	7.72	0.586013
302.5	7.74	0.579987
302.5	7.76	0.572982
302.5	7.78	0.565098
302.5	7.8	0.557546
302.5	7.82	0.550576
302.5	7.84	0.542903
302.5	7.86	0.53505
302.5	7.88	0.52768
302.5	7.9	0.517765
302.5	7.92	0.506746
302.5	7.94	0.497063
302.5	7.96	0.490031
302.5	7.98	0.483698
302.5	8	0.477694
302.5	8.02	0.4715
302.5	8.04	0.464271
302.5	8.06	0.457465
302.5	8.08	0.453058
302.5	8.1	0.449579
302.5	8.12	0.444836
302.5	8.14	0.441609
302.5	8.16	0.436452
302.5	8.18	0.431185
302.5	8.2	0.425331
302.5	8.22	0.420384
302.5	8.24	0.417171
302.5	8.26	0.415204
302.5	8.28	0.408522
302.5	8.3	0.403751
302.5	8.32	0.399352
302.5	8.34	0.39508
302.5	8.36	0.391622
302.5	8.38	0.388635
302.5	8.4	0.38642
302.5	8.42	0.383212
302.5	8.44	0.376925
302.5	8.46	0.37267
302.5	8.48	0.369253
302.5	8.5	0.366613
302.5	8.52	0.363614
302.5	8.54	0.359762
302.5	8.56	0.354638
302.5	8.58	0.349261
302.5	8.6	0.342811
302.5	8.62	0.336623
302.5	8.64	0.333571
302.5	8.66	0.327686
302.5	8.68	0.321959
302.5	8.7	0.315247
302.5	8.72	0.308503
302.5	8.74	0.301913
302.5	8.76	0.296271
302.5	8.78	0.289993
302.5	8.8	0.284706
302.5	8.82	0.27883
302.5	8.84	0.271682
302.5	8.86	0.265706
302.5	8.88	0.26016
302.5	8.9	0.253477
302.5	8.92	0.247306
302.5	8.94	0.241754
302.5	8.96	0.235384
302.5	8.98	0.229751
302.5	9	0.222819
302.5	9.02	0.217645
302.5	9.04	0.212655
302.5	9.06	0.206483
302.5	9.08	0.20181
302.5	9.1	0.19728
302.5	9.12	0.19217
302.5	9.14	0.186288
302.5	9.16	0.181101
302.5	9.18	0.175106
302.5	9.2	0.171545
302.5	9.22	0.16667
302.5	9.24	0.162932
302.5	9.26	0.160191
302.5	9.28	0.156938
302.5	9.3	0.154292
302.5	9.32	0.152577
302.5	9.34	0.152257
302.5	9.36	0.152307
302.5	9.38	0.153469
302.5	9.4	0.155315
302.5	9.42	0.157258
302.5	9.44	0.159202
302.5	9.46	0.162993
302.5	9.48	0.164539
297.5	7.02	0.608689
297.5	7.04	0.611329
297.5	7.06	0.612912
297.5	7.08	0.615208
297.5	7.1	0.617946
297.5	7.12	0.618873
297.5	7.14	0.621876
297.5	7.16	0.620563
297.5	7.18	0.622288
297.5	7.2	0.623881
297.5	7.22	0.625041
297.5	7.24	0.627038
297.5	7.26	0.628744
297.5	7.28	0.62725
297.5	7.3	0.625757
297.5	7.32	0.625494
297.5	7.34	0.62432
297.5	7.36	0.624877
297.5	7.38	0.621983
297.5	7.4	0.620709
297.5	7.42	0.618027
297.5	7.44	0.615032
297.5	7.46	0.614351
297.5	7.48	0.613945
297.5	7.5	0.614759
297.5	7.52	0.614827
297.5	7.54	0.613026
297.5	7.56	0.611983
297.5	7.58	0.611673
297.5	7.6	0.608245
297.5	7.62	0.605035
297.5	7.64	0.601441
297.5	7.66	0.594724
297.5	7.68	0.590505
297.5	7.7	0.58512
297.5	7.72	0.579078
297.5	7.74	0.572634
297.5	7.76	0.565749
297.5	7.78	0.558343
297.5	7.8	0.55077
297.5	7.82	0.543108
297.5	7.84	0.537711
297.5	7.86	0.531268
297.5	7.88	0.52239
297.5	7.9	0.511931
297.5	7.92	0.503027
297.5	7.94	0.495236
297.5	7.96	0.487899
297.5	7.98	0.47926
297.5	8	0.474169
297.5	8.02	0.469894
297.5	8.04	0.462195
297.5	8.06	0.455108
297.5	8.08	0.45088
297.5	8.1	0.448161
297.5	8.12	0.444216
297.5	8.14	0.439282
297.5	8.16	0.435837
297.5	8.18	0.432446
297.5	8.2	0.426909
297.5	8.22	0.4209
297.5	8.24	0.417016
297.5	8.26	0.415002
297.5	8.28	0.409092
297.5	8.3	0.402362
297.5	8.32	0.395888
297.5	8.34	0.392317
297.5	8.36	0.388358
297.5	8.38	0.385315
297.5	8.4	0.381536
297.5	8.42	0.377343
297.5	8.44	0.372724
297.5	8.46	0.367376
297.5	8.48	0.36591
297.5	8.5	0.364255
297.5	8.52	0.363147
297.5	8.54	0.358943
297.5	8.56	0.353001
297.5	8.58	0.348497
297.5	8.6	0.343064
297.5	8.62	0.336982
297.5	8.64	0.333123
297.5	8.66	0.327676
297.5	8.68	0.32053
297.5	8.7	0.314016
297.5	8.72	0.306891
297.5	8.74	0.300326
297.5	8.76	0.295121
297.5	8.78	0.289366
297.5	8.8	0.284077
297.5	8.82	0.278746
297.5	8.84	0.27114
297.5	8.86	0.265464
297.5	8.88	0.259955
297.5	8.9	0.252872
297.5	8.92	0.246036
297.5	8.94	0.240244
297.5	8.96	0.233419
297.5	8.98	0.226619
297.5	9	0.219064
297.5	9.02	0.213257
297.5	9.04	0.208402
297.5	9.06	0.203166
297.5	9.08	0.198646
297.5	9.1	0.194948
297.5	9.12	0.190315
297.5	9.14	0.184553
297.5	9.16	0.179492
297.5	9.18	0.174341
297.5	9.2	0.17115
297.5	9.22	0.167115
297.5	9.24	0.162873
297.5	9.26	0.159381
297.5	9.28	0.155446
297.5	9.3	0.152924
297.5	9.32	0.150928
297.5	9.34	0.150819
297.5	9.36	0.151367
297.5	9.38	0.152576
297.5	9.4	0.154662
297.5	9.42	0.156555
297.5	9.44	0.160162
297.5	9.46	0.163437
297.5	9.48	0.166079
292.5	7.02	0.610474
292.5	7.04	0.614056
292.5	7.06	0.616343
292.5	7.08	0.618032
292.5	7.1	0.619432
292.5	7.12	0.620413
292.5	7.14	0.621159
292.5	7.16	0.621114
292.5	7.18	0.621432
292.5	7.2	0.620905
292.5	7.22	0.621212
292.5	7.24	0.621407
292.5	7.26	0.622793
292.5	7.28	0.620258
292.5	7.3	0.61956
292.5	7.32	0.619227
292.5	7.34	0.618239
292.5	7.36	0.619077
292.5	7.38	0.616306
292.5	7.4	0.617113
292.5	7.42	0.6161
292.5	7.44	0.613366
292.5	7.46	0.610994
292.5	7.48	0.611329
292.5	7.5	0.613
292.5	7.52	0.612631
292.5	7.54	0.612493
292.5	7.56	0.611605
292.5	7.58	0.610899
292.5	7.6	0.605675
292.5	7.62	0.60401
292.5	7.64	0.60051
292.5	7.66	0.597272
292.5	7.68	0.593188
292.5	7.7	0.587295
292.5	7.72	0.580095
292.5	7.74	0.572277
292.5	7.76	0.564081
292.5	7.78	0.557255
292.5	7.8	0.551235
292.5	7.82	0.541543
292.5	7.84	0.536394
292.5	7.86	0.529507
292.5	7.88	0.520643
292.5	7.9	0.510252
292.5	7.92	0.503046
292.5	7.94	0.496242
292.5	7.96	0.488502
292.5	7.98	0.480885
292.5	8	0.47528
292.5	8.02	0.471478
292.5	8.04	0.463103
292.5	8.06	0.456262
292.5	8.08	0.451184
292.5	8.1	0.448582
292.5	8.12	0.443896
292.5	8.14	0.439655
292.5	8.16	0.435248
292.5	8.18	0.432449
292.5	8.2	0.427222
292.5	8.22	0.420973
292.5	8.24	0.417584
292.5	8.26	0.413568
292.5	8.28	0.408783
292.5	8.3	0.40178
292.5	8.32	0.396472
292.5	8.34	0.390354
292.5	8.36	0.387204
292.5	8.38	0.382729
292.5	8.4	0.379068
292.5	8.42	0.37435
292.5	8.44	0.370529
292.5	8.46	0.366816
292.5	8.48	0.364062
292.5	8.5	0.361878
292.5	8.52	0.359308
292.5	8.54	0.355147
292.5	8.56	0.349238
292.5	8.58	0.34535
292.5	8.6	0.34088
292.5	8.62	0.335725
292.5	8.64	0.332178
292.5	8.66	0.326287
292.5	8.68	0.319498
292.5	8.7	0.313421
292.5	8.72	0.307252
292.5	8.74	0.301612
292.5	8.76	0.296704
292.5	8.78	0.289998
292.5	8.8	0.283785
292.5	8.82	0.278353
292.5	8.84	0.269837
292.5	8.86	0.264184
292.5	8.88	0.257866
292.5	8.9	0.250798
292.5	8.92	0.243692
292.5	8.94	0.236966
292.5	8.96	0.229989
292.5	8.98	0.22354
292.5	9	0.216321
292.5	9.02	0.209382
292.5	9.04	0.204595
292.5	9.06	0.198978
292.5	9.08	0.195079
292.5	9.1	0.190881
292.5	9.12	0.186179
292.5	9.14	0.181352
292.5	9.16	0.176419
292.5	9.18	0.172248
292.5	9.2	0.168267
292.5	9.22	0.165206
292.5	9.24	0.161062
292.5	9.26	0.157135
292.5	9.28	0.152902
292.5	9.3	0.150643
292.5	9.32	0.149148
292.5	9.34	0.149056
292.5	9.36	0.149757
292.5	9.38	0.149988
292.5	9.4	0.152494
292.5	9.42	0.154396
292.5	9.44	0.157454
292.5	9.46	0.161604
292.5	9.48	0.16605
287.5	7.02	0.60965
287.5	7.04	0.612563
287.5	7.06	0.613886
287.5	7.08	0.615603
287.5	7.1	0.615625
287.5	7.12	0.615052
287.5	7.14	0.614843
287.5	7.16	0.615646
287.5	7.18	0.614965
287.5	7.2	0.614443
287.5	7.22	0.61434
287.5	7.24	0.613581
287.5	7.26	0.614265
287.5	7.28	0.612682
287.5	7.3	0.613304
287.5	7.32	0.614271
287.5	7.34	0.613509
287.5	7.36	0.614963
287.5	7.38	0.615915
287.5	7.4	0.615464
287.5	7.42	0.617469
287.5	7.44	0.617349
287.5	7.46	0.615439
287.5	7.48	0.614872
287.5	7.5	0.613373
287.5	7.52	0.611285
287.5	7.54	0.610956
287.5	7.56	0.607487
287.5	7.58	0.605627
287.5	7.6	0.602956
287.5	7.62	0.598438
287.5	7.64	0.595895
287.5	7.66	0.595626
287.5	7.68	0.592157
287.5	7.7	0.588963
287.5	7.72	0.583581
287.5	7.74	0.576718
287.5	7.76	0.573197
287.5	7.78	0.565895
287.5	7.8	0.55991
287.5	7.82	0.551624
287.5	7.84	0.543619
287.5	7.86	0.534175
287.5	7.88	0.523729
287.5	7.9	0.513929
287.5	7.92	0.505307
287.5	7.94	0.496021
287.5	7.96	0.484585
287.5	7.98	0.475905
287.5	8	0.469849
287.5	8.02	0.466093
287.5	8.04	0.456832
287.5	8.06	0.44905
287.5	8.08	0.443886
287.5	8.1	0.44096
287.5	8.12	0.438018
287.5	8.14	0.435654
287.5	8.16	0.432933
287.5	8.18	0.430017
287.5	8.2	0.423858
287.5	8.22	0.416649
287.5	8.24	0.414794
287.5	8.26	0.411375
287.5	8.28	0.408941
287.5	8.3	0.402944
287.5	8.32	0.396831
287.5	8.34	0.391081
287.5	8.36	0.385907
287.5	8.38	0.381538
287.5	8.4	0.378212
287.5	8.42	0.373988
287.5	8.44	0.36963
287.5	8.46	0.36553
287.5	8.48	0.359298
287.5	8.5	0.354909
287.5	8.52	0.352123
287.5	8.54	0.347033
287.5	8.56	0.342666
287.5	8.58	0.338427
287.5	8.6	0.333613
287.5	8.62	0.329263
287.5	8.64	0.325932
287.5	8.66	0.320789
287.5	8.68	0.316128
287.5	8.7	0.310677
287.5	8.72	0.304651
287.5	8.74	0.300114
287.5	8.76	0.294951
287.5	8.78	0.288786
287.5	8.8	0.282856
287.5	8.82	0.276678
287.5	8.84	0.267937
287.5	8.86	0.261591
287.5	8.88	0.255453
287.5	8.9	0.248466
287.5	8.92	0.241315
287.5	8.94	0.233325
287.5	8.96	0.226081
287.5	8.98	0.219616
287.5	9	0.212578
287.5	9.02	0.206318
287.5	9.04	0.201526
287.5	9.06	0.195626
287.5	9.08	0.19088
287.5	9.1	0.186387
287.5	9.12	0.181226
287.5	9.14	0.177013
287.5	9.16	0.172283
287.5	9.18	0.168146
287.5	9.2	0.163681
287.5	9.22	0.159958
287.5	9.24	0.156384
287.5	9.26	0.15348
287.5	9.28	0.149856
287.5	9.3	0.147824
287.5	9.32	0.147256
287.5	9.34	0.146999
287.5	9.36	0.148157
287.5	9.38	0.148416
287.5	9.4	0.152011
287.5	9.42	0.153839
287.5	9.44	0.156977
287.5	9.46	0.160711
287.5	9.48	0.166104
282.5	7.02	0.607352
282.5	7.04	0.609901
282.5	7.06	0.610378
282.5	7.08	0.613369
282.5	7.1	0.613175
282.5	7.12	0.614787
282.5	7.14	0.617828
282.5	7.16	0.61738
282.5	7.18	0.61676
282.5	7.2	0.617092
282.5	7.22	0.616372
282.5	7.24	0.616819
282.5	7.26	0.616953
282.5	7.28	0.61465
282.5	7.3	0.614396
282.5	7.32	0.612909
282.5	7.34	0.611673
282.5	7.36	0.613014
282.5	7.38	0.612788
282.5	7.4	0.60983
282.5	7.42	0.612713
282.5	7.44	0.612085
282.5	7.46	0.612186
282.5	7.48	0.612887
282.5	7.5	0.611437
282.5	7.52	0.610088
282.5	7.54	0.608957
282.5	7.56	0.604625
282.5	7.58	0.603993
282.5	7.6	0.603404
282.5	7.62	0.597644
282.5	7.64	0.595008
282.5	7.66	0.59459
282.5	7.68	0.590616
282.5	7.7	0.589355
282.5	7.72	0.586296
282.5	7.74	0.581818
282.5	7.76	0.578458
282.5	7.78	0.571102
282.5	7.8	0.562574
282.5	7.82	0.556159
282.5	7.84	0.548234
282.5	7.86	0.536779
282.5	7.88	0.52566
282.5	7.9	0.5144
282.5	7.92	0.503404
282.5	7.94	0.49257
282.5	7.96	0.483349
282.5	7.98	0.474355
282.5	8	0.468447
282.5	8.02	0.462279
282.5	8.04	0.454189
282.5	8.06	0.448021
282.5	8.08	0.444811
282.5	8.1	0.441034
282.5	8.12	0.438074
282.5	8.14	0.434841
282.5	8.16	0.430592
282.5	8.18	0.426298
282.5	8.2	0.421799
282.5	8.22	0.41627
282.5	8.24	0.413265
282.5	8.26	0.410569
282.5	8.28	0.406082
282.5	8.3	0.400153
282.5	8.32	0.395438
282.5	8.34	0.391388
282.5	8.36	0.385138
282.5	8.38	0.381429
282.5	8.4	0.375647
282.5	8.42	0.370631
282.5	8.44	0.365193
282.5	8.46	0.35907
282.5	8.48	0.354263
282.5	8.5	0.349997
282.5	8.52	0.345441
282.5	8.54	0.340007
282.5	8.56	0.336978
282.5	8.58	0.332319
282.5	8.6	0.329446
282.5	8.62	0.324249
282.5	8.64	0.320588
282.5	8.66	0.316148
282.5	8.68	0.310827
282.5	8.7	0.306482
282.5	8.72	0.300879
282.5	8.74	0.295976
282.5	8.76	0.290622
282.5	8.78	0.285556
282.5	8.8	0.278739
282.5	8.82	0.273961
282.5	8.84	0.26639
282.5	8.86	0.259987
282.5	8.88	0.25384
282.5	8.9	0.246224
282.5	8.92	0.239226
282.5	8.94	0.230747
282.5	8.96	0.223293
282.5	8.98	0.216591
282.5	9	0.210017
282.5	9.02	0.20337
282.5	9.04	0.198153
282.5	9.06	0.192218
282.5	9.08	0.186171
282.5	9.1	0.181446
282.5	9.12	0.176911
282.5	9.14	0.173006
282.5	9.16	0.168719
282.5	9.18	0.163924
282.5	9.2	0.159871
282.5	9.22	0.156229
282.5	9.24	0.152965
282.5	9.26	0.15073
282.5	9.28	0.148553
282.5	9.3	0.147272
282.5	9.32	0.146729
282.5	9.34	0.146403
282.5	9.36	0.146934
282.5	9.38	0.149
282.5	9.4	0.152194
282.5	9.42	0.15354
282.5	9.44	0.155995
282.5	9.46	0.158317
282.5	9.48	0.162038
277.5	7.02	0.606594
277.5	7.04	0.607533
277.5	7.06	0.610892
277.5	7.08	0.613054
277.5	7.1	0.612726
277.5	7.12	0.615573
277.5	7.14	0.618329
277.5	7.16	0.619324
277.5	7.18	0.618032
277.5	7.2	0.618342
277.5	7.22	0.616893
277.5	7.24	0.618779
277.5	7.26	0.614856
277.5	7.28	0.614253
277.5	7.3	0.613567
277.5	7.32	0.610686
277.5	7.34	0.609924
277.5	7.36	0.609729
277.5	7.38	0.609722
277.5	7.4	0.608387
277.5	7.42	0.609093
277.5	7.44	0.606202
277.5	7.46	0.606695
277.5	7.48	0.60677
277.5	7.5	0.607039
277.5	7.52	0.606003
277.5	7.54	0.602872
277.5	7.56	0.601623
277.5	7.58	0.601244
277.5	7.6	0.598681
277.5	7.62	0.596321
277.5	7.64	0.593476
277.5	7.66	0.593171
277.5	7.68	0.589888
277.5	7.7	0.587814
277.5	7.72	0.586252
277.5	7.74	0.582574
277.5	7.76	0.576903
277.5	7.78	0.570028
277.5	7.8	0.562396
277.5	7.82	0.554
277.5	7.84	0.547193
277.5	7.86	0.536382
277.5	7.88	0.525837
277.5	7.9	0.514796
277.5	7.92	0.502261
277.5	7.94	0.493292
277.5	7.96	0.484581
277.5	7.98	0.475727
277.5	8	0.470972
277.5	8.02	0.464649
277.5	8.04	0.457058
277.5	8.06	0.451747
277.5	8.08	0.447107
277.5	8.1	0.441535
277.5	8.12	0.438927
277.5	8.14	0.43495
277.5	8.16	0.431851
277.5	8.18	0.426612
277.5	8.2	0.42238
277.5	8.22	0.417697
277.5	8.24	0.413523
277.5	8.26	0.409682
277.5	8.28	0.405004
277.5	8.3	0.399359
277.5	8.32	0.396416
277.5	8.34	0.391965
277.5	8.36	0.384691
277.5	8.38	0.381287
277.5	8.4	0.375643
277.5	8.42	0.370579
277.5	8.44	0.366061
277.5	8.46	0.359545
277.5	8.48	0.354104
277.5	8.5	0.350266
277.5	8.52	0.34388
277.5	8.54	0.33821
277.5	8.56	0.334306
277.5	8.58	0.329601
277.5	8.6	0.324691
277.5	8.62	0.318832
277.5	8.64	0.314378
277.5	8.66	0.30946
277.5	8.68	0.305582
277.5	8.7	0.301973
277.5	8.72	0.296889
277.5	8.74	0.291607
277.5	8.76	0.286212
277.5	8.78	0.281663
277.5	8.8	0.275291
277.5	8.82	0.270446
277.5	8.84	0.263894
277.5	8.86	0.257746
277.5	8.88	0.250822
277.5	8.9	0.242714
277.5	8.92	0.235952
277.5	8.94	0.228356
277.5	8.96	0.221306
277.5	8.98	0.213374
277.5	9	0.207297
277.5	9.02	0.200831
277.5	9.04	0.195656
277.5	9.06	0.189954
277.5	9.08	0.184109
277.5	9.1	0.179575
277.5	9.12	0.17466
277.5	9.14	0.170402
277.5	9.16	0.166613
277.5	9.18	0.162676
277.5	9.2	0.159037
277.5	9.22	0.155344
277.5	9.24	0.151411
277.5	9.26	0.149278
277.5	9.28	0.147246
277.5	9.3	0.146011
277.5	9.32	0.145071
277.5	9.34	0.14527
277.5	9.36	0.145145
277.5	9.38	0.146606
277.5	9.4	0.14818
277.5	9.42	0.150472
277.5	9.44	0.153567
277.5	9.46	0.156765
277.5	9.48	0.15998
272.5	7.02	0.607269
272.5	7.04	0.610102
272.5	7.06	0.613139
272.5	7.08	0.613511
272.5	7.1	0.612895
272.5	7.12	0.615809
272.5	7.14	0.616244
272.5	7.16	0.616614
272.5	7.18	0.616355
272.5	7.2	0.615481
272.5	7.22	0.612587
272.5	7.24	0.612568
272.5	7.26	0.608239
272.5	7.28	0.608361
272.5	7.3	0.608351
272.5	7.32	0.605276
272.5	7.34	0.606868
272.5	7.36	0.607601
272.5	7.38	0.607182
272.5	7.4	0.607549
272.5	7.42	0.608133
272.5	7.44	0.605382
272.5	7.46	0.607027
272.5	7.48	0.607734
272.5	7.5	0.608367
272.5	7.52	0.609096
272.5	7.54	0.60509
272.5	7.56	0.605482
272.5	7.58	0.604851
272.5	7.6	0.603019
272.5	7.62	0.602543
272.5	7.64	0.598743
272.5	7.66	0.596308
272.5	7.68	0.591618
272.5	7.7	0.585591
272.5	7.72	0.579564
272.5	7.74	0.572522
272.5	7.76	0.565894
272.5	7.78	0.559356
272.5	7.8	0.55176
272.5	7.82	0.542299
272.5	7.84	0.536155
272.5	7.86	0.52713
272.5	7.88	0.517338
272.5	7.9	0.50994
272.5	7.92	0.501342
272.5	7.94	0.496184
272.5	7.96	0.486559
272.5	7.98	0.477982
272.5	8	0.471935
272.5	8.02	0.466101
272.5	8.04	0.458928
272.5	8.06	0.452574
272.5	8.08	0.446978
272.5	8.1	0.440129
272.5	8.12	0.436983
272.5	8.14	0.432104
272.5	8.16	0.429237
272.5	8.18	0.424061
272.5	8.2	0.420754
272.5	8.22	0.415789
272.5	8.24	0.412641
272.5	8.26	0.40817
272.5	8.28	0.403186
272.5	8.3	0.398425
272.5	8.32	0.394831
272.5	8.34	0.389701
272.5	8.36	0.384715
272.5	8.38	0.381978
272.5	8.4	0.375884
272.5	8.42	0.371343
272.5	8.44	0.365968
272.5	8.46	0.36061
272.5	8.48	0.355399
272.5	8.5	0.352141
272.5	8.52	0.345643
272.5	8.54	0.34145
272.5	8.56	0.335092
272.5	8.58	0.328983
272.5	8.6	0.324012
272.5	8.62	0.318058
272.5	8.64	0.313202
272.5	8.66	0.307304
272.5	8.68	0.303882
272.5	8.7	0.29925
272.5	8.72	0.293925
272.5	8.74	0.287679
272.5	8.76	0.282484
272.5	8.78	0.277542
272.5	8.8	0.271203
272.5	8.82	0.265873
272.5	8.84	0.260095
272.5	8.86	0.254308
272.5	8.88	0.247476
272.5	8.9	0.24038
272.5	8.92	0.234212
272.5	8.94	0.227368
272.5	8.96	0.220261
272.5	8.98	0.212432
272.5	9	0.205903
272.5	9.02	0.199538
272.5	9.04	0.193919
272.5	9.06	0.188508
272.5	9.08	0.18309
272.5	9.1	0.177763
272.5	9.12	0.172521
272.5	9.14	0.168149
272.5	9.16	0.163964
272.5	9.18	0.160595
272.5	9.2	0.156527
272.5	9.22	0.153056
272.5	9.24	0.149063
272.5	9.26	0.146152
272.5	9.28	0.143646
272.5	9.3	0.142776
272.5	9.32	0.141725
272.5	9.34	0.141382
272.5	9.36	0.141465
272.5	9.38	0.141772
272.5	9.4	0.144754
272.5	9.42	0.148168
272.5	9.44	0.15236
272.5	9.46	0.156923
272.5	9.48	0.1605
267.5	7.02	0.606576
267.5	7.04	0.609676
267.5	7.06	0.612455
267.5	7.08	0.612297
267.5	7.1	0.611205
267.5	7.12	0.612826
267.5	7.14	0.612248
267.5	7.16	0.612982
267.5	7.18	0.613484
267.5	7.2	0.613888
267.5	7.22	0.612274
267.5	7.24	0.61205
267.5	7.26	0.610015
267.5	7.28	0.610018
267.5	7.3	0.612687
267.5	7.32	0.610775
267.5	7.34	0.612392
267.5	7.36	0.613732
267.5	7.38	0.61306
267.5	7.4	0.612043
267.5	7.42	0.611833
267.5	7.44	0.611512
267.5	7.46	0.611599
267.5	7.48	0.611637
267.5	7.5	0.611498
267.5	7.52	0.611597
267.5	7.54	0.606605
267.5	7.56	0.605819
267.5	7.58	0.605843
267.5	7.6	0.603361
267.5	7.62	0.601669
267.5	7.64	0.59609
267.5	7.66	0.590702
267.5	7.68	0.584248
267.5	7.7	0.578069
267.5	7.72	0.572369
267.5	7.74	0.56835
267.5	7.76	0.561553
267.5	7.78	0.554628
267.5	7.8	0.548546
267.5	7.82	0.540758
267.5	7.84	0.534395
267.5	7.86	0.528463
267.5	7.88	0.520029
267.5	7.9	0.512305
267.5	7.92	0.503608
267.5	7.94	0.496153
267.5	7.96	0.487732
267.5	7.98	0.479613
267.5	8	0.473595
267.5	8.02	0.46815
267.5	8.04	0.461722
267.5	8.06	0.454318
267.5	8.08	0.447551
267.5	8.1	0.440301
267.5	8.12	0.43618
267.5	8.14	0.431228
267.5	8.16	0.427389
267.5	8.18	0.422135
267.5	8.2	0.415945
267.5	8.22	0.410516
267.5	8.24	0.407428
267.5	8.26	0.402881
267.5	8.28	0.398963
267.5	8.3	0.394288
267.5	8.32	0.391307
267.5	8.34	0.386417
267.5	8.36	0.382251
267.5	8.38	0.378731
267.5	8.4	0.375499
267.5	8.42	0.37099
267.5	8.44	0.364506
267.5	8.46	0.359487
267.5	8.48	0.355138
267.5	8.5	0.351582
267.5	8.52	0.344918
267.5	8.54	0.340743
267.5	8.56	0.335091
267.5	8.58	0.328556
267.5	8.6	0.323526
267.5	8.62	0.318797
267.5	8.64	0.314542
267.5	8.66	0.308869
267.5	8.68	0.303984
267.5	8.7	0.29816
267.5	8.72	0.292362
267.5	8.74	0.286299
267.5	8.76	0.280211
267.5	8.78	0.27472
267.5	8.8	0.268231
267.5	8.82	0.262544
267.5	8.84	0.256637
267.5	8.86	0.251363
267.5	8.88	0.24536
267.5	8.9	0.239514
267.5	8.92	0.233262
267.5	8.94	0.226142
267.5	8.96	0.218866
267.5	8.98	0.212298
267.5	9	0.205271
267.5	9.02	0.198074
267.5	9.04	0.191619
267.5	9.06	0.185829
267.5	9.08	0.179938
267.5	9.1	0.174312
267.5	9.12	0.169334
267.5	9.14	0.164663
267.5	9.16	0.160098
267.5	9.18	0.156294
267.5	9.2	0.152247
267.5	9.22	0.148978
267.5	9.24	0.145842
267.5	9.26	0.142654
267.5	9.28	0.140846
267.5	9.3	0.139437
267.5	9.32	0.138703
267.5	9.34	0.138461
267.5	9.36	0.139195
267.5	9.38	0.13948
267.5	9.4	0.143459
267.5	9.42	0.146644
267.5	9.44	0.150121
267.5	9.46	0.154311
267.5	9.48	0.157784
262.5	7.02	0.597688
262.5	7.04	0.601831
262.5	7.06	0.604528
262.5	7.08	0.605048
262.5	7.1	0.605809
262.5	7.12	0.607243
262.5	7.14	0.607552
262.5	7.16	0.608976
262.5	7.18	0.612206
262.5	7.2	0.61275
262.5	7.22	0.614956
262.5	7.24	0.614603
262.5	7.26	0.614709
262.5	7.28	0.613833
262.5	7.3	0.616822
262.5	7.32	0.616619
262.5	7.34	0.617084
262.5	7.36	0.616782
262.5	7.38	0.616354
262.5	7.4	0.616015
262.5	7.42	0.613523
262.5	7.44	0.613332
262.5	7.46	0.613833
262.5	7.48	0.613207
262.5	7.5	0.612555
262.5	7.52	0.611717
262.5	7.54	0.609187
262.5	7.56	0.606556
262.5	7.58	0.604335
262.5	7.6	0.600358
262.5	7.62	0.597707
262.5	7.64	0.592536
262.5	7.66	0.585336
262.5	7.68	0.579478
262.5	7.7	0.574397
262.5	7.72	0.569051
262.5	7.74	0.564158
262.5	7.76	0.558337
262.5	7.78	0.552299
262.5	7.8	0.546276
262.5	7.82	0.539832
262.5	7.84	0.534322
262.5	7.86	0.528798
262.5	7.88	0.522603
262.5	7.9	0.513715
262.5	7.92	0.506076
262.5	7.94	0.49733
262.5	7.96	0.492509
262.5	7.98	0.483677
262.5	8	0.477321
262.5	8.02	0.471493
262.5	8.04	0.463885
262.5	8.06	0.456259
262.5	8.08	0.448508
262.5	8.1	0.442626
262.5	8.12	0.437996
262.5	8.14	0.433366
262.5	8.16	0.427212
262.5	8.18	0.42406
262.5	8.2	0.418183
262.5	8.22	0.411799
262.5	8.24	0.407868
262.5	8.26	0.404237
262.5	8.28	0.401258
262.5	8.3	0.395696
262.5	8.32	0.391968
262.5	8.34	0.388244
262.5	8.36	0.382418
262.5	8.38	0.376952
262.5	8.4	0.373131
262.5	8.42	0.368677
262.5	8.44	0.363626
262.5	8.46	0.358056
262.5	8.48	0.352134
262.5	8.5	0.348463
262.5	8.52	0.34131
262.5	8.54	0.335889
262.5	8.56	0.330278
262.5	8.58	0.324915
262.5	8.6	0.320343
262.5	8.62	0.316157
262.5	8.64	0.31206
262.5	8.66	0.307215
262.5	8.68	0.303671
262.5	8.7	0.297826
262.5	8.72	0.291924
262.5	8.74	0.286298
262.5	8.76	0.281189
262.5	8.78	0.274985
262.5	8.8	0.268787
262.5	8.82	0.262311
262.5	8.84	0.25457
262.5	8.86	0.248511
262.5	8.88	0.241683
262.5	8.9	0.235399
262.5	8.92	0.228527
262.5	8.94	0.22074
262.5	8.96	0.213139
262.5	8.98	0.206845
262.5	9	0.200043
262.5	9.02	0.193116
262.5	9.04	0.187706
262.5	9.06	0.182283
262.5	9.08	0.176367
262.5	9.1	0.171498
262.5	9.12	0.167441
262.5	9.14	0.162954
262.5	9.16	0.158262
262.5	9.18	0.154006
262.5	9.2	0.150131
262.5	9.22	0.147095
262.5	9.24	0.143511
262.5	9.26	0.140149
262.5	9.28	0.138464
262.5	9.3	0.136369
262.5	9.32	0.135349
262.5	9.34	0.135228
262.5	9.36	0.135548
262.5	9.38	0.137138
262.5	9.4	0.139377
262.5	9.42	0.14144
262.5	9.44	0.14576
262.5	9.46	0.150127
262.5	9.48	0.153895
257.5	7.02	0.595341
257.5	7.04	0.598208
257.5	7.06	0.600889
257.5	7.08	0.60325
257.5	7.1	0.604132
257.5	7.12	0.604918
257.5	7.14	0.605973
257.5	7.16	0.608612
257.5	7.18	0.612841
257.5	7.2	0.613991
257.5	7.22	0.617302
257.5	7.24	0.616819
257.5	7.26	0.618353
257.5	7.28	0.618506
257.5	7.3	0.620745
257.5	7.32	0.621301
257.5	7.34	0.621505
257.5	7.36	0.619865
257.5	7.38	0.617604
257.5	7.4	0.618055
257.5	7.42	0.613888
257.5	7.44	0.611775
257.5	7.46	0.610211
257.5	7.48	0.607778
257.5	7.5	0.607547
257.5	7.52	0.604175
257.5	7.54	0.601366
257.5	7.56	0.59809
257.5	7.58	0.595816
257.5	7.6	0.593366
257.5	7.62	0.592621
257.5	7.64	0.590248
257.5	7.66	0.583931
257.5	7.68	0.579955
257.5	7.7	0.575177
257.5	7.72	0.5707
257.5	7.74	0.563886
257.5	7.76	0.558201
257.5	7.78	0.55342
257.5	7.8	0.545804
257.5	7.82	0.538133
257.5	7.84	0.533064
257.5	7.86	0.528234
257.5	7.88	0.520394
257.5	7.9	0.512946
257.5	7.92	0.507006
257.5	7.94	0.500601
257.5	7.96	0.495928
257.5	7.98	0.487665
257.5	8	0.47999
257.5	8.02	0.472731
257.5	8.04	0.464396
257.5	8.06	0.457296
257.5	8.08	0.451178
257.5	8.1	0.445857
257.5	8.12	0.440198
257.5	8.14	0.434598
257.5	8.16	0.428101
257.5	8.18	0.423298
257.5	8.2	0.417993
257.5	8.22	0.413656
257.5	8.24	0.40854
257.5	8.26	0.404278
257.5	8.28	0.400321
257.5	8.3	0.394063
257.5	8.32	0.38924
257.5	8.34	0.385722
257.5	8.36	0.380419
257.5	8.38	0.374918
257.5	8.4	0.369882
257.5	8.42	0.364707
257.5	8.44	0.361486
257.5	8.46	0.356102
257.5	8.48	0.350225
257.5	8.5	0.346019
257.5	8.52	0.339895
257.5	8.54	0.334543
257.5	8.56	0.327902
257.5	8.58	0.322996
257.5	8.6	0.318639
257.5	8.62	0.314725
257.5	8.64	0.309389
257.5	8.66	0.304376
257.5	8.68	0.301215
257.5	8.7	0.295591
257.5	8.72	0.288909
257.5	8.74	0.283486
257.5	8.76	0.278811
257.5	8.78	0.272255
257.5	8.8	0.266772
257.5	8.82	0.259357
257.5	8.84	0.251137
257.5	8.86	0.244262
257.5	8.88	0.236578
257.5	8.9	0.229485
257.5	8.92	0.22267
257.5	8.94	0.21499
257.5	8.96	0.208231
257.5	8.98	0.201728
257.5	9	0.19506
257.5	9.02	0.188568
257.5	9.04	0.183763
257.5	9.06	0.178919
257.5	9.08	0.173326
257.5	9.1	0.168859
257.5	9.12	0.165042
257.5	9.14	0.16106
257.5	9.16	0.156413
257.5	9.18	0.151899
257.5	9.2	0.147583
257.5	9.22	0.144383
257.5	9.24	0.141219
257.5	9.26	0.137526
257.5	9.28	0.134819
257.5	9.3	0.133182
257.5	9.32	0.132226
257.5	9.34	0.131126
257.5	9.36	0.131627
257.5	9.38	0.1336
257.5	9.4	0.134715
257.5	9.42	0.137451
257.5	9.44	0.140694
257.5	9.46	0.147096
257.5	9.48	0.153014
252.5	7.02	0.594555
252.5	7.04	0.596547
252.5	7.06	0.598672
252.5	7.08	0.603334
252.5	7.1	0.60473
252.5	7.12	0.605231
252.5	7.14	0.60645
252.5	7.16	0.609785
252.5	7.18	0.613922
252.5	7.2	0.615115
252.5	7.22	0.617708
252.5	7.24	0.617588
252.5	7.26	0.619129
252.5	7.28	0.618579
252.5	7.3	0.620336
252.5	7.32	0.621133
252.5	7.34	0.622812
252.5	7.36	0.620841
252.5	7.38	0.617927
252.5	7.4	0.617637
252.5	7.42	0.614464
252.5	7.44	0.612863
252.5	7.46	0.609378
252.5	7.48	0.605666
252.5	7.5	0.604797
252.5	7.52	0.600374
252.5	7.54	0.595477
252.5	7.56	0.593121
252.5	7.58	0.590107
252.5	7.6	0.587705
252.5	7.62	0.587703
252.5	7.64	0.586981
252.5	7.66	0.583723
252.5	7.68	0.580471
252.5	7.7	0.575417
252.5	7.72	0.570192
252.5	7.74	0.564363
252.5	7.76	0.558382
252.5	7.78	0.553938
252.5	7.8	0.548098
252.5	7.82	0.541076
252.5	7.84	0.533548
252.5	7.86	0.525496
252.5	7.88	0.516993
252.5	7.9	0.51029
252.5	7.92	0.505031
252.5	7.94	0.498368
252.5	7.96	0.491024
252.5	7.98	0.484547
252.5	8	0.47556
252.5	8.02	0.467172
252.5	8.04	0.460615
252.5	8.06	0.455791
252.5	8.08	0.450543
252.5	8.1	0.444636
252.5	8.12	0.437749
252.5	8.14	0.431748
252.5	8.16	0.427306
252.5	8.18	0.422231
252.5	8.2	0.417547
252.5	8.22	0.415099
252.5	8.24	0.410112
252.5	8.26	0.405665
252.5	8.28	0.400648
252.5	8.3	0.394286
252.5	8.32	0.389258
252.5	8.34	0.384522
252.5	8.36	0.378352
252.5	8.38	0.372502
252.5	8.4	0.367246
252.5	8.42	0.360711
252.5	8.44	0.355638
252.5	8.46	0.350725
252.5	8.48	0.345487
252.5	8.5	0.340967
252.5	8.52	0.336192
252.5	8.54	0.331629
252.5	8.56	0.32687
252.5	8.58	0.321559
252.5	8.6	0.317796
252.5	8.62	0.312949
252.5	8.64	0.307803
252.5	8.66	0.301826
252.5	8.68	0.298054
252.5	8.7	0.291829
252.5	8.72	0.284741
252.5	8.74	0.278564
252.5	8.76	0.272144
252.5	8.78	0.265381
252.5	8.8	0.258838
252.5	8.82	0.251645
252.5	8.84	0.24439
252.5	8.86	0.237697
252.5	8.88	0.229851
252.5	8.9	0.223041
252.5	8.92	0.216429
252.5	8.94	0.209621
252.5	8.96	0.203438
252.5	8.98	0.198018
252.5	9	0.191475
252.5	9.02	0.185911
252.5	9.04	0.180416
252.5	9.06	0.175193
252.5	9.08	0.170384
252.5	9.1	0.165876
252.5	9.12	0.162416
252.5	9.14	0.158493
252.5	9.16	0.15429
252.5	9.18	0.148821
252.5	9.2	0.144804
252.5	9.22	0.140776
252.5	9.24	0.138338
252.5	9.26	0.135346
252.5	9.28	0.131963
252.5	9.3	0.131409
252.5	9.32	0.130075
252.5	9.34	0.128658
252.5	9.36	0.130041
252.5	9.38	0.132462
252.5	9.4	0.133687
252.5	9.42	0.138156
252.5	9.44	0.141915
252.5	9.46	0.146694
252.5	9.48	0.153885
247.5	7.02	0.596227
247.5	7.04	0.597898
247.5	7.06	0.600601
247.5	7.08	0.605898
247.5	7.1	0.606963
247.5	7.12	0.607152
247.5	7.14	0.609009
247.5	7.16	0.610512
247.5	7.18	0.612879
247.5	7.2	0.611193
247.5	7.22	0.612154
247.5	7.24	0.613033
247.5	7.26	0.614167
247.5	7.28	0.613349
247.5	7.3	0.615751
247.5	7.32	0.616872
247.5	7.34	0.617619
247.5	7.36	0.616139
247.5	7.38	0.614978
247.5	7.4	0.613369
247.5	7.42	0.61115
247.5	7.44	0.611629
247.5	7.46	0.608467
247.5	7.48	0.605195
247.5	7.5	0.603401
247.5	7.52	0.600077
247.5	7.54	0.595924
247.5	7.56	0.595066
247.5	7.58	0.592073
247.5	7.6	0.59199
247.5	7.62	0.592538
247.5	7.64	0.589617
247.5	7.66	0.58549
247.5	7.68	0.582928
247.5	7.7	0.576228
247.5	7.72	0.568914
247.5	7.74	0.563415
247.5	7.76	0.556992
247.5	7.78	0.551922
247.5	7.8	0.544701
247.5	7.82	0.53577
247.5	7.84	0.526771
247.5	7.86	0.520324
247.5	7.88	0.512272
247.5	7.9	0.507557
247.5	7.92	0.501359
247.5	7.94	0.495651
247.5	7.96	0.48808
247.5	7.98	0.481609
247.5	8	0.473841
247.5	8.02	0.46634
247.5	8.04	0.461765
247.5	8.06	0.457014
247.5	8.08	0.451706
247.5	8.1	0.444021
247.5	8.12	0.439286
247.5	8.14	0.431929
247.5	8.16	0.427383
247.5	8.18	0.423107
247.5	8.2	0.417176
247.5	8.22	0.413935
247.5	8.24	0.40857
247.5	8.26	0.405119
247.5	8.28	0.399445
247.5	8.3	0.395145
247.5	8.32	0.389379
247.5	8.34	0.384773
247.5	8.36	0.379078
247.5	8.38	0.371587
247.5	8.4	0.366316
247.5	8.42	0.3599
247.5	8.44	0.352784
247.5	8.46	0.344932
247.5	8.48	0.339125
247.5	8.5	0.333255
247.5	8.52	0.328079
247.5	8.54	0.323602
247.5	8.56	0.319215
247.5	8.58	0.314324
247.5	8.6	0.311018
247.5	8.62	0.307476
247.5	8.64	0.304144
247.5	8.66	0.299286
247.5	8.68	0.294318
247.5	8.7	0.288266
247.5	8.72	0.280951
247.5	8.74	0.274502
247.5	8.76	0.268172
247.5	8.78	0.261841
247.5	8.8	0.255094
247.5	8.82	0.246545
247.5	8.84	0.239227
247.5	8.86	0.232637
247.5	8.88	0.225328
247.5	8.9	0.21915
247.5	8.92	0.212783
247.5	8.94	0.205638
247.5	8.96	0.19843
247.5	8.98	0.19341
247.5	9	0.187497
247.5	9.02	0.182925
247.5	9.04	0.178453
247.5	9.06	0.172985
247.5	9.08	0.168601
247.5	9.1	0.1632
247.5	9.12	0.159695
247.5	9.14	0.155701
247.5	9.16	0.152201
247.5	9.18	0.147355
247.5	9.2	0.143723
247.5	9.22	0.139931
247.5	9.24	0.136577
247.5	9.26	0.134104
247.5	9.28	0.131285
247.5	9.3	0.131181
247.5	9.32	0.130088
247.5	9.34	0.129935
247.5	9.36	0.131196
247.5	9.38	0.132201
247.5	9.4	0.134511
247.5	9.42	0.137863
247.5	9.44	0.141182
247.5	9.46	0.143867
247.5	9.48	0.150782
242.5	7.02	0.595713
242.5	7.04	0.597823
242.5	7.06	0.602091
242.5	7.08	0.606235
242.5	7.1	0.60637
242.5	7.12	0.607872
242.5	7.14	0.60989
242.5	7.16	0.611029
242.5	7.18	0.612468
242.5	7.2	0.609294
242.5	7.22	0.61096
242.5	7.24	0.60995
242.5	7.26	0.608442
242.5	7.28	0.607224
242.5	7.3	0.609109
242.5	7.32	0.610171
242.5	7.34	0.609443
242.5	7.36	0.60723
242.5	7.38	0.607246
242.5	7.4	0.605324
242.5	7.42	0.602241
242.5	7.44	0.60379
242.5	7.46	0.60155
242.5	7.48	0.601234
242.5	7.5	0.600306
242.5	7.52	0.596907
242.5	7.54	0.591926
242.5	7.56	0.592342
242.5	7.58	0.590072
242.5	7.6	0.589222
242.5	7.62	0.58895
242.5	7.64	0.585165
242.5	7.66	0.582476
242.5	7.68	0.578204
242.5	7.7	0.572162
242.5	7.72	0.566345
242.5	7.74	0.563026
242.5	7.76	0.557718
242.5	7.78	0.5517
242.5	7.8	0.547369
242.5	7.82	0.539615
242.5	7.84	0.533635
242.5	7.86	0.528638
242.5	7.88	0.520575
242.5	7.9	0.51519
242.5	7.92	0.508848
242.5	7.94	0.502542
242.5	7.96	0.493691
242.5	7.98	0.486502
242.5	8	0.478807
242.5	8.02	0.471217
242.5	8.04	0.465499
242.5	8.06	0.459739
242.5	8.08	0.454007
242.5	8.1	0.445771
242.5	8.12	0.44036
242.5	8.14	0.432885
242.5	8.16	0.428237
242.5	8.18	0.423208
242.5	8.2	0.415546
242.5	8.22	0.409963
242.5	8.24	0.402984
242.5	8.26	0.396668
242.5	8.28	0.392194
242.5	8.3	0.388799
242.5	8.32	0.383198
242.5	8.34	0.378522
242.5	8.36	0.373755
242.5	8.38	0.367515
242.5	8.4	0.363959
242.5	8.42	0.359851
242.5	8.44	0.352521
242.5	8.46	0.345615
242.5	8.48	0.338933
242.5	8.5	0.332732
242.5	8.52	0.327105
242.5	8.54	0.32284
242.5	8.56	0.31703
242.5	8.58	0.312156
242.5	8.6	0.306236
242.5	8.62	0.302395
242.5	8.64	0.299077
242.5	8.66	0.294972
242.5	8.68	0.290707
242.5	8.7	0.285199
242.5	8.72	0.279263
242.5	8.74	0.272786
242.5	8.76	0.266355
242.5	8.78	0.260042
242.5	8.8	0.253819
242.5	8.82	0.245622
242.5	8.84	0.238598
242.5	8.86	0.231373
242.5	8.88	0.223839
242.5	8.9	0.217414
242.5	8.92	0.210771
242.5	8.94	0.203743
242.5	8.96	0.197339
242.5	8.98	0.191429
242.5	9	0.186252
242.5	9.02	0.181741
242.5	9.04	0.17714
242.5	9.06	0.172611
242.5	9.08	0.16794
242.5	9.1	0.162084
242.5	9.12	0.157899
242.5	9.14	0.154017
242.5	9.16	0.150288
242.5	9.18	0.147094
242.5	9.2	0.143517
242.5	9.22	0.139899
242.5	9.24	0.136641
242.5	9.26	0.133873
242.5	9.28	0.131913
242.5	9.3	0.131505
242.5	9.32	0.13069
242.5	9.34	0.130688
242.5	9.36	0.1318
242.5	9.38	0.131305
242.5	9.4	0.133964
242.5	9.42	0.136083
242.5	9.44	0.139504
242.5	9.46	0.142457
242.5	9.48	0.148061
237.5	7.02	0.595997
237.5	7.04	0.598523
237.5	7.06	0.601714
237.5	7.08	0.606386
237.5	7.1	0.606515
237.5	7.12	0.60829
237.5	7.14	0.611074
237.5	7.16	0.611439
237.5	7.18	0.610548
237.5	7.2	0.609322
237.5	7.22	0.609045
237.5	7.24	0.606918
237.5	7.26	0.605237
237.5	7.28	0.60272
237.5	7.3	0.603394
237.5	7.32	0.604475
237.5	7.34	0.602893
237.5	7.36	0.60162
237.5	7.38	0.60168
237.5	7.4	0.599733
237.5	7.42	0.598218
237.5	7.44	0.600685
237.5	7.46	0.599584
237.5	7.48	0.601679
237.5	7.5	0.602352
237.5	7.52	0.59914
237.5	7.54	0.595649
237.5	7.56	0.595874
237.5	7.58	0.594819
237.5	7.6	0.593047
237.5	7.62	0.591774
237.5	7.64	0.586483
237.5	7.66	0.584149
237.5	7.68	0.57671
237.5	7.7	0.570271
237.5	7.72	0.565558
237.5	7.74	0.563021
237.5	7.76	0.557735
237.5	7.78	0.551729
237.5	7.8	0.547106
237.5	7.82	0.542471
237.5	7.84	0.536957
237.5	7.86	0.530834
237.5	7.88	0.523431
237.5	7.9	0.516403
237.5	7.92	0.51054
237.5	7.94	0.502986
237.5	7.96	0.493587
237.5	7.98	0.48443
237.5	8	0.478503
237.5	8.02	0.470342
237.5	8.04	0.465261
237.5	8.06	0.457803
237.5	8.08	0.452113
237.5	8.1	0.44628
237.5	8.12	0.438327
237.5	8.14	0.430323
237.5	8.16	0.425761
237.5	8.18	0.421086
237.5	8.2	0.413424
237.5	8.22	0.406936
237.5	8.24	0.400216
237.5	8.26	0.394288
237.5	8.28	0.391036
237.5	8.3	0.385493
237.5	8.32	0.381961
237.5	8.34	0.378513
237.5	8.36	0.373519
237.5	8.38	0.368097
237.5	8.4	0.363344
237.5	8.42	0.358633
237.5	8.44	0.352154
237.5	8.46	0.347194
237.5	8.48	0.340756
237.5	8.5	0.334877
237.5	8.52	0.327418
237.5	8.54	0.321759
237.5	8.56	0.315583
237.5	8.58	0.310652
237.5	8.6	0.304844
237.5	8.62	0.300195
237.5	8.64	0.296056
237.5	8.66	0.290954
237.5	8.68	0.285624
237.5	8.7	0.280803
237.5	8.72	0.276861
237.5	8.74	0.271114
237.5	8.76	0.264727
237.5	8.78	0.257811
237.5	8.8	0.251455
237.5	8.82	0.243863
237.5	8.84	0.236719
237.5	8.86	0.229582
237.5	8.88	0.222599
237.5	8.9	0.215488
237.5	8.92	0.207863
237.5	8.94	0.201144
237.5	8.96	0.195325
237.5	8.98	0.189599
237.5	9	0.184911
237.5	9.02	0.180262
237.5	9.04	0.174682
237.5	9.06	0.170604
237.5	9.08	0.165424
237.5	9.1	0.160222
237.5	9.12	0.156595
237.5	9.14	0.152738
237.5	9.16	0.14906
237.5	9.18	0.14614
237.5	9.2	0.143079
237.5	9.22	0.140027
237.5	9.24	0.137256
237.5	9.26	0.133933
237.5	9.28	0.132362
237.5	9.3	0.131904
237.5	9.32	0.129893
237.5	9.34	0.129425
237.5	9.36	0.130678
237.5	9.38	0.130469
237.5	9.4	0.131283
237.5	9.42	0.132611
237.5	9.44	0.137409
237.5	9.46	0.14094
237.5	9.48	0.147543
232.5	7.02	0.597688
232.5	7.04	0.599026
232.5	7.06	0.60099
232.5	7.08	0.604163
232.5	7.1	0.605559
232.5	7.12	0.60835
232.5	7.14	0.610955
232.5	7.16	0.610991
232.5	7.18	0.610372
232.5	7.2	0.610427
232.5	7.22	0.609462
232.5	7.24	0.607958
232.5	7.26	0.607734
232.5	7.28	0.606714
232.5	7.3	0.604343
232.5	7.32	0.605018
232.5	7.34	0.602675
232.5	7.36	0.6027
232.5	7.38	0.602231
232.5	7.4	0.600224
232.5	7.42	0.599635
232.5	7.44	0.601484
232.5	7.46	0.600911
232.5	7.48	0.601368
232.5	7.5	0.601973
232.5	7.52	0.599263
232.5	7.54	0.600065
232.5	7.56	0.598941
232.5	7.58	0.598219
232.5	7.6	0.594871
232.5	7.62	0.591853
232.5	7.64	0.586952
232.5	7.66	0.583531
232.5	7.68	0.577677
232.5	7.7	0.57373
232.5	7.72	0.57
232.5	7.74	0.564768
232.5	7.76	0.557743
232.5	7.78	0.552611
232.5	7.8	0.548083
232.5	7.82	0.544276
232.5	7.84	0.538004
232.5	7.86	0.532141
232.5	7.88	0.5249
232.5	7.9	0.515064
232.5	7.92	0.506904
232.5	7.94	0.497161
232.5	7.96	0.490615
232.5	7.98	0.481535
232.5	8	0.475073
232.5	8.02	0.467306
232.5	8.04	0.463085
232.5	8.06	0.45441
232.5	8.08	0.448306
232.5	8.1	0.444274
232.5	8.12	0.436518
232.5	8.14	0.431465
232.5	8.16	0.426204
232.5	8.18	0.419795
232.5	8.2	0.412298
232.5	8.22	0.404901
232.5	8.24	0.398211
232.5	8.26	0.393966
232.5	8.28	0.390031
232.5	8.3	0.383323
232.5	8.32	0.379858
232.5	8.34	0.375752
232.5	8.36	0.369525
232.5	8.38	0.365233
232.5	8.4	0.361275
232.5	8.42	0.356894
232.5	8.44	0.350403
232.5	8.46	0.344759
232.5	8.48	0.3384
232.5	8.5	0.333726
232.5	8.52	0.32644
232.5	8.54	0.320141
232.5	8.56	0.31507
232.5	8.58	0.310619
232.5	8.6	0.304712
232.5	8.62	0.300658
232.5	8.64	0.296126
232.5	8.66	0.290924
232.5	8.68	0.285219
232.5	8.7	0.27899
232.5	8.72	0.275184
232.5	8.74	0.269179
232.5	8.76	0.261991
232.5	8.78	0.254176
232.5	8.8	0.246854
232.5	8.82	0.23904
232.5	8.84	0.231539
232.5	8.86	0.225084
232.5	8.88	0.21861
232.5	8.9	0.212191
232.5	8.92	0.204281
232.5	8.94	0.198291
232.5	8.96	0.193128
232.5	8.98	0.187332
232.5	9	0.182887
232.5	9.02	0.177255
232.5	9.04	0.171901
232.5	9.06	0.167031
232.5	9.08	0.161623
232.5	9.1	0.156472
232.5	9.12	0.152811
232.5	9.14	0.148558
232.5	9.16	0.144986
232.5	9.18	0.14202
232.5	9.2	0.138907
232.5	9.22	0.13621
232.5	9.24	0.133758
232.5	9.26	0.130728
232.5	9.28	0.128981
232.5	9.3	0.128672
232.5	9.32	0.127263
232.5	9.34	0.127505
232.5	9.36	0.127603
232.5	9.38	0.127982
232.5	9.4	0.128281
232.5	9.42	0.129578
232.5	9.44	0.133498
232.5	9.46	0.136822
232.5	9.48	0.144018
227.5	7.02	0.595253
227.5	7.04	0.596255
227.5	7.06	0.597127
227.5	7.08	0.598354
227.5	7.1	0.600444
227.5	7.12	0.601259
227.5	7.14	0.604528
227.5	7.16	0.605563
227.5	7.18	0.606433
227.5	7.2	0.606326
227.5	7.22	0.607289
227.5	7.24	0.607671
227.5	7.26	0.608832
227.5	7.28	0.609736
227.5	7.3	0.609089
227.5	7.32	0.610667
227.5	7.34	0.609067
227.5	7.36	0.609457
227.5	7.38	0.609216
227.5	7.4	0.60816
227.5	7.42	0.607759
227.5	7.44	0.607592
227.5	7.46	0.605901
227.5	7.48	0.603806
227.5	7.5	0.601859
227.5	7.52	0.598785
227.5	7.54	0.598236
227.5	7.56	0.597271
227.5	7.58	0.593583
227.5	7.6	0.589481
227.5	7.62	0.586588
227.5	7.64	0.582398
227.5	7.66	0.5794
227.5	7.68	0.576111
227.5	7.7	0.574709
227.5	7.72	0.569929
227.5	7.74	0.565469
227.5	7.76	0.556616
227.5	7.78	0.552799
227.5	7.8	0.548959
227.5	7.82	0.543336
227.5	7.84	0.536325
227.5	7.86	0.530413
227.5	7.88	0.522251
227.5	7.9	0.511118
227.5	7.92	0.504523
227.5	7.94	0.495109
227.5	7.96	0.489911
227.5	7.98	0.480859
227.5	8	0.473463
227.5	8.02	0.465857
227.5	8.04	0.459353
227.5	8.06	0.451942
227.5	8.08	0.446359
227.5	8.1	0.440857
227.5	8.12	0.432553
227.5	8.14	0.427001
227.5	8.16	0.421246
227.5	8.18	0.41409
227.5	8.2	0.407143
227.5	8.22	0.400343
227.5	8.24	0.396533
227.5	8.26	0.391043
227.5	8.28	0.387245
227.5	8.3	0.382394
227.5	8.32	0.37918
227.5	8.34	0.375937
227.5	8.36	0.369901
227.5	8.38	0.366375
227.5	8.4	0.362923
227.5	8.42	0.357915
227.5	8.44	0.351638
227.5	8.46	0.346432
227.5	8.48	0.339075
227.5	8.5	0.334956
227.5	8.52	0.328802
227.5	8.54	0.321572
227.5	8.56	0.315855
227.5	8.58	0.312164
227.5	8.6	0.306219
227.5	8.62	0.301753
227.5	8.64	0.296498
227.5	8.66	0.291348
227.5	8.68	0.287002
227.5	8.7	0.280024
227.5	8.72	0.273724
227.5	8.74	0.266278
227.5	8.76	0.259368
227.5	8.78	0.250086
227.5	8.8	0.241775
227.5	8.82	0.233826
227.5	8.84	0.226077
227.5	8.86	0.218609
227.5	8.88	0.211185
227.5	8.9	0.204982
227.5	8.92	0.198708
227.5	8.94	0.194232
227.5	8.96	0.189423
227.5	8.98	0.184546
227.5	9	0.1797
227.5	9.02	0.174204
227.5	9.04	0.169303
227.5	9.06	0.164015
227.5	9.08	0.158577
227.5	9.1	0.15313
227.5	9.12	0.14939
227.5	9.14	0.144734
227.5	9.16	0.140732
227.5	9.18	0.13745
227.5	9.2	0.134246
227.5	9.22	0.131294
227.5	9.24	0.128662
227.5	9.26	0.126305
227.5	9.28	0.124686
227.5	9.3	0.124883
227.5	9.32	0.124203
227.5	9.34	0.124267
227.5	9.36	0.12423
227.5	9.38	0.124891
227.5	9.4	0.125733
227.5	9.42	0.127473
227.5	9.44	0.130356
227.5	9.46	0.13364
227.5	9.48	0.141651
222.5	7.02	0.593269
222.5	7.04	0.595317
222.5	7.06	0.59789
222.5	7.08	0.60034
222.5	7.1	0.600776
222.5	7.12	0.603207
222.5	7.14	0.606023
222.5	7.16	0.606958
222.5	7.18	0.607969
222.5	7.2	0.607327
222.5	7.22	0.609315
222.5	7.24	0.610137
222.5	7.26	0.609762
222.5	7.28	0.610465
222.5	7.3	0.611082
[truncated: 5,565 more rows]

## Sheet: panel_c_density
Time [s]	Mw	Prob. Density
1	5.5225	0
1	5.5675	0
1	5.6125	0
1	5.6575	0
1	5.7025	0
1	5.7475	0
1	5.7925	0
1	5.8375	0
1	5.8825	0
1	5.9275	0
1	5.9725	0
1	6.0175	0
1	6.0625	0
1	6.1075	0
1	6.1525	0
1	6.1975	0
1	6.2425	0
1	6.2875	0
1	6.3325	0
1	6.3775	0
1	6.4225	0
1	6.4675	0
1	6.5125	0
1	6.5575	0
1	6.6025	0
1	6.6475	0
1	6.6925	0
1	6.7375	0
1	6.7825	0
1	6.8275	0
1	6.8725	0
1	6.9175	0
1	6.9625	0
1	7.0075	0
1	7.0525	0
1	7.0975	0
1	7.1425	0
1	7.1875	0
1	7.2325	0
1	7.2775	0
1	7.3225	0
1	7.3675	0
1	7.4125	0
1	7.4575	0
1	7.5025	0
1	7.5475	0
1	7.5925	0
1	7.6375	0
1	7.6825	0
1	7.7275	0
1	7.7725	0
1	7.8175	0
1	7.8625	0
1	7.9075	0
1	7.9525	0
1	7.9975	0
1	8.0425	0
1	8.0875	0
1	8.1325	0
1	8.1775	0
1	8.2225	0
1	8.2675	0
1	8.3125	0
1	8.3575	0
1	8.4025	0
1	8.4475	0
1	8.4925	0
1	8.5375	0
1	8.5825	0
1	8.6275	0
1	8.6725	0
1	8.7175	0
1	8.7625	0
1	8.8075	0
1	8.8525	0
1	8.8975	0
1	8.9425	0
1	8.9875	0
1	9.0325	0
1	9.0775	0
1	9.1225	0
1	9.1675	0
1	9.2125	0
1	9.2575	0
1	9.3025	0
1	9.3475	0
1	9.3925	0
1	9.4375	0
1	9.4825	0
1	9.5275	0
1	9.5725	0
1	9.6175	0
1	9.6625	0
1	9.7075	0
1	9.7525	0
1	9.7975	0
1	9.8425	0
1	9.8875	0
1	9.9325	0
1	9.9775	0
3	5.5225	0
3	5.5675	0
3	5.6125	0
3	5.6575	0
3	5.7025	0
3	5.7475	0
3	5.7925	0
3	5.8375	0
3	5.8825	0
3	5.9275	0
3	5.9725	0
3	6.0175	0
3	6.0625	0
3	6.1075	0
3	6.1525	0
3	6.1975	0
3	6.2425	0
3	6.2875	0
3	6.3325	0
3	6.3775	0
3	6.4225	0
3	6.4675	0
3	6.5125	0
3	6.5575	0
3	6.6025	0
3	6.6475	0
3	6.6925	0
3	6.7375	0
3	6.7825	0
3	6.8275	0
3	6.8725	0
3	6.9175	0
3	6.9625	0
3	7.0075	0
3	7.0525	0
3	7.0975	0
3	7.1425	0
3	7.1875	0
3	7.2325	0
3	7.2775	0
3	7.3225	0
3	7.3675	0
3	7.4125	0
3	7.4575	0
3	7.5025	0
3	7.5475	0
3	7.5925	0
3	7.6375	0
3	7.6825	0
3	7.7275	0
3	7.7725	0
3	7.8175	0
3	7.8625	0
3	7.9075	0
3	7.9525	0
3	7.9975	0
3	8.0425	0
3	8.0875	0
3	8.1325	0
3	8.1775	0
3	8.2225	0
3	8.2675	0
3	8.3125	0
3	8.3575	0
3	8.4025	0
3	8.4475	0
3	8.4925	0
3	8.5375	0
3	8.5825	0
3	8.6275	0
3	8.6725	0
3	8.7175	0
3	8.7625	0
3	8.8075	0
3	8.8525	0
3	8.8975	0
3	8.9425	0
3	8.9875	0
3	9.0325	0
3	9.0775	0
3	9.1225	0
3	9.1675	0
3	9.2125	0
3	9.2575	0
3	9.3025	0
3	9.3475	0
3	9.3925	0
3	9.4375	0
3	9.4825	0
3	9.5275	0
3	9.5725	0
3	9.6175	0
3	9.6625	0
3	9.7075	0
3	9.7525	0
3	9.7975	0
3	9.8425	0
3	9.8875	0
3	9.9325	0
3	9.9775	0
5	5.5225	0
5	5.5675	0
5	5.6125	0
5	5.6575	0
5	5.7025	0
5	5.7475	0
5	5.7925	0
5	5.8375	0
5	5.8825	0
5	5.9275	0
5	5.9725	0
5	6.0175	0
5	6.0625	0
5	6.1075	0
5	6.1525	0
5	6.1975	0
5	6.2425	0
5	6.2875	0
5	6.3325	0
5	6.3775	0
5	6.4225	0
5	6.4675	0
5	6.5125	0
5	6.5575	0
5	6.6025	0
5	6.6475	0
5	6.6925	0
5	6.7375	0
5	6.7825	0
5	6.8275	0.00040157
5	6.8725	0.000501963
5	6.9175	0.000133857
5	6.9625	0
5	7.0075	0
5	7.0525	0
5	7.0975	0
5	7.1425	0
5	7.1875	0
5	7.2325	0
5	7.2775	0
5	7.3225	0
5	7.3675	0
5	7.4125	0
5	7.4575	0
5	7.5025	0
5	7.5475	0
5	7.5925	0
5	7.6375	0
5	7.6825	0
5	7.7275	0
5	7.7725	0
5	7.8175	0
5	7.8625	0
5	7.9075	0
5	7.9525	0
5	7.9975	0
5	8.0425	0
5	8.0875	0
5	8.1325	0
5	8.1775	0
5	8.2225	0
5	8.2675	0
5	8.3125	0
5	8.3575	0
5	8.4025	0
5	8.4475	0
5	8.4925	0
5	8.5375	0
5	8.5825	0
5	8.6275	0
5	8.6725	0
5	8.7175	0
5	8.7625	0
5	8.8075	0
5	8.8525	0
5	8.8975	0
5	8.9425	0
5	8.9875	0
5	9.0325	0
5	9.0775	0
5	9.1225	0
5	9.1675	0
5	9.2125	0
5	9.2575	0
5	9.3025	0
5	9.3475	0
5	9.3925	0
5	9.4375	0
5	9.4825	0
5	9.5275	0
5	9.5725	0
5	9.6175	0
5	9.6625	0
5	9.7075	0
5	9.7525	0
5	9.7975	0
5	9.8425	0
5	9.8875	0
5	9.9325	0
5	9.9775	0
7	5.5225	0
7	5.5675	0
7	5.6125	0
7	5.6575	0
7	5.7025	0
7	5.7475	0
7	5.7925	0
7	5.8375	0
7	5.8825	0
7	5.9275	0
7	5.9725	0
7	6.0175	0
7	6.0625	0
7	6.1075	0
7	6.1525	0
7	6.1975	0
7	6.2425	0
7	6.2875	0
7	6.3325	0
7	6.3775	0
7	6.4225	0
7	6.4675	0
7	6.5125	0
7	6.5575	0
7	6.6025	0
7	6.6475	0
7	6.6925	0
7	6.7375	0
7	6.7825	3.34642e-05
7	6.8275	0.000769676
7	6.8725	0.0013051
7	6.9175	0.00163974
7	6.9625	0.00160628
7	7.0075	0.00163974
7	7.0525	0.00100393
7	7.0975	0.000334642
7	7.1425	0.000234249
7	7.1875	0.000133857
7	7.2325	6.69284e-05
7	7.2775	0.000167321
7	7.3225	3.34642e-05
7	7.3675	0
7	7.4125	0
7	7.4575	0
7	7.5025	0
7	7.5475	0
7	7.5925	0
7	7.6375	0
7	7.6825	0
7	7.7275	0
7	7.7725	0
7	7.8175	0
7	7.8625	0
7	7.9075	0
7	7.9525	0
7	7.9975	0
7	8.0425	0
7	8.0875	0
7	8.1325	0
7	8.1775	0
7	8.2225	0
7	8.2675	0
7	8.3125	0
7	8.3575	0
7	8.4025	0
7	8.4475	0
7	8.4925	0
7	8.5375	0
7	8.5825	0
7	8.6275	0
7	8.6725	0
7	8.7175	0
7	8.7625	0
7	8.8075	0
7	8.8525	0
7	8.8975	0
7	8.9425	0
7	8.9875	0
7	9.0325	0
7	9.0775	0
7	9.1225	0
7	9.1675	0
7	9.2125	0
7	9.2575	0
7	9.3025	0
7	9.3475	0
7	9.3925	0
7	9.4375	0
7	9.4825	0
7	9.5275	0
7	9.5725	0
7	9.6175	0
7	9.6625	0
7	9.7075	0
7	9.7525	0
7	9.7975	0
7	9.8425	0
7	9.8875	0
7	9.9325	0
7	9.9775	0
9	5.5225	0
9	5.5675	0
9	5.6125	0
9	5.6575	0
9	5.7025	0
9	5.7475	0
9	5.7925	0
9	5.8375	0
9	5.8825	0
9	5.9275	0
9	5.9725	0
9	6.0175	0
9	6.0625	0
9	6.1075	0
9	6.1525	0
9	6.1975	0
9	6.2425	0
9	6.2875	0
9	6.3325	0
9	6.3775	0
9	6.4225	0
9	6.4675	0
9	6.5125	0
9	6.5575	0
9	6.6025	0
9	6.6475	0
9	6.6925	0
9	6.7375	0
9	6.7825	3.34642e-05
9	6.8275	0.000501963
9	6.8725	0.00107085
9	6.9175	0.00207478
9	6.9625	0.00297831
9	7.0075	0.00361413
9	7.0525	0.00240942
9	7.0975	0.0014055
9	7.1425	0.00080314
9	7.1875	0.00040157
9	7.2325	0.000468498
9	7.2775	0.000133857
9	7.3225	3.34642e-05
9	7.3675	3.34642e-05
9	7.4125	0
9	7.4575	0
9	7.5025	0
9	7.5475	0
9	7.5925	0
9	7.6375	0
9	7.6825	0
9	7.7275	0
9	7.7725	0
9	7.8175	0
9	7.8625	0
9	7.9075	0
9	7.9525	0
9	7.9975	0
9	8.0425	0
9	8.0875	0
9	8.1325	0
9	8.1775	0
9	8.2225	0
9	8.2675	0
9	8.3125	0
9	8.3575	0
9	8.4025	0
9	8.4475	0
9	8.4925	0
9	8.5375	0
9	8.5825	0
9	8.6275	0
9	8.6725	0
9	8.7175	0
9	8.7625	0
9	8.8075	0
9	8.8525	0
9	8.8975	0
9	8.9425	0
9	8.9875	0
9	9.0325	0
9	9.0775	0
9	9.1225	0
9	9.1675	0
9	9.2125	0
9	9.2575	0
9	9.3025	0
9	9.3475	0
9	9.3925	0
9	9.4375	0
9	9.4825	0
9	9.5275	0
9	9.5725	0
9	9.6175	0
9	9.6625	0
9	9.7075	0
9	9.7525	0
9	9.7975	0
9	9.8425	0
9	9.8875	0
9	9.9325	0
9	9.9775	0
11	5.5225	0
11	5.5675	0
11	5.6125	0
11	5.6575	0
11	5.7025	0
11	5.7475	0
11	5.7925	0
11	5.8375	0
11	5.8825	0
11	5.9275	0
11	5.9725	0
11	6.0175	0
11	6.0625	0
11	6.1075	0
11	6.1525	0
11	6.1975	0
11	6.2425	0
11	6.2875	0
11	6.3325	0
11	6.3775	0
11	6.4225	0
11	6.4675	0
11	6.5125	0
11	6.5575	0
11	6.6025	0
11	6.6475	0
11	6.6925	0
11	6.7375	0
11	6.7825	0.000167321
11	6.8275	0.000267713
11	6.8725	0.000836604
11	6.9175	0.00143896
11	6.9625	0.00344681
11	7.0075	0.00418302
11	7.0525	0.00301178
11	7.0975	0.00277753
11	7.1425	0.00284446
11	7.1875	0.0022421
11	7.2325	0.00143896
11	7.2775	0.000702748
11	7.3225	0.00040157
11	7.3675	6.69284e-05
11	7.4125	0.000133857
11	7.4575	0.000100393
11	7.5025	3.34642e-05
11	7.5475	0
11	7.5925	0
11	7.6375	6.69284e-05
11	7.6825	0
11	7.7275	0
11	7.7725	0
11	7.8175	0
11	7.8625	0
11	7.9075	0
11	7.9525	0
11	7.9975	3.34642e-05
11	8.0425	0
11	8.0875	0
11	8.1325	0
11	8.1775	0
11	8.2225	0
11	8.2675	0
11	8.3125	0
11	8.3575	0
11	8.4025	0
11	8.4475	0
11	8.4925	0
11	8.5375	0
11	8.5825	0
11	8.6275	0
11	8.6725	0
11	8.7175	0
11	8.7625	0
11	8.8075	0
11	8.8525	0
11	8.8975	0
11	8.9425	0
11	8.9875	0
11	9.0325	0
11	9.0775	0
11	9.1225	0
11	9.1675	0
11	9.2125	0
11	9.2575	0
11	9.3025	0
11	9.3475	0
11	9.3925	0
11	9.4375	0
11	9.4825	0
11	9.5275	0
11	9.5725	0
11	9.6175	0
11	9.6625	0
11	9.7075	0
11	9.7525	0
11	9.7975	0
11	9.8425	0
11	9.8875	0
11	9.9325	0
11	9.9775	0
13	5.5225	0
13	5.5675	0
13	5.6125	0
13	5.6575	0
13	5.7025	0
13	5.7475	0
13	5.7925	0
13	5.8375	0
13	5.8825	0
13	5.9275	0
13	5.9725	0
13	6.0175	0
13	6.0625	0
13	6.1075	0
13	6.1525	0
13	6.1975	0
13	6.2425	0
13	6.2875	0
13	6.3325	0
13	6.3775	0
13	6.4225	0
13	6.4675	0
13	6.5125	0
13	6.5575	0
13	6.6025	0
13	6.6475	0
13	6.6925	0
13	6.7375	6.69284e-05
13	6.7825	0
13	6.8275	0.000334642
13	6.8725	0.000836604
13	6.9175	0.000535427
13	6.9625	0.0017736
13	7.0075	0.00321256
13	7.0525	0.00384838
13	7.0975	0.00371452
13	7.1425	0.00455113
13	7.1875	0.00391531
13	7.2325	0.0030787
13	7.2775	0.00197439
13	7.3225	0.000769676
13	7.3675	0.000535427
13	7.4125	0.000368106
13	7.4575	0.000368106
13	7.5025	0.000200785
13	7.5475	0.000133857
13	7.5925	3.34642e-05
13	7.6375	0
13	7.6825	3.34642e-05
13	7.7275	3.34642e-05
13	7.7725	0
13	7.8175	0
13	7.8625	0
13	7.9075	0
13	7.9525	0
13	7.9975	0
13	8.0425	0
13	8.0875	0
13	8.1325	0
13	8.1775	0
13	8.2225	0
13	8.2675	0
13	8.3125	0
13	8.3575	0
13	8.4025	0
13	8.4475	0
13	8.4925	0
13	8.5375	0
13	8.5825	0
13	8.6275	0
13	8.6725	0
13	8.7175	0
13	8.7625	0
13	8.8075	0
13	8.8525	0
13	8.8975	0
13	8.9425	0
13	8.9875	0
13	9.0325	0
13	9.0775	0
13	9.1225	0
13	9.1675	0
13	9.2125	0
13	9.2575	0
13	9.3025	0
13	9.3475	0
13	9.3925	0
13	9.4375	0
13	9.4825	0
13	9.5275	0
13	9.5725	0
13	9.6175	0
13	9.6625	0
13	9.7075	0
13	9.7525	0
13	9.7975	0
13	9.8425	0
13	9.8875	0
13	9.9325	0
13	9.9775	0
15	5.5225	0
15	5.5675	0
15	5.6125	0
15	5.6575	0
15	5.7025	0
15	5.7475	0
15	5.7925	0
15	5.8375	0
15	5.8825	0
15	5.9275	0
15	5.9725	0
15	6.0175	0
15	6.0625	0
15	6.1075	0
15	6.1525	0
15	6.1975	0
15	6.2425	0
15	6.2875	0
15	6.3325	0
15	6.3775	0
15	6.4225	0
15	6.4675	0
15	6.5125	0
15	6.5575	0
15	6.6025	0
15	6.6475	0
15	6.6925	0
15	6.7375	0
15	6.7825	3.34642e-05
15	6.8275	0.000435034
15	6.8725	0.000836604
15	6.9175	0.000435034
15	6.9625	0.000736212
15	7.0075	0.00170667
15	7.0525	0.00220864
15	7.0975	0.00371452
15	7.1425	0.00632473
15	7.1875	0.00655898
15	7.2325	0.00461806
15	7.2775	0.00331295
15	7.3225	0.00240942
15	7.3675	0.00157282
15	7.4125	0.00080314
15	7.4575	0.00080314
15	7.5025	0.000267713
15	7.5475	0.000334642
15	7.5925	0.000267713
15	7.6375	0.000334642
15	7.6825	6.69284e-05
15	7.7275	0.000133857
15	7.7725	3.34642e-05
15	7.8175	0
15	7.8625	6.69284e-05
15	7.9075	3.34642e-05
15	7.9525	3.34642e-05
15	7.9975	0
15	8.0425	0
15	8.0875	0
15	8.1325	0
15	8.1775	0
15	8.2225	0
15	8.2675	0
15	8.3125	0
15	8.3575	0
15	8.4025	0
15	8.4475	0
15	8.4925	0
15	8.5375	0
15	8.5825	0
15	8.6275	0
15	8.6725	0
15	8.7175	0
15	8.7625	0
15	8.8075	0
15	8.8525	0
15	8.8975	0
15	8.9425	0
15	8.9875	0
15	9.0325	0
15	9.0775	0
15	9.1225	0
15	9.1675	0
15	9.2125	0
15	9.2575	0
15	9.3025	0
15	9.3475	0
15	9.3925	0
15	9.4375	0
15	9.4825	0
15	9.5275	0
15	9.5725	0
15	9.6175	0
15	9.6625	0
15	9.7075	0
15	9.7525	0
15	9.7975	0
15	9.8425	0
15	9.8875	0
15	9.9325	0
15	9.9775	0
17	5.5225	0
17	5.5675	0
17	5.6125	0
17	5.6575	0
17	5.7025	0
17	5.7475	0
17	5.7925	0
17	5.8375	0
17	5.8825	0
17	5.9275	0
17	5.9725	0
17	6.0175	0
17	6.0625	0
17	6.1075	0
17	6.1525	0
17	6.1975	0
17	6.2425	0
17	6.2875	0
17	6.3325	0
17	6.3775	0
17	6.4225	0
17	6.4675	0
17	6.5125	0
17	6.5575	0
17	6.6025	0
17	6.6475	0
17	6.6925	0
17	6.7375	0
17	6.7825	0
17	6.8275	0.000501963
17	6.8725	0.00123817
17	6.9175	0.000167321
17	6.9625	0.000669284
17	7.0075	0.000936997
17	7.0525	0.00163974
17	7.0975	0.00297831
17	7.1425	0.00642512
17	7.1875	0.00786408
17	7.2325	0.00675976
17	7.2775	0.00552159
17	7.3225	0.00384838
17	7.3675	0.00297831
17	7.4125	0.00160628
17	7.4575	0.00127164
17	7.5025	0.000870069
17	7.5475	0.000870069
17	7.5925	0.000602355
17	7.6375	0.000602355
17	7.6825	0.000100393
17	7.7275	0.000167321
17	7.7725	0.000234249
17	7.8175	0.000167321
17	7.8625	0.000167321
17	7.9075	3.34642e-05
17	7.9525	3.34642e-05
17	7.9975	3.34642e-05
17	8.0425	3.34642e-05
17	8.0875	3.34642e-05
17	8.1325	3.34642e-05
17	8.1775	0
17	8.2225	0
17	8.2675	0
17	8.3125	0
17	8.3575	3.34642e-05
17	8.4025	0
17	8.4475	0
17	8.4925	0
17	8.5375	0
17	8.5825	0
17	8.6275	0
17	8.6725	0
17	8.7175	0
17	8.7625	0
17	8.8075	0
17	8.8525	0
17	8.8975	0
17	8.9425	0
17	8.9875	0
17	9.0325	0
17	9.0775	0
17	9.1225	0
17	9.1675	0
17	9.2125	0
17	9.2575	0
17	9.3025	0
17	9.3475	0
17	9.3925	0
17	9.4375	0
17	9.4825	0
17	9.5275	0
17	9.5725	0
17	9.6175	0
17	9.6625	0
17	9.7075	0
17	9.7525	0
17	9.7975	0
17	9.8425	0
17	9.8875	0
17	9.9325	0
17	9.9775	0
19	5.5225	0
19	5.5675	0
19	5.6125	0
19	5.6575	0
19	5.7025	0
19	5.7475	0
19	5.7925	0
19	5.8375	0
19	5.8825	0
19	5.9275	0
19	5.9725	0
19	6.0175	0
19	6.0625	0
19	6.1075	0
19	6.1525	0
19	6.1975	0
19	6.2425	0
19	6.2875	0
19	6.3325	0
19	6.3775	0
19	6.4225	0
19	6.4675	0
19	6.5125	0
19	6.5575	0
19	6.6025	0
19	6.6475	0
19	6.6925	0
19	6.7375	0
19	6.7825	3.34642e-05
19	6.8275	0.000200785
19	6.8725	0.00110432
19	6.9175	0.000301178
19	6.9625	0.000435034
19	7.0075	0.000702748
19	7.0525	0.000936997
19	7.0975	0.00200785
19	7.1425	0.00525388
19	7.1875	0.00696055
19	7.2325	0.00732866
19	7.2775	0.00629127
19	7.3225	0.00488577
19	7.3675	0.00435034
19	7.4125	0.00230903
19	7.4575	0.00194092
19	7.5025	0.00190746
19	7.5475	0.0014055
19	7.5925	0.00110432
19	7.6375	0.000435034
19	7.6825	0.000501963
19	7.7275	0.000535427
19	7.7725	0.000301178
19	7.8175	0.000468498
19	7.8625	0.000200785
19	7.9075	0.000167321
19	7.9525	0.000100393
19	7.9975	6.69284e-05
19	8.0425	3.34642e-05
19	8.0875	3.34642e-05
19	8.1325	3.34642e-05
19	8.1775	0
19	8.2225	0
19	8.2675	0
19	8.3125	0
19	8.3575	0
19	8.4025	0
19	8.4475	0
19	8.4925	6.69284e-05
19	8.5375	0
19	8.5825	0
19	8.6275	0
19	8.6725	0
19	8.7175	0
19	8.7625	0
19	8.8075	0
19	8.8525	0
19	8.8975	0
19	8.9425	0
19	8.9875	0
19	9.0325	0
19	9.0775	0
19	9.1225	0
19	9.1675	0
19	9.2125	0
19	9.2575	0
19	9.3025	0
19	9.3475	0
19	9.3925	0
19	9.4375	0
19	9.4825	0
19	9.5275	0
19	9.5725	0
19	9.6175	0
19	9.6625	0
19	9.7075	0
19	9.7525	0
19	9.7975	0
19	9.8425	0
19	9.8875	0
19	9.9325	0
19	9.9775	0
21	5.5225	0
21	5.5675	0
21	5.6125	0
21	5.6575	0
21	5.7025	0
21	5.7475	0
21	5.7925	0
21	5.8375	0
21	5.8825	0
21	5.9275	0
21	5.9725	0
21	6.0175	0
21	6.0625	0
21	6.1075	0
21	6.1525	0
21	6.1975	0
21	6.2425	0
21	6.2875	0
21	6.3325	0
21	6.3775	0
21	6.4225	0
21	6.4675	0
21	6.5125	0
21	6.5575	0
21	6.6025	0
21	6.6475	0
21	6.6925	0
21	6.7375	0
21	6.7825	0
21	6.8275	0.000468498
21	6.8725	0.00080314
21	6.9175	0.000334642
21	6.9625	0.000501963
21	7.0075	0.000435034
21	7.0525	0.00133857
21	7.0975	0.00184053
21	7.1425	0.00435034
21	7.1875	0.00535427
21	7.2325	0.00615741
21	7.2775	0.00592316
21	7.3225	0.00575584
21	7.3675	0.0053208
21	7.4125	0.00281099
21	7.4575	0.00344681
21	7.5025	0.00160628
21	7.5475	0.00200785
21	7.5925	0.00137203
21	7.6375	0.00103739
21	7.6825	0.000870069
21	7.7275	0.000870069
21	7.7725	0.000535427
21	7.8175	0.000669284
21	7.8625	0.00040157
21	7.9075	0.000334642
21	7.9525	0.000133857
21	7.9975	0.000133857
21	8.0425	0.000100393
21	8.0875	0.000133857
21	8.1325	3.34642e-05
21	8.1775	0.000200785
21	8.2225	3.34642e-05
21	8.2675	0
21	8.3125	0
21	8.3575	3.34642e-05
21	8.4025	0
21	8.4475	0
21	8.4925	3.34642e-05
21	8.5375	0
21	8.5825	0
21	8.6275	3.34642e-05
21	8.6725	0
21	8.7175	0
21	8.7625	0
21	8.8075	0
21	8.8525	0
21	8.8975	0
21	8.9425	0
21	8.9875	0
21	9.0325	0
21	9.0775	0
21	9.1225	0
21	9.1675	0
21	9.2125	0
21	9.2575	0
21	9.3025	0
21	9.3475	0
21	9.3925	0
21	9.4375	0
21	9.4825	0
21	9.5275	0
21	9.5725	0
21	9.6175	0
21	9.6625	0
21	9.7075	0
21	9.7525	0
21	9.7975	0
21	9.8425	0
21	9.8875	0
21	9.9325	0
21	9.9775	0
23	5.5225	0
23	5.5675	0
23	5.6125	0
23	5.6575	0
23	5.7025	0
23	5.7475	0
23	5.7925	0
23	5.8375	0
23	5.8825	0
23	5.9275	0
23	5.9725	0
23	6.0175	0
23	6.0625	0
23	6.1075	0
23	6.1525	0
23	6.1975	0
23	6.2425	0
23	6.2875	0
23	6.3325	0
23	6.3775	0
23	6.4225	0
23	6.4675	0
23	6.5125	0
23	6.5575	0
23	6.6025	0
23	6.6475	0
23	6.6925	0.000100393
23	6.7375	3.34642e-05
23	6.7825	6.69284e-05
23	6.8275	0.000468498
23	6.8725	0.00080314
23	6.9175	0.000669284
23	6.9625	0.000635819
23	7.0075	0.000769676
23	7.0525	0.000970461
23	7.0975	0.00214171
23	7.1425	0.00324603
23	7.1875	0.0044842
23	7.2325	0.00582277
23	7.2775	0.00535427
23	7.3225	0.00548813
23	7.3675	0.00441727
23	7.4125	0.00465152
23	7.4575	0.00344681
23	7.5025	0.00311217
23	7.5475	0.00234249
23	7.5925	0.00190746
23	7.6375	0.00184053
23	7.6825	0.00137203
23	7.7275	0.00100393
23	7.7725	0.000769676
23	7.8175	0.00117125
23	7.8625	0.000836604
23	7.9075	0.000702748
23	7.9525	0.000602355
23	7.9975	0.000468498
23	8.0425	0.000234249
23	8.0875	0.000234249
23	8.1325	0.000301178
23	8.1775	0.000133857
23	8.2225	0.000100393
23	8.2675	3.34642e-05
23	8.3125	6.69284e-05
23	8.3575	3.34642e-05
23	8.4025	0
23	8.4475	3.34642e-05
23	8.4925	0
23	8.5375	0
23	8.5825	0
23	8.6275	0
23	8.6725	3.34642e-05
23	8.7175	3.34642e-05
23	8.7625	0
23	8.8075	0
23	8.8525	0
23	8.8975	0
23	8.9425	0
23	8.9875	0
23	9.0325	0
23	9.0775	0
23	9.1225	0
23	9.1675	0
23	9.2125	0
23	9.2575	0
23	9.3025	0
23	9.3475	0
23	9.3925	0
23	9.4375	0
23	9.4825	0
23	9.5275	0
23	9.5725	0
23	9.6175	0
23	9.6625	0
23	9.7075	0
23	9.7525	0
23	9.7975	0
23	9.8425	0
23	9.8875	0
23	9.9325	0
23	9.9775	0
25	5.5225	0
25	5.5675	0
25	5.6125	0
25	5.6575	0
25	5.7025	0
25	5.7475	0
25	5.7925	0
25	5.8375	0
25	5.8825	0
25	5.9275	0
25	5.9725	0
25	6.0175	0
25	6.0625	0
25	6.1075	0
25	6.1525	0
25	6.1975	0
25	6.2425	0
25	6.2875	0
25	6.3325	0
25	6.3775	0
25	6.4225	0
25	6.4675	0
25	6.5125	0
25	6.5575	0
25	6.6025	0
25	6.6475	6.69284e-05
25	6.6925	6.69284e-05
25	6.7375	6.69284e-05
25	6.7825	0.000133857
25	6.8275	0.000669284
25	6.8725	0.000769676
25	6.9175	0.000568891
25	6.9625	0.000836604
25	7.0075	0.00110432
25	7.0525	0.00147242
25	7.0975	0.00207478
25	7.1425	0.00250981
25	7.1875	0.00461806
25	7.2325	0.00424995
25	7.2775	0.00455113
25	7.3225	0.00491923
25	7.3675	0.00518695
25	7.4125	0.00368106
25	7.4575	0.00311217
25	7.5025	0.00334642
25	7.5475	0.00264367
25	7.5925	0.00281099
25	7.6375	0.00187399
25	7.6825	0.00200785
25	7.7275	0.00137203
25	7.7725	0.00147242
25	7.8175	0.00153935
25	7.8625	0.00120471
25	7.9075	0.00107085
25	7.9525	0.000702748
25	7.9975	0.000635819
25	8.0425	0.000501963
25	8.0875	0.000669284
25	8.1325	0.000568891
25	8.1775	0.000334642
25	8.2225	0.000368106
25	8.2675	0.000133857
25	8.3125	6.69284e-05
25	8.3575	0.000133857
25	8.4025	3.34642e-05
25	8.4475	0.000100393
25	8.4925	0
25	8.5375	3.34642e-05
25	8.5825	0
25	8.6275	0
25	8.6725	0
25	8.7175	0
25	8.7625	0
25	8.8075	3.34642e-05
25	8.8525	0
25	8.8975	0
25	8.9425	0
25	8.9875	0
25	9.0325	0
25	9.0775	0
25	9.1225	0
25	9.1675	0
25	9.2125	0
25	9.2575	0
25	9.3025	0
25	9.3475	0
25	9.3925	0
25	9.4375	0
25	9.4825	0
25	9.5275	0
25	9.5725	0
25	9.6175	0
25	9.6625	0
25	9.7075	0
25	9.7525	0
25	9.7975	0
25	9.8425	0
25	9.8875	0
25	9.9325	0
25	9.9775	0
27	5.5225	0
27	5.5675	0
27	5.6125	0
27	5.6575	0
27	5.7025	0
27	5.7475	0
27	5.7925	0
27	5.8375	0
27	5.8825	0
27	5.9275	0
27	5.9725	0
27	6.0175	0
27	6.0625	0
27	6.1075	0
27	6.1525	0
27	6.1975	0
27	6.2425	0
27	6.2875	0
27	6.3325	0
27	6.3775	0
27	6.4225	0
27	6.4675	0
27	6.5125	0
27	6.5575	3.34642e-05
27	6.6025	0
27	6.6475	6.69284e-05
27	6.6925	6.69284e-05
27	6.7375	0.000200785
27	6.7825	0.00040157
27	6.8275	0.000368106
27	6.8725	0.00120471
27	6.9175	0.000702748
27	6.9625	0.00103739
27	7.0075	0.00107085
27	7.0525	0.00170667
27	7.0975	0.00184053
27	7.1425	0.00291138
27	7.1875	0.00331295
27	7.2325	0.00391531
27	7.2775	0.00384838
27	7.3225	0.0040157
27	7.3675	0.00481884
27	7.4125	0.00418302
27	7.4575	0.00311217
27	7.5025	0.00304524
27	7.5475	0.00281099
27	7.5925	0.00240942
27	7.6375	0.00214171
27	7.6825	0.00234249
27	7.7275	0.00170667
27	7.7725	0.00157282
27	7.8175	0.00120471
27	7.8625	0.00160628
27	7.9075	0.00117125
27	7.9525	0.00133857
27	7.9975	0.000970461
27	8.0425	0.00107085
27	8.0875	0.00100393
27	8.1325	0.000669284
27	8.1775	0.000702748
27	8.2225	0.00080314
27	8.2675	0.000368106
27	8.3125	0.000368106
27	8.3575	0.000200785
27	8.4025	0.000100393
27	8.4475	0.000100393
27	8.4925	6.69284e-05
27	8.5375	0
27	8.5825	3.34642e-05
27	8.6275	0
27	8.6725	6.69284e-05
27	8.7175	0
27	8.7625	0
27	8.8075	3.34642e-05
27	8.8525	0
27	8.8975	0
27	8.9425	0
27	8.9875	0
27	9.0325	0
27	9.0775	0
27	9.1225	0
27	9.1675	0
27	9.2125	0
27	9.2575	0
27	9.3025	0
27	9.3475	0
27	9.3925	0
27	9.4375	0
27	9.4825	0
27	9.5275	0
27	9.5725	0
27	9.6175	0
27	9.6625	0
27	9.7075	0
27	9.7525	0
27	9.7975	0
27	9.8425	0
27	9.8875	0
27	9.9325	0
27	9.9775	0
29	5.5225	0
29	5.5675	0
29	5.6125	0
29	5.6575	0
29	5.7025	0
29	5.7475	0
29	5.7925	0
29	5.8375	0
29	5.8825	0
29	5.9275	0
29	5.9725	0
29	6.0175	0
29	6.0625	0
29	6.1075	0
29	6.1525	0
29	6.1975	0
29	6.2425	0
29	6.2875	0
29	6.3325	0
29	6.3775	0
29	6.4225	0
29	6.4675	0
29	6.5125	0
29	6.5575	3.34642e-05
29	6.6025	6.69284e-05
29	6.6475	6.69284e-05
29	6.6925	0.000133857
29	6.7375	0.000435034
29	6.7825	0.000301178
29	6.8275	0.000836604
29	6.8725	0.000769676
29	6.9175	0.000769676
29	6.9625	0.000736212
29	7.0075	0.00137203
29	7.0525	0.0017736
29	7.0975	0.00220864
29	7.1425	0.00190746
29	7.1875	0.00257674
29	7.2325	0.00344681
29	7.2775	0.00321256
29	7.3225	0.00341335
29	7.3675	0.00344681
29	7.4125	0.00344681
29	7.4575	0.00344681
29	7.5025	0.00250981
29	7.5475	0.00314563
29	7.5925	0.00257674
29	7.6375	0.00257674
29	7.6825	0.00217517
29	7.7275	0.00217517
29	7.7725	0.00187399
29	7.8175	0.00150589
29	7.8625	0.00100393
29	7.9075	0.00163974
29	7.9525	0.00127164
29	7.9975	0.0014055
29	8.0425	0.00160628
29	8.0875	0.00143896
29	8.1325	0.0013051
29	8.1775	0.00110432
29	8.2225	0.000870069
29	8.2675	0.000669284
29	8.3125	0.000669284
29	8.3575	0.000501963
29	8.4025	0.000267713
29	8.4475	0.000167321
29	8.4925	0.000133857
29	8.5375	0.000100393
29	8.5825	3.34642e-05
29	8.6275	6.69284e-05
29	8.6725	6.69284e-05
29	8.7175	0
29	8.7625	3.34642e-05
29	8.8075	0
29	8.8525	0
29	8.8975	0
29	8.9425	0
29	8.9875	0
29	9.0325	0
29	9.0775	0
29	9.1225	0
29	9.1675	0
29	9.2125	0
29	9.2575	0
29	9.3025	0
29	9.3475	0
29	9.3925	0
29	9.4375	0
29	9.4825	0
29	9.5275	0
29	9.5725	0
29	9.6175	0
29	9.6625	0
29	9.7075	0
29	9.7525	0
29	9.7975	0
29	9.8425	0
29	9.8875	0
29	9.9325	0
29	9.9775	0
31	5.5225	0
31	5.5675	0
31	5.6125	0
31	5.6575	0
31	5.7025	0
31	5.7475	0
31	5.7925	0
31	5.8375	0
31	5.8825	0
31	5.9275	0
31	5.9725	0
31	6.0175	0
31	6.0625	0
31	6.1075	0
31	6.1525	0
31	6.1975	0
31	6.2425	0
31	6.2875	0
31	6.3325	0
31	6.3775	0
31	6.4225	3.34642e-05
31	6.4675	0
31	6.5125	3.34642e-05
31	6.5575	3.34642e-05
31	6.6025	0.000100393
31	6.6475	0.000267713
31	6.6925	0.000234249
31	6.7375	0.000468498
31	6.7825	0.000635819
31	6.8275	0.000568891
31	6.8725	0.000736212
31	6.9175	0.000736212
31	6.9625	0.0013051
31	7.0075	0.00133857
31	7.0525	0.00180707
31	7.0975	0.00120471
31	7.1425	0.00210824
31	7.1875	0.00197439
31	7.2325	0.00217517
31	7.2775	0.00197439
31	7.3225	0.00210824
31	7.3675	0.00301178
31	7.4125	0.00337988
31	7.4575	0.0030787
31	7.5025	0.00297831
31	7.5475	0.00314563
31	7.5925	0.00234249
31	7.6375	0.00220864
31	7.6825	0.00210824
31	7.7275	0.00210824
31	7.7725	0.00200785
31	7.8175	0.00184053
31	7.8625	0.00187399
31	7.9075	0.00220864
31	7.9525	0.00157282
31	7.9975	0.0014055
31	8.0425	0.00227556
31	8.0875	0.00163974
31	8.1325	0.0014055
31	8.1775	0.00163974
31	8.2225	0.00127164
31	8.2675	0.00117125
31	8.3125	0.00103739
31	8.3575	0.000769676
31	8.4025	0.00040157
31	8.4475	0.000435034
31	8.4925	0.000200785
31	8.5375	0.000234249
31	8.5825	6.69284e-05
31	8.6275	3.34642e-05
31	8.6725	0.000133857
31	8.7175	3.34642e-05
31	8.7625	0
31	8.8075	0
31	8.8525	0
31	8.8975	0
31	8.9425	0
31	8.9875	0
31	9.0325	0
31	9.0775	0
31	9.1225	0
31	9.1675	0
31	9.2125	0
31	9.2575	0
31	9.3025	0
31	9.3475	0
31	9.3925	0
31	9.4375	0
31	9.4825	0
31	9.5275	0
31	9.5725	0
31	9.6175	0
31	9.6625	0
31	9.7075	0
31	9.7525	0
31	9.7975	0
31	9.8425	0
31	9.8875	0
31	9.9325	0
31	9.9775	0
33	5.5225	0
33	5.5675	0
33	5.6125	0
33	5.6575	0
33	5.7025	0
33	5.7475	0
33	5.7925	0
33	5.8375	0
33	5.8825	0
33	5.9275	0
33	5.9725	0
33	6.0175	0
33	6.0625	0
33	6.1075	0
33	6.1525	0
33	6.1975	0
33	6.2425	0
33	6.2875	0
33	6.3325	0
33	6.3775	0
33	6.4225	3.34642e-05
33	6.4675	3.34642e-05
33	6.5125	3.34642e-05
33	6.5575	0.000100393
33	6.6025	0.000100393
33	6.6475	0.000200785
33	6.6925	0.000368106
33	6.7375	0.000435034
33	6.7825	0.000669284
33	6.8275	0.000702748
33	6.8725	0.000702748
33	6.9175	0.000936997
33	6.9625	0.00117125
33	7.0075	0.00123817
33	7.0525	0.00107085
33	7.0975	0.0013051
33	7.1425	0.00137203
33	7.1875	0.00220864
33	7.2325	0.0017736
33	7.2775	0.00214171
33	7.3225	0.00204131
33	7.3675	0.00220864
33	7.4125	0.00261021
33	7.4575	0.00230903
33	7.5025	0.00261021
33	7.5475	0.00257674
33	7.5925	0.0022421
33	7.6375	0.0027106
33	7.6825	0.00157282
33	7.7275	0.00244289
33	7.7725	0.00163974
33	7.8175	0.00190746
33	7.8625	0.00184053
33	7.9075	0.00210824
33	7.9525	0.00217517
33	7.9975	0.00214171
33	8.0425	0.00227556
33	8.0875	0.00187399
33	8.1325	0.00184053
33	8.1775	0.00217517
33	8.2225	0.00180707
33	8.2675	0.00184053
33	8.3125	0.00110432
33	8.3575	0.000903533
33	8.4025	0.00113778
33	8.4475	0.000435034
33	8.4925	0.000301178
33	8.5375	0.000234249
33	8.5825	0.000267713
33	8.6275	6.69284e-05
33	8.6725	0.000167321
33	8.7175	3.34642e-05
33	8.7625	0
33	8.8075	0
33	8.8525	0
33	8.8975	0
33	8.9425	0
33	8.9875	0
33	9.0325	0
33	9.0775	0
33	9.1225	0
33	9.1675	0
33	9.2125	0
33	9.2575	0
33	9.3025	0
33	9.3475	0
33	9.3925	0
33	9.4375	0
33	9.4825	0
33	9.5275	0
33	9.5725	0
33	9.6175	0
33	9.6625	0
33	9.7075	0
33	9.7525	0
33	9.7975	0
33	9.8425	0
33	9.8875	0
33	9.9325	0
33	9.9775	0
35	5.5225	0
35	5.5675	0
35	5.6125	0
35	5.6575	0
35	5.7025	0
35	5.7475	0
35	5.7925	0
35	5.8375	0
35	5.8825	0
35	5.9275	0
35	5.9725	0
35	6.0175	0
35	6.0625	0
35	6.1075	0
35	6.1525	0
35	6.1975	0
35	6.2425	0
35	6.2875	0
35	6.3325	0
35	6.3775	0
35	6.4225	3.34642e-05
35	6.4675	0.000133857
35	6.5125	0.000167321
35	6.5575	0.000100393
35	6.6025	0.000234249
35	6.6475	0.000334642
35	6.6925	0.000301178
35	6.7375	0.000535427
35	6.7825	0.000435034
35	6.8275	0.000501963
35	6.8725	0.00107085
35	6.9175	0.000736212
35	6.9625	0.000870069
35	7.0075	0.00113778
35	7.0525	0.00150589
35	7.0975	0.00143896
35	7.1425	0.00100393
35	7.1875	0.00163974
35	7.2325	0.00174014
35	7.2775	0.0017736
35	7.3225	0.00210824
35	7.3675	0.00167321
35	7.4125	0.00180707
35	7.4575	0.0022421
35	7.5025	0.00247635
35	7.5475	0.00227556
35	7.5925	0.00214171
35	7.6375	0.0022421
35	7.6825	0.00200785
35	7.7275	0.00163974
35	7.7725	0.00180707
35	7.8175	0.00204131
35	7.8625	0.00184053
35	7.9075	0.00207478
35	7.9525	0.00207478
35	7.9975	0.00214171
35	8.0425	0.0022421
35	8.0875	0.00254328
35	8.1325	0.00210824
35	8.1775	0.00210824
35	8.2225	0.00230903
35	8.2675	0.00227556
35	8.3125	0.00157282
35	8.3575	0.00147242
35	8.4025	0.00100393
35	8.4475	0.00100393
35	8.4925	0.000702748
35	8.5375	0.000301178
35	8.5825	0.000368106
35	8.6275	0.000100393
35	8.6725	3.34642e-05
35	8.7175	6.69284e-05
35	8.7625	6.69284e-05
35	8.8075	0
35	8.8525	0
35	8.8975	0
35	8.9425	0
35	8.9875	0
35	9.0325	0
35	9.0775	0
35	9.1225	0
35	9.1675	0
35	9.2125	0
35	9.2575	0
35	9.3025	0
35	9.3475	0
35	9.3925	0
35	9.4375	0
35	9.4825	0
35	9.5275	0
35	9.5725	0
35	9.6175	0
35	9.6625	0
35	9.7075	0
35	9.7525	0
35	9.7975	0
35	9.8425	0
35	9.8875	0
35	9.9325	0
35	9.9775	0
37	5.5225	0
37	5.5675	0
37	5.6125	0
37	5.6575	0
37	5.7025	0
37	5.7475	0
37	5.7925	0
37	5.8375	0
37	5.8825	0
37	5.9275	0
37	5.9725	0
37	6.0175	0
37	6.0625	0
37	6.1075	0
37	6.1525	0
37	6.1975	0
37	6.2425	3.34642e-05
37	6.2875	0
37	6.3325	3.34642e-05
37	6.3775	0
37	6.4225	0
37	6.4675	6.69284e-05
37	6.5125	0.000200785
37	6.5575	0.000167321
37	6.6025	0.000234249
37	6.6475	0.000435034
37	6.6925	0.000301178
37	6.7375	0.000702748
37	6.7825	0.000736212
37	6.8275	0.000736212
37	6.8725	0.000669284
37	6.9175	0.000870069
37	6.9625	0.000669284
37	7.0075	0.00123817
37	7.0525	0.00100393
37	7.0975	0.00113778
37	7.1425	0.00153935
37	7.1875	0.00107085
37	7.2325	0.00120471
37	7.2775	0.00160628
37	7.3225	0.00184053
37	7.3675	0.00167321
37	7.4125	0.00194092
37	7.4575	0.00180707
37	7.5025	0.00234249
37	7.5475	0.00237596
37	7.5925	0.00220864
37	7.6375	0.00163974
37	7.6825	0.00160628
37	7.7275	0.00207478
37	7.7725	0.00184053
37	7.8175	0.00167321
37	7.8625	0.00200785
37	7.9075	0.00227556
37	7.9525	0.00194092
37	7.9975	0.00207478
37	8.0425	0.00220864
37	8.0875	0.00244289
37	8.1325	0.00197439
37	8.1775	0.00257674
37	8.2225	0.00277753
37	8.2675	0.00264367
37	8.3125	0.00214171
37	8.3575	0.00143896
37	8.4025	0.00167321
37	8.4475	0.000836604
37	8.4925	0.000736212
37	8.5375	0.000635819
37	8.5825	0.000635819
37	8.6275	0.000100393
37	8.6725	0.000133857
37	8.7175	0.000133857
37	8.7625	3.34642e-05
37	8.8075	0
37	8.8525	0
37	8.8975	0
37	8.9425	0
37	8.9875	0
37	9.0325	0
37	9.0775	0
37	9.1225	0
37	9.1675	0
37	9.2125	0
37	9.2575	0
37	9.3025	0
37	9.3475	0
37	9.3925	0
37	9.4375	0
37	9.4825	0
37	9.5275	0
37	9.5725	0
37	9.6175	0
37	9.6625	0
37	9.7075	0
37	9.7525	0
37	9.7975	0
37	9.8425	0
37	9.8875	0
37	9.9325	0
37	9.9775	0
39	5.5225	0
39	5.5675	0
39	5.6125	0
39	5.6575	0
39	5.7025	0
39	5.7475	0
39	5.7925	0
39	5.8375	0
39	5.8825	0
39	5.9275	0
39	5.9725	0
39	6.0175	0
39	6.0625	0
39	6.1075	0
39	6.1525	0
39	6.1975	3.34642e-05
39	6.2425	0
39	6.2875	3.34642e-05
39	6.3325	0
39	6.3775	3.34642e-05
39	6.4225	6.69284e-05
39	6.4675	0.000133857
39	6.5125	0.000200785
39	6.5575	0.000200785
39	6.6025	0.000267713
39	6.6475	0.000133857
39	6.6925	0.00080314
39	6.7375	0.000635819
39	6.7825	0.000501963
39	6.8275	0.000836604
39	6.8725	0.000669284
39	6.9175	0.000970461
39	6.9625	0.00100393
39	7.0075	0.00100393
39	7.0525	0.000936997
39	7.0975	0.00133857
39	7.1425	0.000936997
39	7.1875	0.00103739
39	7.2325	0.00110432
39	7.2775	0.0013051
39	7.3225	0.00123817
39	7.3675	0.00160628
39	7.4125	0.0017736
39	7.4575	0.00163974
39	7.5025	0.00234249
39	7.5475	0.00184053
39	7.5925	0.00187399
39	7.6375	0.0017736
39	7.6825	0.0017736
39	7.7275	0.00113778
39	7.7725	0.00187399
39	7.8175	0.00170667
39	7.8625	0.00180707
39	7.9075	0.0022421
39	7.9525	0.00240942
39	7.9975	0.00194092
39	8.0425	0.00157282
39	8.0875	0.00250981
39	8.1325	0.00294485
39	8.1775	0.00274406
39	8.2225	0.00234249
39	8.2675	0.00264367
39	8.3125	0.00277753
39	8.3575	0.00240942
39	8.4025	0.00157282
39	8.4475	0.00190746
39	8.4925	0.000936997
39	8.5375	0.000736212
39	8.5825	0.000468498
39	8.6275	0.000435034
39	8.6725	0.000234249
39	8.7175	0.000100393
39	8.7625	3.34642e-05
39	8.8075	0
39	8.8525	0
39	8.8975	0
39	8.9425	0
39	8.9875	0
39	9.0325	0
39	9.0775	0
39	9.1225	0
39	9.1675	0
39	9.2125	0
39	9.2575	0
39	9.3025	0
39	9.3475	0
39	9.3925	0
39	9.4375	0
39	9.4825	0
39	9.5275	0
39	9.5725	0
39	9.6175	0
39	9.6625	0
39	9.7075	0
39	9.7525	0
39	9.7975	0
39	9.8425	0
39	9.8875	0
39	9.9325	0
[truncated: 13,101 more rows]

## Sheet: panel_c_mode
Time	Mw_mode
1	nan
3	nan
5	6.85
7	6.895
9	6.985
11	6.985
13	7.12
15	7.165
17	7.165
19	7.21
21	7.21
23	7.21
25	7.345
27	7.345
29	7.21
31	7.39
33	7.615
35	8.065
37	8.2
39	8.11
41	8.335
43	8.245
45	8.335
47	8.29
49	8.335
51	8.335
53	8.335
55	8.425
57	8.335
59	8.38
61	8.38
63	8.425
65	8.425
67	8.425
69	8.47
71	8.425
73	8.425
75	8.56
77	8.56
79	8.47
81	8.515
83	8.56
85	8.56
87	8.515
89	8.56
91	8.56
93	8.605
95	8.605
97	8.65
99	8.605
101	8.605
103	8.56
105	8.56
107	8.65
109	8.65
111	8.605
113	8.65
115	8.605
117	8.65
119	8.65
121	8.65
123	8.605
125	8.695
127	8.65
129	8.605
131	8.65
133	8.695
135	8.785
137	8.83
139	8.695
141	8.695
143	8.785
145	8.74
147	8.785
149	8.785
151	8.785
153	8.83
155	8.83
157	8.83
159	8.875
161	8.785
163	8.92
165	8.83
167	8.83
169	8.74
171	8.785
173	8.875
175	8.785
177	8.74
179	8.83
181	8.74
183	8.875
185	8.785
187	8.92
189	8.92
191	8.875
193	8.92
195	8.785
197	8.83
199	8.83
201	8.83
203	9.01
205	8.83
207	8.875
209	8.83
211	9.01
213	8.92
215	8.92
217	8.965
219	8.875
221	8.875
223	8.875
225	8.875
227	8.965
229	8.965
231	8.965
233	9.01
235	8.785
237	9.01
239	9.01
241	9.01
243	9.055
245	8.83
247	8.92
249	9.055
251	8.92
253	9.01
255	9.055
257	9.055
259	9.01
261	9.01
263	8.875
265	9.055
267	9.055
269	8.92
271	8.875
273	9.01
275	9.01
277	9.01
279	9.055
281	9.055
283	9.1
285	9.1
287	9.055
289	9.055
291	9.055
293	9.055
295	9.055
297	9.1
299	9.1
301	9.1
303	9.1
305	8.92
307	8.875
309	8.965
311	8.965
313	9.145
315	9.1

## Sheet: panel_c_curves
Time[s]	Label median	Label 99th perc	Label 1th perc	Prediction 95th perc	Prediction 25th perc
0	5.5	5.5	5.5	nan	nan
1	6.29666	6.81823	5.71958	nan	nan
2	6.61685	7.1391	6.03526	nan	nan
3	6.81633	7.33414	6.23364	nan	nan
4	6.96304	7.48207	6.3898	nan	nan
5	7.08031	7.60173	6.50582	6.92211	6.84396
6	7.1769	7.70083	6.60083	7.06353	6.86326
7	7.259	7.78439	6.68064	7.19198	6.9335
8	7.33177	7.8563	6.75692	7.17721	6.93988
9	7.39539	7.9186	6.82395	7.19986	6.95384
10	7.45258	7.97316	6.88879	7.25924	6.97579
11	7.50559	8.0226	6.9452	7.28915	6.99618
12	7.55352	8.06721	6.99336	7.31896	7.02399
13	7.59832	8.10705	7.03654	7.37529	7.05803
14	7.63828	8.14581	7.08004	7.44359	7.1006
15	7.67719	8.18353	7.1112	7.46151	7.12931
16	7.71374	8.21911	7.14371	7.53623	7.14201
17	7.7481	8.25232	7.17266	7.57137	7.15873
18	7.78013	8.28369	7.20842	7.62656	7.17631
19	7.81063	8.3125	7.24044	7.65329	7.18234
20	7.84101	8.33969	7.27116	7.72216	7.19296
21	7.869	8.36548	7.30039	7.77758	7.20311
22	7.89566	8.38979	7.33038	7.83924	7.21668
23	7.91997	8.41288	7.35928	7.91609	7.21618
24	7.9436	8.43535	7.38756	7.97384	7.21689
25	7.96702	8.45688	7.41548	8.04274	7.21917
26	7.98854	8.47744	7.44078	8.08612	7.22604
27	8.00979	8.4974	7.46311	8.14784	7.22513
28	8.0294	8.51658	7.48227	8.18256	7.24786
29	8.04824	8.53507	7.50061	8.2275	7.25246
30	8.06689	8.55306	7.51815	8.28262	7.2662
31	8.08694	8.57013	7.53543	8.2981	7.29944
32	8.10513	8.58646	7.55244	8.32416	7.30609
33	8.12219	8.60248	7.56905	8.34763	7.31245
34	8.13979	8.61664	7.58436	8.37417	7.31898
35	8.1557	8.63053	7.59947	8.40178	7.33868
36	8.17117	8.64377	7.61492	8.40946	7.35874
37	8.18594	8.65611	7.63005	8.42689	7.38489
38	8.20084	8.66806	7.64496	8.45229	7.39641
39	8.21512	8.67952	7.65965	8.45998	7.40667
40	8.22901	8.69056	7.67446	8.46106	7.41851
41	8.2431	8.70137	7.6888	8.48774	7.44686
42	8.25738	8.71196	7.70236	8.51004	7.4703
43	8.27001	8.72152	7.71531	8.52395	7.48165
44	8.28279	8.73142	7.72828	8.5207	7.48267
45	8.2947	8.74139	7.74069	8.53273	7.51217
46	8.30694	8.7509	7.75317	8.5466	7.52666
47	8.31823	8.75998	7.76565	8.56623	7.54681
48	8.32722	8.76851	7.7784	8.57612	7.57281
49	8.33769	8.77682	7.79073	8.59343	7.58095
50	8.34767	8.78479	7.80254	8.60738	7.58175
51	8.35873	8.79235	7.8142	8.60292	7.58324
52	8.36863	8.79953	7.82548	8.62456	7.61927
53	8.37964	8.80658	7.83672	8.62987	7.63306
54	8.3907	8.81337	7.84767	8.63853	7.65525
55	8.40049	8.82014	7.85818	8.65361	7.65326
56	8.41037	8.82676	7.87002	8.6494	7.69249
57	8.42027	8.83323	7.8822	8.67945	7.68324
58	8.42966	8.83957	7.89309	8.68032	7.69838
59	8.43853	8.84561	7.90248	8.68819	7.74016
60	8.44689	8.85151	7.91453	8.69677	7.72996
61	8.45579	8.85719	7.92772	8.70575	7.72786
62	8.46467	8.8627	7.94001	8.7212	7.71776
63	8.47343	8.86758	7.94132	8.72324	7.76196
64	8.4821	8.87168	7.94833	8.72257	7.79213
65	8.4906	8.8764	7.95809	8.72879	7.79264
66	8.49859	8.88187	7.96725	8.74464	7.77122
67	8.50661	8.88755	7.97621	8.74477	7.79923
68	8.5143	8.8925	7.98499	8.75161	7.76414
69	8.52237	8.8972	7.99358	8.75036	7.7925
70	8.53012	8.90209	8.00231	8.75376	7.80451
71	8.53746	8.90684	8.01026	8.77181	7.81192
72	8.54446	8.9114	8.01802	8.76718	7.81324
73	8.55152	8.91581	8.02563	8.77684	7.85182
74	8.55801	8.92007	8.03331	8.78465	7.86281
75	8.56488	8.92339	8.04066	8.78472	7.89308
76	8.57185	8.92618	8.04793	8.79163	7.88759
77	8.57874	8.92887	8.05511	8.79642	7.88058
78	8.58477	8.93144	8.06203	8.80339	7.89018
79	8.59077	8.93466	8.06877	8.81711	7.89545
80	8.5967	8.93791	8.07535	8.8245	7.90872
81	8.60351	8.94124	8.08176	8.83116	7.94014
82	8.60996	8.94494	8.08814	8.83003	7.92915
83	8.61634	8.94853	8.09445	8.83874	7.95492
84	8.62187	8.95189	8.10059	8.8483	7.97187
85	8.62706	8.95495	8.1072	8.85958	7.97239
86	8.63237	8.95625	8.1144	8.86426	7.97555
87	8.63804	8.95837	8.12145	8.87809	7.97371
88	8.64341	8.96086	8.12822	8.89566	7.97116
89	8.64881	8.96335	8.13434	8.88887	7.97867
90	8.65408	8.96574	8.14189	8.89363	8.01823
91	8.65868	8.96806	8.14942	8.8985	8.00048
92	8.66323	8.96988	8.15675	8.90664	8.01725
93	8.66841	8.97235	8.16394	8.90725	8.02512
94	8.67359	8.97445	8.17091	8.91666	8.00867
95	8.67864	8.97642	8.17749	8.93114	8.00812
96	8.68375	8.97841	8.18415	8.94489	8.00954
97	8.6888	8.98053	8.19065	8.93683	8.01573
98	8.69368	8.98256	8.19688	8.94598	8.0345
99	8.69845	8.98437	8.20396	8.945	8.01976
100	8.70294	8.986	8.21081	8.95128	8.03183
101	8.70789	8.98806	8.21743	8.94542	8.05483
102	8.71266	8.98996	8.22374	8.95609	8.0527
103	8.71699	8.99167	8.22979	8.9559	8.06916
104	8.72114	8.99333	8.23568	8.95837	8.08596
105	8.72544	8.99493	8.24171	8.96851	8.05259
106	8.72954	8.99645	8.24938	8.96614	8.08145
107	8.7338	8.99792	8.25756	8.97019	8.09911
108	8.73745	8.99932	8.26556	8.97666	8.11234
109	8.74138	9.00065	8.27354	8.9841	8.10531
110	8.74529	9.00197	8.28115	8.98928	8.11812
111	8.74943	9.00284	8.28616	8.99497	8.14358
112	8.75393	9.00318	8.29128	8.9965	8.11961
113	8.75751	9.00351	8.29637	8.99779	8.1205
114	8.76086	9.00382	8.30116	9.01118	8.14424
115	8.76446	9.00439	8.3059	9.01369	8.15057
116	8.76834	9.0052	8.31198	9.0089	8.14335
117	8.77216	9.00598	8.31837	9.02838	8.14963
118	8.77561	9.00675	8.32464	9.03438	8.15091
119	8.77938	9.00748	8.33019	9.02863	8.16038
120	8.78309	9.0082	8.33452	9.03853	8.16148
121	8.78656	9.00896	8.33847	9.03839	8.15538
122	8.79039	9.00967	8.34225	9.05068	8.16096
123	8.79363	9.01032	8.34597	9.05694	8.19949
124	8.79712	9.01051	8.34955	9.05416	8.2
125	8.80017	9.0107	8.35452	9.05806	8.17934
126	8.80279	9.01166	8.36224	9.06894	8.19866
127	8.80607	9.01253	8.36725	9.06664	8.19813
128	8.80933	9.01316	8.37187	9.05705	8.18839
129	8.81246	9.01361	8.37631	9.06767	8.18982
130	8.81551	9.01403	8.38087	9.08591	8.21295
131	8.81828	9.01444	8.38555	9.08284	8.20777
132	8.82113	9.01482	8.39027	9.08025	8.20196
133	8.82414	9.01519	8.39515	9.0821	8.18517
134	8.82662	9.01552	8.39987	9.08263	8.21585
135	8.82954	9.01586	8.40435	9.07841	8.2459
136	8.83229	9.01626	8.40855	9.08425	8.24812
137	8.8352	9.01665	8.41265	9.08556	8.269
138	8.83801	9.01701	8.41681	9.09316	8.28106
139	8.84079	9.01735	8.42189	9.09206	8.25477
140	8.84343	9.01768	8.42797	9.09399	8.28053
141	8.84604	9.01798	8.43437	9.10478	8.27218
142	8.8487	9.01856	8.44002	9.10057	8.26596
143	8.85118	9.01935	8.44527	9.10132	8.27559
144	8.8538	9.02009	8.45058	9.10539	8.28782
145	8.85659	9.02088	8.45571	9.11442	8.29033
146	8.85915	9.02162	8.46073	9.11337	8.29369
147	8.86132	9.02235	8.46536	9.11349	8.31327
148	8.86399	9.02302	8.469	9.12226	8.31131
149	8.86638	9.02368	8.47255	9.12761	8.32411
150	8.8683	9.02428	8.4761	9.12187	8.3103
151	8.87033	9.02485	8.4797	9.13314	8.34185
152	8.87243	9.02553	8.48317	9.13017	8.35412
153	8.8742	9.02599	8.48668	9.14304	8.34953
154	8.87606	9.0264	8.49013	9.13897	8.38569
155	8.87809	9.02682	8.49353	9.13827	8.3729
156	8.88008	9.0272	8.4968	9.13465	8.36333
157	8.88198	9.02757	8.50011	9.13899	8.36963
158	8.88379	9.02791	8.50335	9.13809	8.36496
159	8.88584	9.02831	8.50627	9.1355	8.3832
160	8.8874	9.02857	8.50915	9.13627	8.40159
161	8.8891	9.02902	8.51204	9.14018	8.38868
162	8.89076	9.02933	8.51485	9.14365	8.41894
163	8.8927	9.02961	8.51806	9.14138	8.41953
164	8.89467	9.02988	8.52207	9.14365	8.41012
165	8.89668	9.03012	8.52606	9.14733	8.39968
166	8.8984	9.03024	8.53005	9.14073	8.42001
167	8.90013	9.03035	8.53354	9.14771	8.42233
168	8.90196	9.0307	8.5363	9.1421	8.43995
169	8.90362	9.0311	8.53907	9.15294	8.43755
170	8.90533	9.03142	8.54146	9.15616	8.42772
171	8.90692	9.03165	8.54368	9.15248	8.42928
172	8.90845	9.03188	8.54584	9.15378	8.44641
173	8.90998	9.03211	8.54843	9.15039	8.4448
174	8.91136	9.03262	8.5524	9.16099	8.41805
175	8.91283	9.03317	8.55637	9.14601	8.42932
176	8.91434	9.03332	8.56014	9.15521	8.43128
177	8.91568	9.03345	8.56375	9.15398	8.42272
178	8.91732	9.03383	8.56785	9.1603	8.41893
179	8.91882	9.03427	8.57045	9.16174	8.45803
180	8.91999	9.03474	8.57306	9.15771	8.44802
181	8.92116	9.03519	8.57568	9.16394	8.44602
182	8.92238	9.03534	8.57825	9.16063	8.45342
183	8.92365	9.03554	8.58085	9.17277	8.45496
184	8.92503	9.03582	8.58342	9.17288	8.44621
185	8.92627	9.03611	8.58601	9.17414	8.45156
186	8.92745	9.0365	8.58857	9.17559	8.45003
187	8.9286	9.03684	8.59108	9.17661	8.45166
188	8.92989	9.03723	8.59357	9.17589	8.46521
189	8.93089	9.03757	8.59603	9.17901	8.47532
190	8.93187	9.03779	8.59845	9.18815	8.45353
191	8.93298	9.03781	8.60086	9.17804	8.46189
192	8.93401	9.03783	8.60324	9.18734	8.47455
193	8.93499	9.03787	8.60566	9.19854	8.4594
194	8.93611	9.03804	8.60842	9.18822	8.47213
195	8.93724	9.03821	8.61129	9.18399	8.47598
196	8.93845	9.03837	8.6141	9.19398	8.49489
197	8.93924	9.03853	8.61688	9.18851	8.48405
198	8.94036	9.03869	8.61966	9.19173	8.49631
199	8.94152	9.03884	8.62247	9.19132	8.47725
200	8.94234	9.03899	8.62524	9.19815	8.46469
201	8.94306	9.03915	8.62798	9.20282	8.46289
202	8.94391	9.03933	8.63071	9.19124	8.47976
203	8.94486	9.0395	8.6334	9.20472	8.47004
204	8.94572	9.03967	8.63603	9.20339	8.48661
205	8.94634	9.03976	8.63861	9.211	8.47948
206	8.94736	9.03995	8.64114	9.20428	8.47867
207	8.94801	9.0401	8.64373	9.20661	8.48483
208	8.94895	9.04023	8.64625	9.20833	8.48059
209	8.94949	9.04036	8.64867	9.20685	8.47597
210	8.95017	9.04048	8.6511	9.20016	8.48018
211	8.95063	9.0406	8.65346	9.20524	8.48238
212	8.951	9.04072	8.65588	9.20926	8.47135
213	8.95157	9.04084	8.65826	9.21254	8.49224
214	8.95224	9.04105	8.66065	9.21029	8.49443
215	8.95288	9.04111	8.663	9.20277	8.49782
216	8.95334	9.04112	8.66515	9.20157	8.4892
217	8.95371	9.0412	8.66728	9.21255	8.48732
218	8.95422	9.04127	8.66938	9.21205	8.48782
219	8.9547	9.04135	8.6715	9.20759	8.51048
220	8.95494	9.04142	8.67368	9.21448	8.4933
221	8.95529	9.04149	8.67589	9.22084	8.50404
222	8.95564	9.04155	8.67806	9.21813	8.49094
223	8.95655	9.04162	8.6802	9.21965	8.49619
224	8.95747	9.04168	8.68237	9.22463	8.48266
225	8.95802	9.04176	8.6845	9.2278	8.50891
226	8.95845	9.04183	8.68661	9.22243	8.49559
227	8.9591	9.04191	8.68868	9.2215	8.50206
228	8.95983	9.04198	8.69074	9.2318	8.50884
229	8.96036	9.04215	8.69283	9.23581	8.50556
230	8.96069	9.04215	8.69492	9.23245	8.51041
231	8.96117	9.04216	8.69697	9.23502	8.50316
232	8.96164	9.04219	8.699	9.23547	8.4928
233	8.96215	9.04225	8.70102	9.23066	8.50895
234	8.96247	9.04241	8.70308	9.23794	8.50386
235	8.96283	9.04257	8.70511	9.23535	8.51308
236	8.96329	9.04271	8.70709	9.23343	8.51719
237	8.96372	9.04285	8.70906	9.23904	8.50473
238	8.96409	9.04299	8.71102	9.23537	8.50859
239	8.96429	9.04314	8.71297	9.23903	8.50535
240	8.96472	9.04328	8.71491	9.24445	8.50242
241	8.96528	9.04341	8.71685	9.24865	8.5208
242	8.96559	9.04354	8.71877	9.25094	8.51699
243	8.96583	9.04367	8.72065	9.24662	8.50734
244	8.96629	9.04379	8.72249	9.24291	8.51664
245	8.96675	9.04391	8.72429	9.24563	8.51999
246	8.96718	9.04402	8.72641	9.25679	8.51822
247	8.96722	9.04413	8.72901	9.25648	8.51912
248	8.96756	9.04424	8.73155	9.24896	8.51285
249	8.96775	9.04434	8.73399	9.2511	8.52328
250	8.96791	9.04439	8.73629	9.25351	8.5177
251	8.96814	9.04451	8.73846	9.25437	8.51198
252	8.96857	9.0446	8.74078	9.25338	8.52579
253	8.96909	9.04469	8.74312	9.25151	8.52084
254	8.96955	9.04476	8.74539	9.2625	8.50726
255	8.97006	9.04484	8.74757	9.26809	8.53297
256	8.97029	9.04492	8.74975	9.26182	8.51452
257	8.97057	9.04499	8.75192	9.26744	8.51768
258	8.97075	9.04506	8.75393	9.26452	8.50263
259	8.97118	9.04513	8.75606	9.26992	8.51304
260	8.97148	9.04519	8.75826	9.26922	8.52055
261	8.97207	9.04525	8.76042	9.2722	8.51291
262	8.9723	9.04531	8.76248	9.27858	8.51933
263	8.97252	9.04538	8.76417	9.27814	8.52831
264	8.97263	9.04543	8.76587	9.27704	8.54513
265	8.9727	9.0455	8.76755	9.27752	8.51389
266	8.97296	9.04556	8.76933	9.28077	8.52006
267	8.97322	9.04562	8.77109	9.27633	8.49528
268	8.97326	9.04568	8.77279	9.27626	8.51809
269	8.97336	9.04574	8.77451	9.27765	8.52011
270	8.97387	9.04579	8.77626	9.27696	8.52823
271	8.97435	9.04585	8.77791	9.28161	8.53165
272	8.97476	9.0459	8.77933	9.28478	8.51878
273	8.97514	9.0459	8.78034	9.29326	8.52195
274	8.97525	9.04591	8.78101	9.28361	8.53263
275	8.97536	9.04591	8.78178	9.29003	8.53402
276	8.97572	9.04592	8.78248	9.29325	8.52082
277	8.97603	9.04592	8.78314	9.28469	8.52655
278	8.97656	9.04593	8.78385	9.28397	8.52099
279	8.97664	9.04593	8.78459	9.29412	8.53631
280	8.97684	9.04594	8.78531	9.29075	8.52402
281	8.97706	9.04594	8.78598	9.294	8.54639
282	8.97752	9.04595	8.78741	9.30287	8.53631
283	8.97786	9.04595	8.78892	9.29732	8.54025
284	8.97806	9.04595	8.79042	9.29621	8.52218
285	8.97846	9.04599	8.79192	9.30152	8.53842
286	8.9788	9.046	8.79342	9.30257	8.52794
287	8.97912	9.046	8.79492	9.29674	8.53712
288	8.97939	9.046	8.79644	9.31077	8.5393
289	8.97967	9.04601	8.79796	9.30565	8.53518
290	8.97984	9.04601	8.79945	9.30559	8.53989
291	8.98002	9.04601	8.80091	9.31228	8.52927
292	8.98027	9.04603	8.80237	9.31198	8.52593
293	8.98042	9.04612	8.80381	9.3111	8.53531
294	8.98051	9.04622	8.80522	9.31469	8.55224
295	8.98056	9.04632	8.80661	9.31402	8.54496
296	8.98065	9.04637	8.80797	9.31051	8.53975
297	8.98075	9.0464	8.80936	9.31945	8.53434
298	8.98097	9.04647	8.81075	9.31717	8.54624
299	8.98114	9.04657	8.81211	9.31626	8.54086
300	8.98133	9.04666	8.81357	9.30867	8.52282
301	8.98148	9.04676	8.81502	9.31218	8.52978
				9.32059	8.5376
				9.31718	8.53491
				9.31773	8.5493
				9.31704	8.55677
				9.31504	8.54661
				9.32534	8.54976
				9.30907	8.53117
				9.3176	8.52599
				9.31963	8.52977
				9.31055	8.53482
				9.31351	8.5354
				9.32684	8.52305
				9.32516	8.52987
