# Supplementary material for: Instantaneous tracking of earthquake growth with elastogravity signals
Source: Nature. 2022 May 11;606(7913):319–24. doi: 10.1038/s41586-022-04672-7 (PMC9177427; doi:10.1038/s41586-022-04672-7)
Supplement: Supplementary file 4 — Source Data Fig. 3 [file 41586_2022_4672_MOESM4_ESM.xlsx]

## Sheet: figure_3
Time	STF	STF+0.3	STF-0.3	JMA EEW	JMA – STF	FinDer2	FinDer2-STF	BEFORES	BEFORES-STF	PEGSNet (This study)	PEGSNET – STF
1	5.9958	6.2958	5.6958	0.194604	-5.8012	0.166667	-5.82914	0.341549	-5.65426	6.85637	0.860568
2	6.39718	6.69718	6.09718	0.389208	-6.00797	0.333333	-6.06384	0.683097	-5.71408	6.85172	0.45454
3	6.63197	6.93197	6.33197	0.583813	-6.04815	0.5	-6.13197	1.02465	-5.60732	6.85074	0.218769
4	6.79855	7.09855	6.49855	0.778417	-6.02013	0.666667	-6.13188	1.36619	-5.43236	6.84974	0.0511914
5	6.92776	7.22776	6.62776	0.973021	-5.95474	0.833333	-6.09443	1.70774	-5.22002	6.83879	-0.0889756
6	7.03334	7.33334	6.73334	1.16763	-5.86571	1	-6.03334	2.04929	-4.98405	6.8363	-0.19704
7	7.1226	7.4226	6.8226	1.36223	-5.76037	1.16667	-5.95594	2.39084	-4.73176	6.841	-0.281603
8	7.19992	7.49992	6.89992	1.55683	-5.64309	1.33333	-5.86659	2.73239	-4.46754	6.84454	-0.355389
9	7.26813	7.56813	6.96813	1.75144	-5.51669	1.5	-5.76813	3.07394	-4.19419	6.85144	-0.416687
10	7.32914	7.62914	7.02914	1.94604	-5.3831	1.66667	-5.66247	3.41549	-3.91365	6.85488	-0.474262
11	7.38724	7.68724	7.08724	2.14065	-5.24659	1.83333	-5.55391	3.75703	-3.63021	6.84397	-0.543272
12	7.44438	7.74438	7.14438	2.33525	-5.10913	2	-5.44438	4.09858	-3.3458	6.84326	-0.601127
13	7.49933	7.79933	7.19933	2.52985	-4.96947	2.16667	-5.33266	4.44013	-3.05919	6.84846	-0.650863
14	7.55152	7.85152	7.25152	2.72446	-4.82706	2.33333	-5.21819	4.78168	-2.76984	6.85619	-0.695333
15	7.60081	7.90081	7.30081	2.91906	-4.68174	2.5	-5.10081	5.12323	-2.47758	6.85359	-0.747213
16	7.64723	7.94723	7.34723	3.11367	-4.53356	2.66667	-4.98056	5.46478	-2.18246	7.16985	-0.477377
17	7.69094	7.99094	7.39094	3.30827	-4.38267	2.83333	-4.85761	5.80632	-1.88462	7.1701	-0.520849
18	7.73213	8.03213	7.43213	3.50288	-4.22926	3	-4.73213	6.13516	-1.59698	7.22483	-0.5073
19	7.771	8.071	7.471	3.69748	-4.07352	3.16667	-4.60433	6.24633	-1.52467	7.19747	-0.573522
20	7.80773	8.10773	7.50773	3.89208	-3.91564	3.33333	-4.47439	6.3575	-1.45023	7.12327	-0.68446
21	7.8431	8.1431	7.5431	4.08669	-3.75641	3.5	-4.3431	6.46867	-1.37443	7.03468	-0.808419
22	7.8776	8.1776	7.5776	4.28129	-3.5963	3.66667	-4.21093	6.57984	-1.29775	7.03394	-0.84366
23	7.91108	8.21108	7.61108	5.62337	-2.28771	3.83333	-4.07774	6.69101	-1.22006	7.03615	-0.874922
24	7.94346	8.24346	7.64346	6.81855	-1.12491	4	-3.94346	6.85986	-1.0836	7.19512	-0.748339
25	7.97471	8.27471	7.67471	7.14965	-0.825061	4.25	-3.72471	6.97316	-1.00155	7.11958	-0.855127
26	8.00483	8.30483	7.70483	6.33844	-1.66639	4.5	-3.50483	7.01958	-0.985255	7.04344	-0.96139
27	8.03385	8.33385	7.73385	6.59594	-1.43791	4.7	-3.33385	7.066	-0.967856	6.94245	-1.0914
28	8.0618	8.3618	7.7618	6.62673	-1.43507	4.5	-3.5618	7.11241	-0.949388	6.96918	-1.09262
29	8.08872	8.38872	7.78872	6.77311	-1.31561	4.5	-3.58872	7.15883	-0.929893	6.99751	-1.09122
30	8.11467	8.41467	7.81467	6.91949	-1.19518	4.9	-3.21467	7.18295	-0.931717	6.96723	-1.14743
31	8.13927	8.43927	7.83927	7.06587	-1.0734	5.5	-2.63927	7.19316	-0.946107	6.96362	-1.17565
32	8.1623	8.4623	7.8623	7.21224	-0.950054	5.1	-3.0623	7.20719	-0.955112	7.05535	-1.10695
33	8.18396	8.48396	7.88396	7.27084	-0.913122	5.2	-2.98396	7.22863	-0.955328	7.10769	-1.07627
34	8.20442	8.50442	7.90442	7.32835	-0.876071	5.4	-2.80442	7.25008	-0.954342	7.03536	-1.16906
35	8.22382	8.52382	7.92382	7.38586	-0.837957	5.4	-2.82382	7.27152	-0.952293	7.12678	-1.09704
36	8.24226	8.54226	7.94226	7.44337	-0.798894	5.5	-2.74226	7.29297	-0.949294	6.8263	-1.41596
37	8.25986	8.55986	7.95986	7.50088	-0.758979	5.5	-2.75986	7.3053	-0.954553	7.44256	-0.817296
38	8.27668	8.57668	7.97668	7.55839	-0.718295	5.5	-2.77668	7.30684	-0.96984	6.99882	-1.27787
39	8.29281	8.59281	7.99281	7.6159	-0.676912	6.2	-2.09281	7.30838	-0.984429	7.07702	-1.21579
40	8.3083	8.6083	8.0083	7.63301	-0.675293	6.6	-1.7083	7.30992	-0.998381	7.25478	-1.05352
41	8.32372	8.62372	8.02372	7.64481	-0.67891	6.6	-1.72372	7.31146	-1.01226	6.80903	-1.51468
42	8.33951	8.63951	8.03951	7.6566	-0.682904	6.7	-1.63951	7.31299	-1.02651	6.99683	-1.34267
43	8.35558	8.65558	8.05558	7.6684	-0.687175	6.7	-1.65558	7.31453	-1.04104	7.17454	-1.18104
44	8.37183	8.67183	8.07183	7.6802	-0.691634	6.7	-1.67183	7.31607	-1.05576	7.30087	-1.07096
45	8.3882	8.6882	8.0882	7.692	-0.696206	6.8	-1.5882	7.33864	-1.04956	7.47355	-0.914649
46	8.40462	8.70462	8.10462	7.7038	-0.700825	6.8	-1.60462	7.36162	-1.043	7.40099	-1.00363
47	8.42103	8.72103	8.12103	7.71138	-0.709644	6.9	-1.52103	7.38459	-1.03643	7.68677	-0.734259
48	8.43738	8.73738	8.13738	7.7119	-0.725477	7	-1.43738	7.40757	-1.02981	7.65621	-0.781173
49	8.45364	8.75364	8.15364	7.71242	-0.741215	7.1	-1.35364	7.44386	-1.00977	7.58138	-0.872251
50	8.46976	8.76976	8.16976	7.71294	-0.756825	7.2	-1.26976	7.49821	-0.971555	7.32046	-1.14931
51	8.48592	8.78592	8.18592	7.71346	-0.772467	7.3	-1.18592	7.55256	-0.933367	7.65942	-0.826501
52	8.50224	8.80224	8.20224	7.71398	-0.788264	7.3	-1.20224	7.60691	-0.895334	7.79463	-0.707606
53	8.51864	8.81864	8.21864	7.71449	-0.804145	7.4	-1.11864	7.66125	-0.857386	7.88777	-0.630873
54	8.53506	8.83506	8.23506	7.71501	-0.820049	7.4	-1.13506	7.7156	-0.819459	8.30255	-0.232513
55	8.55145	8.85145	8.25145	7.71553	-0.835923	7.6	-0.951454	7.76995	-0.781503	8.30954	-0.241918
56	8.56777	8.86777	8.26777	7.71605	-0.851723	7.6	-0.967773	7.81357	-0.754206	8.31124	-0.256537
57	8.58398	8.88398	8.28398	7.71657	-0.867414	7.7	-0.883982	7.82505	-0.758928	8.22702	-0.356961
58	8.60005	8.90005	8.30005	7.71709	-0.882966	7.8	-0.800052	7.83654	-0.76351	8.29854	-0.301512
59	8.61596	8.91596	8.31596	7.71761	-0.898353	7.8	-0.815959	7.84803	-0.767929	8.36054	-0.25542
60	8.63168	8.93168	8.33168	7.71812	-0.913558	7.9	-0.731682	7.85952	-0.772165	8.36407	-0.267608
61	8.64711	8.94711	8.34711	7.71864	-0.928464	7.9	-0.747106	7.93915	-0.707961	8.34302	-0.304091
62	8.66214	8.96214	8.36214	7.71916	-0.94298	7.9	-0.76214	8.04842	-0.613717	8.37747	-0.28467
63	8.6768	8.9768	8.3768	7.72638	-0.950424	7.9	-0.776802	8.14227	-0.534533	8.35021	-0.326591
64	8.69111	8.99111	8.39111	7.73539	-0.955721	7.9	-0.791109	8.20778	-0.483333	8.30411	-0.387002
65	8.70508	9.00508	8.40508	7.7444	-0.960681	7.8	-0.905078	8.22144	-0.483637	8.25691	-0.448164
66	8.71873	9.01873	8.41873	7.75341	-0.965318	7.9	-0.818725	8.23511	-0.483618	8.25102	-0.467707
67	8.73206	9.03206	8.43206	7.76242	-0.969646	7.9	-0.832063	8.24877	-0.483291	8.29453	-0.437531
68	8.74511	9.04511	8.44511	7.77143	-0.973679	7.9	-0.845106	8.26244	-0.482668	8.3214	-0.423708
69	8.75787	9.05787	8.45787	7.78044	-0.97743	7.9	-0.857867	8.2761	-0.481763	8.38465	-0.373215
70	8.77036	9.07036	8.47036	7.78945	-0.980909	8	-0.770356	8.2777	-0.492658	8.40433	-0.366028
71	8.78226	9.08226	8.48226	7.79846	-0.983805	8.00625	-0.776012	8.27021	-0.512048	8.43067	-0.351593
72	8.79332	9.09332	8.49332	7.80747	-0.985852	8.0125	-0.780819	8.26273	-0.53059	8.43454	-0.358777
73	8.8036	9.1036	8.5036	7.81648	-0.987128	8.01875	-0.784855	8.25524	-0.548361	8.46793	-0.335675
74	8.81319	9.11319	8.51319	7.82549	-0.987699	8.025	-0.788185	8.29475	-0.518435	8.4878	-0.325387
75	8.82212	9.12212	8.52212	7.8345	-0.98762	8.03125	-0.790867	8.35718	-0.464935	8.46337	-0.358749
76	8.83045	9.13045	8.53045	7.84351	-0.986942	8.0375	-0.792948	8.37203	-0.458417	8.45056	-0.379888
77	8.83822	9.13822	8.53822	7.85252	-0.985708	8.04375	-0.794474	8.36788	-0.470347	8.48383	-0.354391
78	8.84548	9.14548	8.54548	7.86153	-0.983954	8.05	-0.79548	8.36372	-0.481758	8.527	-0.318479
79	8.85225	9.15225	8.55225	7.87054	-0.981715	8.05625	-0.796001	8.35957	-0.492683	8.55245	-0.299804
80	8.85856	9.15856	8.55856	7.87955	-0.979019	8.0625	-0.796065	8.35861	-0.499953	8.52952	-0.329043
81	8.86442	9.16442	8.56442	7.88856	-0.975861	8.06875	-0.795667	8.36098	-0.503437	8.5357	-0.328714
82	8.8698	9.1698	8.5698	7.89757	-0.972234	8.075	-0.794799	8.36335	-0.50645	8.57002	-0.29978
83	8.87474	9.17474	8.57474	7.90658	-0.968161	8.08125	-0.793486	8.36572	-0.509018	8.58249	-0.292243
84	8.87925	9.17925	8.57925	7.91416	-0.965093	8.0875	-0.791748	8.36809	-0.511162	8.57925	-0.300002
85	8.88335	9.18335	8.58335	7.92002	-0.963334	8.09375	-0.789603	8.39581	-0.487544	8.61531	-0.268041
86	8.88707	9.18707	8.58707	7.92588	-0.961186	8.1	-0.787068	8.43946	-0.447611	8.57586	-0.311204
87	8.89041	9.19041	8.59041	7.93175	-0.958661	8.10625	-0.784157	8.4831	-0.407302	8.6225	-0.267905
88	8.89338	9.19338	8.59338	7.93761	-0.955772	8.1125	-0.780882	8.50919	-0.384188	8.64116	-0.252218
89	8.896	9.196	8.596	7.94347	-0.95253	8.11875	-0.777254	8.52707	-0.368938	8.6533	-0.242707
90	8.89828	9.19828	8.59828	7.94934	-0.948944	8.125	-0.773282	8.52651	-0.371772	8.64286	-0.255426
91	8.90037	9.20037	8.60037	7.9552	-0.945164	8.13125	-0.769115	8.30873	-0.591636	8.66378	-0.236586
92	8.9024	9.2024	8.6024	7.96107	-0.941333	8.1375	-0.764898	8.1806	-0.7218	8.68222	-0.220176
93	8.90438	9.20438	8.60438	7.96693	-0.937452	8.14375	-0.760631	8.15187	-0.75251	8.70357	-0.200807
94	8.90632	9.20632	8.60632	7.97279	-0.933523	8.15	-0.756316	8.12314	-0.783172	8.69315	-0.21317
95	8.9082	9.2082	8.6082	7.97866	-0.929547	8.15625	-0.751953	8.10562	-0.802579	8.69016	-0.21804
96	8.91004	9.21004	8.61004	7.98452	-0.925523	8.1625	-0.747543	8.12573	-0.784314	8.66362	-0.246423
97	8.91184	9.21184	8.61184	7.99038	-0.921454	8.16875	-0.743087	8.14583	-0.766003	8.66107	-0.25077
98	8.91359	9.21359	8.61359	7.99625	-0.917339	8.175	-0.738586	8.16594	-0.747647	8.70175	-0.211836
99	8.91529	9.21529	8.61529	8.00211	-0.913179	8.18125	-0.734041	8.18604	-0.729247	8.72167	-0.193616
100	8.91695	9.21695	8.61695	8.00798	-0.908976	8.1875	-0.729451	8.20615	-0.710802	8.72773	-0.189224
101	8.91856	9.21856	8.61856	8.01384	-0.904725	8.19375	-0.724814	8.22625	-0.69231	8.7282	-0.19036
102	8.92012	9.22012	8.62012	8.0197	-0.900421	8.2	-0.720124	8.24636	-0.673765	8.75022	-0.169902
103	8.92163	9.22163	8.62163	8.02557	-0.896067	8.20625	-0.715383	8.43121	-0.49042	8.78909	-0.132539
104	8.92309	9.22309	8.62309	8.03143	-0.891661	8.2125	-0.710591	8.70124	-0.221853	8.82139	-0.101697
105	8.9245	9.2245	8.6245	8.03729	-0.887205	8.21875	-0.70575	8.76668	-0.157817	8.81851	-0.105987
106	8.92586	9.22586	8.62586	8.04316	-0.882701	8.225	-0.700859	8.78618	-0.139682	8.85846	-0.0673989
107	8.92717	9.22717	8.62717	8.04902	-0.878147	8.23125	-0.695919	8.80567	-0.121498	8.86217	-0.0649964
108	8.92843	9.22843	8.62843	8.05489	-0.873546	8.2375	-0.690931	8.82517	-0.103266	8.83351	-0.0949184
109	8.92965	9.22965	8.62965	8.06075	-0.868898	8.24375	-0.685897	8.84206	-0.0875866	8.90434	-0.0253028
110	8.93081	9.23081	8.63081	8.06661	-0.864202	8.25	-0.680815	8.85669	-0.0741294	8.83886	-0.0919581
111	8.93196	9.23196	8.63196	8.07248	-0.859479	8.25625	-0.675706	8.87131	-0.060645	8.84648	-0.085474
112	8.93309	9.23309	8.63309	8.07834	-0.854749	8.2625	-0.670589	8.88594	-0.0471527	8.82753	-0.105559
113	8.93421	9.23421	8.63421	8.0842	-0.85001	8.26875	-0.665464	8.9505	0.0162905	8.75803	-0.176183
114	8.93533	9.23533	8.63533	8.09007	-0.845264	8.275	-0.660332	9.01737	0.0820402	8.7668	-0.168535
115	8.93644	9.23644	8.63644	8.09593	-0.84051	8.28125	-0.655192	9.05335	0.116905	8.8203	-0.116146
116	8.93754	9.23754	8.63754	8.1018	-0.835748	8.2875	-0.650044	9.03067	0.0931278	8.83945	-0.0980975
117	8.93864	9.23864	8.63864	8.10766	-0.830979	8.29375	-0.644888	9.008	0.0693578	8.84007	-0.0985661
118	8.93973	9.23973	8.63973	8.11352	-0.826202	8.3	-0.639725	8.98532	0.0455953	8.8579	-0.0818221
119	8.9408	9.2408	8.6408	8.11907	-0.821734	8.30625	-0.634554	8.96264	0.0218403	8.86025	-0.080551
120	8.94188	9.24188	8.64188	8.11907	-0.822807	8.3125	-0.629377	8.93997	-0.00190727	8.85212	-0.0897544
121	8.94294	9.24294	8.64294	8.11907	-0.823873	8.31875	-0.624193	8.92069	-0.0222542	8.87559	-0.067354
122	8.94401	9.24401	8.64401	8.11907	-0.824936	8.325	-0.619006	8.91709	-0.026919	8.87678	-0.067224
123	8.94506	9.24506	8.64506	8.11907	-0.825995	8.33125	-0.613815	8.91348	-0.0315801	8.89287	-0.0521966
124	8.94612	9.24612	8.64612	8.11907	-0.82705	8.3375	-0.60862	8.90988	-0.0362374	8.92138	-0.0247404
125	8.94717	9.24717	8.64717	8.11907	-0.828101	8.34375	-0.603421	8.90628	-0.040891	8.91084	-0.0363324
126	8.94822	9.24822	8.64822	8.11907	-0.829149	8.35	-0.598219	8.90268	-0.0455409	8.96377	0.0155465
127	8.94926	9.24926	8.64926	8.11907	-0.830194	8.35625	-0.593014	8.89908	-0.0501871	8.95439	0.00512983
128	8.9503	9.2503	8.6503	8.11907	-0.831234	8.3625	-0.587804	8.89547	-0.0548298	8.98121	0.0309013
129	8.95134	9.25134	8.65134	8.11907	-0.832271	8.36875	-0.582591	8.89187	-0.0594688	8.99712	0.0457756
130	8.95237	9.25237	8.65237	8.11907	-0.833304	8.375	-0.577374	8.88827	-0.0641043	8.97332	0.0209412
131	8.95337	9.25337	8.65337	8.11907	-0.834305	8.38125	-0.572125	8.88467	-0.0687065	8.99437	0.0409995
132	8.95431	9.25431	8.65431	8.11907	-0.835242	8.3875	-0.566812	8.88107	-0.0732461	8.94785	-0.00646221
133	8.95519	9.25519	8.65519	8.11907	-0.836118	8.39375	-0.561438	8.89804	-0.0571438	8.96124	0.0060519
134	8.956	9.256	8.656	8.11907	-0.836932	8.4	-0.556002	8.92004	-0.0359631	8.97251	0.0165072
135	8.95675	9.25675	8.65675	8.11907	-0.837685	8.4	-0.556755	8.94203	-0.0147216	8.99351	0.0367518
136	8.95745	9.25745	8.65745	8.11907	-0.838378	8.4	-0.557448	8.96403	0.00658047	9.03075	0.0732981
137	8.95808	9.25808	8.65808	8.11907	-0.83901	8.4	-0.55808	8.96673	0.00865333	9.01454	0.0564591
138	8.95865	9.25865	8.65865	8.11907	-0.839584	8.4	-0.558654	8.95507	-0.0035885	8.97229	0.0136374
139	8.95917	9.25917	8.65917	8.11907	-0.840097	8.4	-0.559167	8.9434	-0.0157711	8.961	0.00182811
140	8.95962	9.25962	8.65962	8.11907	-0.840552	8.4	-0.559622	8.93173	-0.0278946	8.98791	0.0282905
141	8.96003	9.26003	8.66003	8.11907	-0.840958	8.4	-0.560028	8.92006	-0.0399692	8.98844	0.0284157
142	8.96039	9.26039	8.66039	8.11907	-0.841325	8.4	-0.560395	8.90839	-0.0520046	8.96322	0.00282758
143	8.96072	9.26072	8.66072	8.11907	-0.841652	8.5	-0.460722	8.89941	-0.0613136	8.96679	0.00606623
144	8.96101	9.26101	8.66101	8.11907	-0.841941	8.5	-0.461011	8.92264	-0.0383704	8.99849	0.0374777
145	8.96126	9.26126	8.66126	8.11907	-0.842191	8.5	-0.461261	8.94587	-0.0153884	9.01395	0.0526863
146	8.96147	9.26147	8.66147	8.11907	-0.842403	8.5	-0.461473	8.9691	0.0076322	8.99055	0.0290808
147	8.96165	9.26165	8.66165	8.11907	-0.842575	8.5	-0.461645	8.97349	0.01184	9.00703	0.045389
148	8.96178	9.26178	8.66178	8.11907	-0.842709	8.5	-0.461779	8.97378	0.0120042	9.01689	0.0551154
149	8.96188	9.26188	8.66188	8.11907	-0.842805	8.5	-0.461875	8.97408	0.0122069	8.96256	0.000686911
150	8.96193	9.26193	8.66193	8.11907	-0.842862	8.5	-0.461932	8.97438	0.012448	8.98056	0.0186254
151	8.96193	9.26193	8.66193	8.11907	-0.842862	8.5	-0.461932	8.97468	0.0127463	9.01241	0.0504765
152	8.96193	9.26193	8.66193	8.11907	-0.842862	8.5	-0.461932	8.97498	0.0130447	9.00709	0.0451623
153	8.96193	9.26193	8.66193	8.11907	-0.842862	8.5	-0.461932	8.97528	0.0133431	9.02163	0.059695
154	8.96193	9.26193	8.66193	8.11907	-0.842862	8.5	-0.461932	8.97557	0.0136415	9.02824	0.0663069
155	8.96193	9.26193	8.66193	8.11907	-0.842862	8.5	-0.461932	8.97587	0.0139399	9.00817	0.0462359
156	8.96193	9.26193	8.66193	8.11907	-0.842862	8.5	-0.461932	8.97617	0.0142382	8.97512	0.0131861
157	8.96193	9.26193	8.66193	8.11907	-0.842862	8.5	-0.461932	8.97647	0.0145366	8.96643	0.00449418
158	8.96193	9.26193	8.66193	8.11907	-0.842862	8.5	-0.461932	8.97677	0.014835	8.96503	0.00309909
159	8.96193	9.26193	8.66193	8.11907	-0.842862	8.5	-0.461932	8.97707	0.0151334	8.95425	-0.00768741
160	8.96193	9.26193	8.66193	8.11907	-0.842862	8.5	-0.461932	8.97736	0.0154318	9.01972	0.0577838
161	8.96193	9.26193	8.66193	8.11907	-0.842862	8.5	-0.461932	8.97766	0.0157301	9.02847	0.0665387
162	8.96193	9.26193	8.66193	8.11907	-0.842862	8.5	-0.461932	8.97796	0.0160285	8.99719	0.0352545
163	8.96193	9.26193	8.66193	8.11907	-0.842862	8.5	-0.461932	8.97826	0.0163269	8.97951	0.0175782
164	8.96193	9.26193	8.66193	8.11907	-0.842862	8.5	-0.461932	8.97856	0.0166253	8.97082	0.0088865
165	8.96193	9.26193	8.66193	8.11907	-0.842862	8.5	-0.461932	8.97886	0.0169237	8.96507	0.0031419
166	8.96193	9.26193	8.66193	8.11907	-0.842862	8.5	-0.461932	8.97915	0.017222	8.98056	0.0186234
167	8.96193	9.26193	8.66193	8.11907	-0.842862	8.5	-0.461932	8.97945	0.0175204	9.00485	0.0429216
168	8.96193	9.26193	8.66193	8.11907	-0.842862	8.5	-0.461932	8.97975	0.0178188	9.01049	0.0485544
169	8.96193	9.26193	8.66193	8.11907	-0.842862	8.5	-0.461932	8.98005	0.0181172	9.00067	0.0387369
170	8.96193	9.26193	8.66193	8.11907	-0.842862	8.5	-0.461932	8.98035	0.0184156	9.01955	0.0576144
171	8.96193	9.26193	8.66193	8.11907	-0.842862	8.5	-0.461932	8.98065	0.0187139	9.00773	0.0457987
172	8.96193	9.26193	8.66193	8.11907	-0.842862	8.5	-0.461932	8.98094	0.0190123	8.93404	-0.0278941
173	8.96193	9.26193	8.66193	8.11907	-0.842862	8.5	-0.461932	8.98124	0.0193107	8.89587	-0.0660577
174	8.96193	9.26193	8.66193	8.11907	-0.842862	8.5	-0.461932	8.98154	0.0196091	8.87503	-0.086898
175	8.96193	9.26193	8.66193	8.11907	-0.842862	8.5	-0.461932	8.98184	0.0199075	8.8953	-0.0666288
176	8.96193	9.26193	8.66193	8.11907	-0.842862	8.5	-0.461932	8.98214	0.0202058	8.86385	-0.0980811
177	8.96193	9.26193	8.66193	8.11907	-0.842862	8.5	-0.461932	8.98244	0.0205042	8.94078	-0.0211519
178	8.96193	9.26193	8.66193	8.11907	-0.842862	8.5	-0.461932	8.98274	0.0208026	8.99651	0.0345746
179	8.96193	9.26193	8.66193	8.11907	-0.842862	8.5	-0.461932	8.98303	0.021101	8.99398	0.0320498
180	8.96193	9.26193	8.66193	8.11907	-0.842862	8.5	-0.461932	8.98333	0.0213994	9.04875	0.0868169
181	8.96193	9.26193	8.66193	8.11907	-0.842862	8.5	-0.461932	8.98363	0.0216977	8.99738	0.0354504
182	8.96193	9.26193	8.66193	8.11907	-0.842862	8.5	-0.461932	8.98393	0.0219961	9.01099	0.0490601
183	8.96193	9.26193	8.66193	8.11907	-0.842862	8.5	-0.461932	8.98423	0.0222945	9.00693	0.0449987
184	8.96193	9.26193	8.66193	8.11907	-0.842862	8.5	-0.461932	8.98453	0.0225929	8.97869	0.0167527
185	8.96193	9.26193	8.66193	8.11907	-0.842862	8.5	-0.461932	8.98482	0.0228913	8.96486	0.00292703
186	8.96193	9.26193	8.66193	8.11907	-0.842862	8.5	-0.461932	8.98512	0.0231896	9.00416	0.0422317
187	8.96193	9.26193	8.66193	8.11907	-0.842862	8.5	-0.461932	8.98542	0.023488	9.02955	0.0676217
188	8.96193	9.26193	8.66193	8.11907	-0.842862	8.5	-0.461932	8.98572	0.0237864	9.0189	0.0569645
189	8.96193	9.26193	8.66193	8.11907	-0.842862	8.5	-0.461932	8.98602	0.0240848	9.0433	0.0813643
190	8.96193	9.26193	8.66193	8.11907	-0.842862	8.5	-0.461932	8.98632	0.0243832	9.00907	0.0471343
191	8.96193	9.26193	8.66193	8.11907	-0.842862	8.5	-0.461932	8.98661	0.0246815	8.97418	0.0122497
192	8.96193	9.26193	8.66193	8.11907	-0.842862	8.5	-0.461932	8.98691	0.0249799	8.98953	0.0275996
193	8.96193	9.26193	8.66193	8.11907	-0.842862	8.5	-0.461932	8.98721	0.0252783	8.97015	0.00821687
194	8.96193	9.26193	8.66193	8.11907	-0.842862	8.5	-0.461932	8.98751	0.0255767	9.03399	0.0720617
195	8.96193	9.26193	8.66193	8.11907	-0.842862	8.5	-0.461932	8.98781	0.0258751	9.02075	0.0588173
196	8.96193	9.26193	8.66193	8.11907	-0.842862	8.5	-0.461932	8.98811	0.0261734	9.00978	0.0478435
197	8.96193	9.26193	8.66193	8.11907	-0.842862	8.5	-0.461932	8.9884	0.0264718	9.06441	0.102479
198	8.96193	9.26193	8.66193	8.11907	-0.842862	8.5	-0.461932	8.9887	0.0267702	9.05673	0.0947935
199	8.96193	9.26193	8.66193	8.11907	-0.842862	8.5	-0.461932	8.989	0.0270686	9.05514	0.0932092
200	8.96193	9.26193	8.66193	8.11907	-0.842862	8.5	-0.461932	8.9893	0.027367	8.99568	0.0337459
201	8.96193	9.26193	8.66193	8.11907	-0.842862	8.5	-0.461932	8.9896	0.0276653	8.97632	0.0143838
202	8.96193	9.26193	8.66193	8.11907	-0.842862	8.5	-0.461932	8.98963	0.0276976	9.01401	0.0520746
203	8.96193	9.26193	8.66193	8.11907	-0.842862	8.5	-0.461932	8.98963	0.0276976	9.02542	0.0634905
204	8.96193	9.26193	8.66193	8.11907	-0.842862	8.5	-0.461932	8.98963	0.0276976	9.02257	0.0606343
205	8.96193	9.26193	8.66193	8.11907	-0.842862	8.5	-0.461932	8.98963	0.0276976	9.03769	0.0757579
206	8.96193	9.26193	8.66193	8.11907	-0.842862	8.5	-0.461932	8.98963	0.0276976	9.03632	0.074391
207	8.96193	9.26193	8.66193	8.11907	-0.842862	8.5	-0.461932	8.98963	0.0276976	9.02647	0.0645391
208	8.96193	9.26193	8.66193	8.11907	-0.842862	8.5	-0.461932	8.98963	0.0276976	9.04839	0.0864617
209	8.96193	9.26193	8.66193	8.11907	-0.842862	8.5	-0.461932	8.98963	0.0276976	9.0425	0.0805693
210	8.96193	9.26193	8.66193	8.11907	-0.842862	8.5	-0.461932	8.98963	0.0276976	8.99665	0.0347168
211	8.96193	9.26193	8.66193	8.11907	-0.842862	8.5	-0.461932	8.98963	0.0276976	9.0384	0.0764692
212	8.96193	9.26193	8.66193	8.11907	-0.842862	8.5	-0.461932	8.98963	0.0276976	9.02395	0.0620196
213	8.96193	9.26193	8.66193	8.11907	-0.842862	8.5	-0.461932	8.98963	0.0276976	8.98908	0.0271446
214	8.96193	9.26193	8.66193	8.11907	-0.842862	8.5	-0.461932	8.98963	0.0276976	9.00866	0.0467295
215	8.96193	9.26193	8.66193	8.11907	-0.842862	8.5	-0.461932	8.98963	0.0276976	9.02925	0.0673183
216	8.96193	9.26193	8.66193	8.11907	-0.842862	8.5	-0.461932	8.98963	0.0276976	9.04685	0.0849209
217	8.96193	9.26193	8.66193	8.11907	-0.842862	8.5	-0.461932	8.98963	0.0276976	9.00081	0.0388759
218	8.96193	9.26193	8.66193	8.11907	-0.842862	8.5	-0.461932	8.98963	0.0276976	8.97463	0.0127015
219	8.96193	9.26193	8.66193	8.11907	-0.842862	8.5	-0.461932	8.98963	0.0276976	8.95923	-0.0026993
220	8.96193	9.26193	8.66193	8.11907	-0.842862	8.5	-0.461932	8.98963	0.0276976	9.00309	0.041159
221	8.96193	9.26193	8.66193	8.11907	-0.842862	8.5	-0.461932	8.98963	0.0276976	9.0184	0.0564664
222	8.96193	9.26193	8.66193	8.11907	-0.842862	8.5	-0.461932	8.98963	0.0276976	9.06733	0.105401
223	8.96193	9.26193	8.66193	8.11907	-0.842862	8.5	-0.461932	8.98963	0.0276976	9.08518	0.123249
224	8.96193	9.26193	8.66193	8.11907	-0.842862	8.5	-0.461932	8.98963	0.0276976	9.03642	0.0744832
225	8.96193	9.26193	8.66193	8.11907	-0.842862	8.5	-0.461932	8.98963	0.0276976	9.03686	0.07493
226	8.96193	9.26193	8.66193	8.11907	-0.842862	8.5	-0.461932	8.98963	0.0276976	9.00883	0.0468956
227	8.96193	9.26193	8.66193	8.11907	-0.842862	8.5	-0.461932	8.98963	0.0276976	8.99968	0.0377482
228	8.96193	9.26193	8.66193	8.11907	-0.842862	8.5	-0.461932	8.98963	0.0276976	9.05613	0.0941982
229	8.96193	9.26193	8.66193	8.11907	-0.842862	8.5	-0.461932	8.98963	0.0276976	9.01618	0.0542517
230	8.96193	9.26193	8.66193	8.11907	-0.842862	8.5	-0.461932	8.98963	0.0276976	8.98337	0.0214362
231	8.96193	9.26193	8.66193	8.11907	-0.842862	8.5	-0.461932	8.98963	0.0276976	9.04003	0.0780979
232	8.96193	9.26193	8.66193	8.11907	-0.842862	8.5	-0.461932	8.98963	0.0276976	9.02554	0.0636054
233	8.96193	9.26193	8.66193	8.11907	-0.842862	8.5	-0.461932	8.98963	0.0276976	9.04577	0.0838362
234	8.96193	9.26193	8.66193	8.11907	-0.842862	8.5	-0.461932	8.98963	0.0276976	9.02026	0.0583322
235	8.96193	9.26193	8.66193	8.11907	-0.842862	8.5	-0.461932	8.98963	0.0276976	9.01299	0.0510602
236	8.96193	9.26193	8.66193	8.11907	-0.842862	8.5	-0.461932	8.98963	0.0276976	9.02729	0.0653601
237	8.96193	9.26193	8.66193	8.11907	-0.842862	8.5	-0.461932	8.98963	0.0276976	9.02862	0.0666864
238	8.96193	9.26193	8.66193	8.11907	-0.842862	8.5	-0.461932	8.98963	0.0276976	9.04423	0.0822964
239	8.96193	9.26193	8.66193	8.11907	-0.842862	8.5	-0.461932	8.98963	0.0276976	9.08844	0.126506
240	8.96193	9.26193	8.66193	8.11907	-0.842862	8.5	-0.461932	8.98963	0.0276976	9.07059	0.10866
241	8.96193	9.26193	8.66193	8.11907	-0.842862	8.5	-0.461932	8.98963	0.0276976	8.98445	0.0225207
242	8.96193	9.26193	8.66193	8.11907	-0.842862	8.5	-0.461932	8.98963	0.0276976	9.01861	0.056679
243	8.96193	9.26193	8.66193	8.11907	-0.842862	8.5	-0.461932	8.98963	0.0276976	9.01089	0.0489618
244	8.96193	9.26193	8.66193	8.11907	-0.842862	8.5	-0.461932	8.98963	0.0276976	8.98802	0.0260879
245	8.96193	9.26193	8.66193	8.11907	-0.842862	8.5	-0.461932	8.98963	0.0276976	9.0733	0.111372
246	8.96193	9.26193	8.66193	8.11907	-0.842862	8.5	-0.461932	8.98963	0.0276976	9.08282	0.120883
247	8.96193	9.26193	8.66193	8.11907	-0.842862	8.5	-0.461932	8.98963	0.0276976	9.09759	0.13566
248	8.96193	9.26193	8.66193	8.11907	-0.842862	8.5	-0.461932	8.98963	0.0276976	9.11229	0.150353
249	8.96193	9.26193	8.66193	8.11907	-0.842862	8.5	-0.461932	8.98963	0.0276976	9.0737	0.11177
250	8.96193	9.26193	8.66193	8.11907	-0.842862	8.5	-0.461932	8.98963	0.0276976	9.06055	0.0986138
