# Supplementary material for: Instantaneous tracking of earthquake growth with elastogravity signals
Source: Nature. 2022 May 11;606(7913):319–24. doi: 10.1038/s41586-022-04672-7 (PMC9177427; doi:10.1038/s41586-022-04672-7)
Supplement: Supplementary file 5 — Source Data Extended Data Fig. 1 [file 41586_2022_4672_MOESM5_ESM.xlsx]

## Sheet: panel_b
Time [s]	Mw	Prob. Density
1	5.6125	0.00105693
1	5.6575	0.00117509
1	5.7025	0.00131485
1	5.7475	0.00139503
1	5.7925	0.00151443
1	5.8375	0.00161724
1	5.8825	0.00168695
1	5.9275	0.00176212
1	5.9725	0.00184855
1	6.0175	0.00185878
1	6.0625	0.00187311
1	6.1075	0.00186504
1	6.1525	0.00178521
1	6.1975	0.00167967
1	6.2425	0.00158415
1	6.2875	0.00145598
1	6.3325	0.00127448
1	6.3775	0.00108661
1	6.4225	0.000921944
1	6.4675	0.000756592
1	6.5125	0.000594879
1	6.5575	0.000464213
1	6.6025	0.000330703
1	6.6475	0.000230969
1	6.6925	0.000153979
1	6.7375	0.00010144
1	6.7825	6.95978e-05
1	6.8275	3.88929e-05
1	6.8725	2.36542e-05
1	6.9175	1.28506e-05
1	6.9625	7.2782e-06
1	7.0075	3.75282e-06
1	7.0525	2.6156e-06
1	7.0975	5.6861e-07
1	7.1425	2.27444e-07
1	7.1875	5.6861e-07
1	7.2325	3.41166e-07
1	7.2775	0
1	7.3225	0
1	7.3675	0
1	7.4125	0
1	7.4575	0
1	7.5025	1.13722e-07
1	7.5475	0
1	7.5925	0
1	7.6375	0
1	7.6825	0
1	7.7275	0
1	7.7725	0
1	7.8175	0
1	7.8625	0
1	7.9075	0
1	7.9525	0
1	7.9975	0
1	8.0425	0
1	8.0875	0
1	8.1325	0
1	8.1775	0
1	8.2225	0
1	8.2675	0
1	8.3125	0
1	8.3575	0
1	8.4025	0
1	8.4475	0
1	8.4925	0
1	8.5375	0
1	8.5825	0
1	8.6275	0
1	8.6725	0
1	8.7175	0
1	8.7625	0
1	8.8075	0
1	8.8525	0
1	8.8975	0
1	8.9425	0
1	8.9875	0
1	9.0325	0
1	9.0775	0
1	9.1225	0
1	9.1675	0
1	9.2125	0
1	9.2575	0
1	9.3025	0
1	9.3475	0
1	9.3925	0
1	9.4375	0
1	9.4825	0
1	9.5275	0
1	9.5725	0
1	9.6175	0
1	9.6625	0
1	9.7075	0
1	9.7525	0
1	9.7975	0
1	9.8425	0
1	9.8875	0
1	9.9325	0
1	9.9775	0
3	5.5225	0.000866902
3	5.5675	0.000882368
3	5.6125	0.000901587
3	5.6575	0.000954127
3	5.7025	0.00101963
3	5.7475	0.00106
3	5.7925	0.00116849
3	5.8375	0.00126845
3	5.8825	0.00133396
3	5.9275	0.00147179
3	5.9725	0.00163043
3	6.0175	0.00177372
3	6.0625	0.00193828
3	6.1075	0.0021208
3	6.1525	0.00231333
3	6.1975	0.00249335
3	6.2425	0.00269248
3	6.2875	0.00287523
3	6.3325	0.00299111
3	6.3775	0.00315828
3	6.4225	0.00324198
3	6.4675	0.00327462
3	6.5125	0.00327428
3	6.5575	0.00324198
3	6.6025	0.00315726
3	6.6475	0.00292049
3	6.6925	0.00270317
3	6.7375	0.00248244
3	6.7825	0.0022178
3	6.8275	0.00190757
3	6.8725	0.00162236
3	6.9175	0.00130462
3	6.9625	0.001055
3	7.0075	0.000829033
3	7.0525	0.000620467
3	7.0975	0.000466032
3	7.1425	0.000319217
3	7.1875	0.000213911
3	7.2325	0.000133737
3	7.2775	9.26834e-05
3	7.3225	5.82256e-05
3	7.3675	3.07049e-05
3	7.4125	1.83092e-05
3	7.4575	9.89381e-06
3	7.5025	5.45865e-06
3	7.5475	3.75282e-06
3	7.5925	1.25094e-06
3	7.6375	3.41166e-07
3	7.6825	4.54888e-07
3	7.7275	5.6861e-07
3	7.7725	0
3	7.8175	0
3	7.8625	0
3	7.9075	0
3	7.9525	0
3	7.9975	0
3	8.0425	0
3	8.0875	0
3	8.1325	0
3	8.1775	0
3	8.2225	0
3	8.2675	0
3	8.3125	0
3	8.3575	0
3	8.4025	0
3	8.4475	0
3	8.4925	0
3	8.5375	0
3	8.5825	0
3	8.6275	0
3	8.6725	0
3	8.7175	0
3	8.7625	0
3	8.8075	0
3	8.8525	0
3	8.8975	0
3	8.9425	0
3	8.9875	0
3	9.0325	0
3	9.0775	0
3	9.1225	0
3	9.1675	0
3	9.2125	0
3	9.2575	0
3	9.3025	0
3	9.3475	0
3	9.3925	0
3	9.4375	0
3	9.4825	0
3	9.5275	0
3	9.5725	0
3	9.6175	0
3	9.6625	0
3	9.7075	0
3	9.7525	0
3	9.7975	0
3	9.8425	0
3	9.8875	0
3	9.9325	0
3	9.9775	0
5	5.5225	0.000804583
5	5.5675	0.000791618
5	5.6125	0.000788207
5	5.6575	0.000797645
5	5.7025	0.000808449
5	5.7475	0.000807198
5	5.7925	0.000801057
5	5.8375	0.000852346
5	5.8825	0.00085951
5	5.9275	0.000843475
5	5.9725	0.000900564
5	6.0175	0.000907956
5	6.0625	0.00096584
5	6.1075	0.00102111
5	6.1525	0.00110924
5	6.1975	0.0011719
5	6.2425	0.0012912
5	6.2875	0.00139832
5	6.3325	0.00153877
5	6.3775	0.00167035
5	6.4225	0.00184957
5	6.4675	0.00202607
5	6.5125	0.00222554
5	6.5575	0.00240317
5	6.6025	0.00262288
5	6.6475	0.00283304
5	6.6925	0.00294915
5	6.7375	0.00309028
5	6.7825	0.00316204
5	6.8275	0.00315476
5	6.8725	0.00311905
5	6.9175	0.00303342
5	6.9625	0.00287864
5	7.0075	0.00267929
5	7.0525	0.00239134
5	7.0975	0.00210022
5	7.1425	0.00181034
5	7.1875	0.00149146
5	7.2325	0.00120784
5	7.2775	0.000939343
5	7.3225	0.000704735
5	7.3675	0.000509019
5	7.4125	0.000360044
5	7.4575	0.000238589
5	7.5025	0.000148635
5	7.5475	9.95067e-05
5	7.5925	6.11824e-05
5	7.6375	3.41166e-05
5	7.6825	1.95602e-05
5	7.7275	1.05761e-05
5	7.7725	4.43515e-06
5	7.8175	3.41166e-06
5	7.8625	1.81955e-06
5	7.9075	2.27444e-07
5	7.9525	6.82331e-07
5	7.9975	2.27444e-07
5	8.0425	0
5	8.0875	0
5	8.1325	0
5	8.1775	0
5	8.2225	0
5	8.2675	0
5	8.3125	0
5	8.3575	0
5	8.4025	0
5	8.4475	0
5	8.4925	0
5	8.5375	0
5	8.5825	0
5	8.6275	0
5	8.6725	0
5	8.7175	0
5	8.7625	0
5	8.8075	0
5	8.8525	0
5	8.8975	0
5	8.9425	0
5	8.9875	0
5	9.0325	0
5	9.0775	0
5	9.1225	0
5	9.1675	0
5	9.2125	0
5	9.2575	0
5	9.3025	0
5	9.3475	0
5	9.3925	0
5	9.4375	0
5	9.4825	0
5	9.5275	0
5	9.5725	0
5	9.6175	0
5	9.6625	0
5	9.7075	0
5	9.7525	0
5	9.7975	0
5	9.8425	0
5	9.8875	0
5	9.9325	0
5	9.9775	0
7	5.5225	0.000802649
7	5.5675	0.000784795
7	5.6125	0.00078616
7	5.6575	0.000787979
7	5.7025	0.000796963
7	5.7475	0.000795485
7	5.7925	0.000773195
7	5.8375	0.00081857
7	5.8825	0.000815386
7	5.9275	0.000775015
7	5.9725	0.000827441
7	6.0175	0.000796395
7	6.0625	0.000810951
7	6.1075	0.000826758
7	6.1525	0.000856212
7	6.1975	0.000875318
7	6.2425	0.00091023
7	6.2875	0.000935022
7	6.3325	0.00101656
7	6.3775	0.00105432
7	6.4225	0.00115189
7	6.4675	0.00122786
7	6.5125	0.0013459
7	6.5575	0.00146633
7	6.6025	0.00161622
7	6.6475	0.00177167
7	6.6925	0.00196796
7	6.7375	0.00216288
7	6.7825	0.00235438
7	6.8275	0.00256352
7	6.8725	0.0027084
7	6.9175	0.00284646
7	6.9625	0.00296951
7	7.0075	0.00301079
7	7.0525	0.00302148
7	7.0975	0.00297895
7	7.1425	0.00286363
7	7.1875	0.00269544
7	7.2325	0.0024465
7	7.2775	0.00216072
7	7.3225	0.00187823
7	7.3675	0.00157994
7	7.4125	0.00126754
7	7.4575	0.00102281
7	7.5025	0.000760117
7	7.5475	0.000555986
7	7.5925	0.000379263
7	7.6375	0.000262129
7	7.6825	0.000168422
7	7.7275	0.000106785
7	7.7725	6.68685e-05
7	7.8175	3.65047e-05
7	7.8625	2.05837e-05
7	7.9075	1.2282e-05
7	7.9525	5.34493e-06
7	7.9975	2.95677e-06
7	8.0425	1.70583e-06
7	8.0875	5.6861e-07
7	8.1325	9.09775e-07
7	8.1775	0
7	8.2225	0
7	8.2675	0
7	8.3125	0
7	8.3575	0
7	8.4025	0
7	8.4475	0
7	8.4925	0
7	8.5375	0
7	8.5825	0
7	8.6275	0
7	8.6725	0
7	8.7175	0
7	8.7625	0
7	8.8075	0
7	8.8525	0
7	8.8975	0
7	8.9425	0
7	8.9875	0
7	9.0325	0
7	9.0775	0
7	9.1225	0
7	9.1675	0
7	9.2125	0
7	9.2575	0
7	9.3025	0
7	9.3475	0
7	9.3925	0
7	9.4375	0
7	9.4825	0
7	9.5275	0
7	9.5725	0
7	9.6175	0
7	9.6625	0
7	9.7075	0
7	9.7525	0
7	9.7975	0
7	9.8425	0
7	9.8875	0
7	9.9325	0
7	9.9775	0
9	5.5225	0.000802194
9	5.5675	0.000784113
9	5.6125	0.000786046
9	5.6575	0.000786273
9	5.7025	0.000797645
9	5.7475	0.000791391
9	5.7925	0.000771376
9	5.8375	0.00081368
9	5.8825	0.000808676
9	5.9275	0.000766372
9	5.9725	0.000820162
9	6.0175	0.000775015
9	6.0625	0.00078741
9	6.1075	0.000797987
9	6.1525	0.000798442
9	6.1975	0.000807653
9	6.2425	0.000825621
9	6.2875	0.000820049
9	6.3325	0.000851208
9	6.3775	0.000876
9	6.4225	0.000922057
9	6.4675	0.000953558
9	6.5125	0.00100257
9	6.5575	0.00105557
9	6.6025	0.00111209
9	6.6475	0.00124924
9	6.6925	0.00136046
9	6.7375	0.00148293
9	6.7825	0.00161155
9	6.8275	0.001776
9	6.8725	0.00199093
9	6.9175	0.00216322
9	6.9625	0.00233585
9	7.0075	0.0025219
9	7.0525	0.00266564
9	7.0975	0.00280052
9	7.1425	0.00289377
9	7.1875	0.00291936
9	7.2325	0.00286158
9	7.2775	0.00282394
9	7.3225	0.0026661
9	7.3675	0.00245594
9	7.4125	0.00218483
9	7.4575	0.00190916
9	7.5025	0.00162304
9	7.5475	0.00131929
9	7.5925	0.00106046
9	7.6375	0.000797987
9	7.6825	0.000587829
9	7.7275	0.00040485
9	7.7725	0.000272933
9	7.8175	0.000179908
9	7.8625	0.000120659
9	7.9075	6.82331e-05
9	7.9525	4.00301e-05
9	7.9975	2.27444e-05
9	8.0425	1.20545e-05
9	8.0875	6.48215e-06
9	8.1325	3.52538e-06
9	8.1775	1.13722e-06
9	8.2225	9.09775e-07
9	8.2675	5.6861e-07
9	8.3125	2.27444e-07
9	8.3575	0
9	8.4025	0
9	8.4475	0
9	8.4925	0
9	8.5375	0
9	8.5825	0
9	8.6275	0
9	8.6725	0
9	8.7175	0
9	8.7625	0
9	8.8075	0
9	8.8525	0
9	8.8975	0
9	8.9425	0
9	8.9875	0
9	9.0325	0
9	9.0775	0
9	9.1225	0
9	9.1675	0
9	9.2125	0
9	9.2575	0
9	9.3025	0
9	9.3475	0
9	9.3925	0
9	9.4375	0
9	9.4825	0
9	9.5275	0
9	9.5725	0
9	9.6175	0
9	9.6625	0
9	9.7075	0
9	9.7525	0
9	9.7975	0
9	9.8425	0
9	9.8875	0
9	9.9325	0
9	9.9775	0
11	5.5225	0.000801967
11	5.5675	0.000784226
11	5.6125	0.00078616
11	5.6575	0.000786273
11	5.7025	0.000797873
11	5.7475	0.000791163
11	5.7925	0.000770011
11	5.8375	0.000814249
11	5.8825	0.000807653
11	5.9275	0.000763984
11	5.9725	0.000818002
11	6.0175	0.000772854
11	6.0625	0.000779905
11	6.1075	0.000795257
11	6.1525	0.00078741
11	6.1975	0.00078434
11	6.2425	0.000805492
11	6.2875	0.000786728
11	6.3325	0.000818229
11	6.3775	0.000808563
11	6.4225	0.000837562
11	6.4675	0.000865424
11	6.5125	0.000873839
11	6.5575	0.000896242
11	6.6025	0.00091603
11	6.6475	0.000989949
11	6.6925	0.00107774
11	6.7375	0.00113244
11	6.7825	0.00121125
11	6.8275	0.00133328
11	6.8725	0.0014545
11	6.9175	0.00160666
11	6.9625	0.00173744
11	7.0075	0.00194828
11	7.0525	0.00211932
11	7.0975	0.00228604
11	7.1425	0.00246515
11	7.1875	0.00261629
11	7.2325	0.00273183
11	7.2775	0.0028037
11	7.3225	0.00281098
11	7.3675	0.00277743
11	7.4125	0.00268645
11	7.4575	0.00250279
11	7.5025	0.00230617
11	7.5475	0.00203062
11	7.5925	0.00173767
11	7.6375	0.00147179
11	7.6825	0.00118475
11	7.7275	0.000933543
11	7.7725	0.000696206
11	7.8175	0.000491734
11	7.8625	0.000335138
11	7.9075	0.000224828
11	7.9525	0.000151478
11	7.9975	9.38206e-05
11	8.0425	5.08337e-05
11	8.0875	2.92265e-05
11	8.1325	1.70583e-05
11	8.1775	8.75659e-06
11	8.2225	4.54888e-06
11	8.2675	2.04699e-06
11	8.3125	9.09775e-07
11	8.3575	6.82331e-07
11	8.4025	5.6861e-07
11	8.4475	0
11	8.4925	0
11	8.5375	0
11	8.5825	0
11	8.6275	0
11	8.6725	0
11	8.7175	0
11	8.7625	0
11	8.8075	0
11	8.8525	0
11	8.8975	0
11	8.9425	0
11	8.9875	0
11	9.0325	0
11	9.0775	0
11	9.1225	0
11	9.1675	0
11	9.2125	0
11	9.2575	0
11	9.3025	0
11	9.3475	0
11	9.3925	0
11	9.4375	0
11	9.4825	0
11	9.5275	0
11	9.5725	0
11	9.6175	0
11	9.6625	0
11	9.7075	0
11	9.7525	0
11	9.7975	0
11	9.8425	0
11	9.8875	0
11	9.9325	0
11	9.9775	0
13	5.5225	0.000801967
13	5.5675	0.000784226
13	5.6125	0.000786046
13	5.6575	0.000786273
13	5.7025	0.000797418
13	5.7475	0.000790822
13	5.7925	0.000770466
13	5.8375	0.00081368
13	5.8825	0.000807653
13	5.9275	0.000763756
13	5.9725	0.000816864
13	6.0175	0.000773878
13	6.0625	0.000777289
13	6.1075	0.000791846
13	6.1525	0.000787865
13	6.1975	0.000778085
13	6.2425	0.000797418
13	6.2875	0.000776834
13	6.3325	0.00080481
13	6.3775	0.000788889
13	6.4225	0.000813339
13	6.4675	0.000827213
13	6.5125	0.000826986
13	6.5575	0.000825052
13	6.6025	0.000831535
13	6.6475	0.000891693
13	6.6925	0.000934567
13	6.7375	0.000969024
13	6.7825	0.000994953
13	6.8275	0.00109992
13	6.8725	0.0011495
13	6.9175	0.00126538
13	6.9625	0.00138343
13	7.0075	0.00147759
13	7.0525	0.00165204
13	7.0975	0.00182433
13	7.1425	0.00199639
13	7.1875	0.0021838
13	7.2325	0.00234267
13	7.2775	0.00249722
13	7.3225	0.00261617
13	7.3675	0.00270544
13	7.4125	0.00272375
13	7.4575	0.00270533
13	7.5025	0.00262504
13	7.5475	0.00247834
13	7.5925	0.00229013
13	7.6375	0.00202152
13	7.6825	0.0017578
13	7.7275	0.00147088
13	7.7725	0.00120352
13	7.8175	0.000957766
13	7.8625	0.000716562
13	7.9075	0.000506631
13	7.9525	0.000345942
13	7.9975	0.000231197
13	8.0425	0.000158528
13	8.0875	9.80283e-05
13	8.1325	5.34493e-05
13	8.1775	3.05912e-05
13	8.2225	1.77406e-05
13	8.2675	9.21147e-06
13	8.3125	4.77632e-06
13	8.3575	2.38816e-06
13	8.4025	6.82331e-07
13	8.4475	7.96053e-07
13	8.4925	4.54888e-07
13	8.5375	0
13	8.5825	0
13	8.6275	0
13	8.6725	0
13	8.7175	0
13	8.7625	0
13	8.8075	0
13	8.8525	0
13	8.8975	0
13	8.9425	0
13	8.9875	0
13	9.0325	0
13	9.0775	0
13	9.1225	0
13	9.1675	0
13	9.2125	0
13	9.2575	0
13	9.3025	0
13	9.3475	0
13	9.3925	0
13	9.4375	0
13	9.4825	0
13	9.5275	0
13	9.5725	0
13	9.6175	0
13	9.6625	0
13	9.7075	0
13	9.7525	0
13	9.7975	0
13	9.8425	0
13	9.8875	0
13	9.9325	0
13	9.9775	0
15	5.5225	0.000801739
15	5.5675	0.000784226
15	5.6125	0.000786046
15	5.6575	0.000786273
15	5.7025	0.000797418
15	5.7475	0.000790822
15	5.7925	0.000770352
15	5.8375	0.000813453
15	5.8825	0.000807653
15	5.9275	0.000763415
15	5.9725	0.000816182
15	6.0175	0.000774332
15	6.0625	0.000776607
15	6.1075	0.000792187
15	6.1525	0.000786956
15	6.1975	0.000775583
15	6.2425	0.000796281
15	6.2875	0.000773764
15	6.3325	0.000799465
15	6.3775	0.000780473
15	6.4225	0.000800716
15	6.4675	0.000819594
15	6.5125	0.000808449
15	6.5575	0.000788775
15	6.6025	0.000791846
15	6.6475	0.000843589
15	6.6925	0.000884188
15	6.7375	0.000877137
15	6.7825	0.00088396
15	6.8275	0.00097653
15	6.8725	0.00100519
15	6.9175	0.00104738
15	6.9625	0.00114131
15	7.0075	0.00124969
15	7.0525	0.00130803
15	7.0975	0.00146497
15	7.1425	0.00160507
15	7.1875	0.00179965
15	7.2325	0.00196295
15	7.2775	0.00211136
15	7.3225	0.00229104
15	7.3675	0.0024349
15	7.4125	0.00254714
15	7.4575	0.00262686
15	7.5025	0.00265347
15	7.5475	0.00261822
15	7.5925	0.00253225
15	7.6375	0.00240761
15	7.6825	0.00219586
15	7.7275	0.00194385
15	7.7725	0.00167637
15	7.8175	0.00140799
15	7.8625	0.00113949
15	7.9075	0.000893399
15	7.9525	0.00066823
15	7.9975	0.000468989
15	8.0425	0.00032081
15	8.0875	0.000212546
15	8.1325	0.000145223
15	8.1775	8.36993e-05
15	8.2225	4.62848e-05
15	8.2675	2.8203e-05
15	8.3125	1.58073e-05
15	8.3575	7.61937e-06
15	8.4025	5.11749e-06
15	8.4475	1.59211e-06
15	8.4925	4.54888e-07
15	8.5375	6.82331e-07
15	8.5825	4.54888e-07
15	8.6275	0
15	8.6725	0
15	8.7175	0
15	8.7625	0
15	8.8075	0
15	8.8525	0
15	8.8975	0
15	8.9425	0
15	8.9875	0
15	9.0325	0
15	9.0775	0
15	9.1225	0
15	9.1675	0
15	9.2125	0
15	9.2575	0
15	9.3025	0
15	9.3475	0
15	9.3925	0
15	9.4375	0
15	9.4825	0
15	9.5275	0
15	9.5725	0
15	9.6175	0
15	9.6625	0
15	9.7075	0
15	9.7525	0
15	9.7975	0
15	9.8425	0
15	9.8875	0
15	9.9325	0
15	9.9775	0
17	5.5225	0.000801739
17	5.5675	0.000784226
17	5.6125	0.000786046
17	5.6575	0.000786387
17	5.7025	0.000797418
17	5.7475	0.000790822
17	5.7925	0.00077058
17	5.8375	0.000813339
17	5.8825	0.000807653
17	5.9275	0.000763756
17	5.9725	0.000815841
17	6.0175	0.000774332
17	6.0625	0.000776607
17	6.1075	0.000792187
17	6.1525	0.000786387
17	6.1975	0.000775583
17	6.2425	0.000794802
17	6.2875	0.000771262
17	6.3325	0.000798328
17	6.3775	0.000777517
17	6.4225	0.000796167
17	6.4675	0.000815386
17	6.5125	0.000800034
17	6.5575	0.000777062
17	6.6025	0.000773309
17	6.6475	0.0008213
17	6.6925	0.00084666
17	6.7375	0.000840519
17	6.7825	0.000834264
17	6.8275	0.000893399
17	6.8725	0.000935363
17	6.9175	0.000934794
17	6.9625	0.000992224
17	7.0075	0.00107638
17	7.0525	0.00113733
17	7.0975	0.00121
17	7.1425	0.00133214
17	7.1875	0.00147065
17	7.2325	0.00165192
17	7.2775	0.00180932
17	7.3225	0.00193668
17	7.3675	0.00211045
17	7.4125	0.00228149
17	7.4575	0.00239976
17	7.5025	0.00252679
17	7.5475	0.00255556
17	7.5925	0.00257239
17	7.6375	0.00253679
17	7.6825	0.00244673
17	7.7275	0.00226557
17	7.7725	0.00205734
17	7.8175	0.00181227
17	7.8625	0.00153559
17	7.9075	0.0012771
17	7.9525	0.00102168
17	7.9975	0.000792187
17	8.0425	0.000573158
17	8.0875	0.000396321
17	8.1325	0.000265654
17	8.1775	0.000184002
17	8.2225	0.000112698
17	8.2675	6.50489e-05
17	8.3125	3.79831e-05
17	8.3575	2.11523e-05
17	8.4025	1.18271e-05
17	8.4475	6.70959e-06
17	8.4925	2.6156e-06
17	8.5375	7.96053e-07
17	8.5825	5.6861e-07
17	8.6275	7.96053e-07
17	8.6725	0
17	8.7175	0
17	8.7625	0
17	8.8075	0
17	8.8525	0
17	8.8975	0
17	8.9425	0
17	8.9875	0
17	9.0325	0
17	9.0775	0
17	9.1225	0
17	9.1675	0
17	9.2125	0
17	9.2575	0
17	9.3025	0
17	9.3475	0
17	9.3925	0
17	9.4375	0
17	9.4825	0
17	9.5275	0
17	9.5725	0
17	9.6175	0
17	9.6625	0
17	9.7075	0
17	9.7525	0
17	9.7975	0
17	9.8425	0
17	9.8875	0
17	9.9325	0
17	9.9775	0
19	5.5225	0.000801739
19	5.5675	0.000784226
19	5.6125	0.000786046
19	5.6575	0.000786273
19	5.7025	0.000797418
19	5.7475	0.000790936
19	5.7925	0.00077058
19	5.8375	0.000813453
19	5.8825	0.000807653
19	5.9275	0.000763756
19	5.9725	0.0008155
19	6.0175	0.00077456
19	6.0625	0.000776379
19	6.1075	0.000792301
19	6.1525	0.000786273
19	6.1975	0.000775129
19	6.2425	0.000794348
19	6.2875	0.000771035
19	6.3325	0.000797191
19	6.3775	0.000775583
19	6.4225	0.000793779
19	6.4675	0.000814931
19	6.5125	0.000797759
19	6.5575	0.000770466
19	6.6025	0.000766031
19	6.6475	0.000809359
19	6.6925	0.000829601
19	6.7375	0.000822778
19	6.7825	0.000802081
19	6.8275	0.00085644
19	6.8725	0.000873612
19	6.9175	0.000886349
19	6.9625	0.000907728
19	7.0075	0.000972209
19	7.0525	0.00101008
19	7.0975	0.00106853
19	7.1425	0.00114961
19	7.1875	0.00124946
19	7.2325	0.00138002
19	7.2775	0.00155287
19	7.3225	0.00166318
19	7.3675	0.00183172
19	7.4125	0.00197194
19	7.4575	0.00213945
19	7.5025	0.00229661
19	7.5475	0.00242194
19	7.5925	0.00247038
19	7.6375	0.00250791
19	7.6825	0.00249904
19	7.7275	0.00242648
19	7.7725	0.00232106
19	7.8175	0.00210067
19	7.8625	0.00188289
19	7.9075	0.00162622
19	7.9525	0.00135829
19	7.9975	0.00111288
19	8.0425	0.000871792
19	8.0875	0.000647419
19	8.1325	0.000456821
19	8.1775	0.000313759
19	8.2225	0.000208339
19	8.2675	0.000138854
19	8.3125	7.90367e-05
19	8.3575	4.58299e-05
19	8.4025	2.66109e-05
19	8.4475	1.47838e-05
19	8.4925	7.39192e-06
19	8.5375	4.6626e-06
19	8.5825	9.09775e-07
19	8.6275	5.6861e-07
19	8.6725	5.6861e-07
19	8.7175	3.41166e-07
19	8.7625	0
19	8.8075	0
19	8.8525	0
19	8.8975	0
19	8.9425	0
19	8.9875	0
19	9.0325	0
19	9.0775	0
19	9.1225	0
19	9.1675	0
19	9.2125	0
19	9.2575	0
19	9.3025	0
19	9.3475	0
19	9.3925	0
19	9.4375	0
19	9.4825	0
19	9.5275	0
19	9.5725	0
19	9.6175	0
19	9.6625	0
19	9.7075	0
19	9.7525	0
19	9.7975	0
19	9.8425	0
19	9.8875	0
19	9.9325	0
19	9.9775	0
21	5.5225	0.000801739
21	5.5675	0.000784226
21	5.6125	0.00078616
21	5.6575	0.000786273
21	5.7025	0.000797418
21	5.7475	0.000790822
21	5.7925	0.00077058
21	5.8375	0.000813339
21	5.8825	0.000807653
21	5.9275	0.000763756
21	5.9725	0.000815386
21	6.0175	0.000774674
21	6.0625	0.000776266
21	6.1075	0.000792642
21	6.1525	0.00078616
21	6.1975	0.000775015
21	6.2425	0.000794348
21	6.2875	0.000771376
21	6.3325	0.000796963
21	6.3775	0.000774105
21	6.4225	0.000792073
21	6.4675	0.000814135
21	6.5125	0.000794348
21	6.5575	0.000770011
21	6.6025	0.000762051
21	6.6475	0.000802877
21	6.6925	0.000823915
21	6.7375	0.000811178
21	6.7825	0.000784567
21	6.8275	0.000835174
21	6.8725	0.000847456
21	6.9175	0.000840405
21	6.9625	0.000863832
21	7.0075	0.000915689
21	7.0525	0.000917281
21	7.0975	0.000981193
21	7.1425	0.00102065
21	7.1875	0.00111641
21	7.2325	0.00118828
21	7.2775	0.00134704
21	7.3225	0.00145291
21	7.3675	0.00156891
21	7.4125	0.00174097
21	7.4575	0.00187539
21	7.5025	0.0020437
21	7.5475	0.00220552
21	7.5925	0.00231242
21	7.6375	0.00240533
21	7.6825	0.00244036
21	7.7275	0.00245389
21	7.7725	0.0023951
21	7.8175	0.00231504
21	7.8625	0.00210886
21	7.9075	0.00194089
21	7.9525	0.00165818
21	7.9975	0.00140742
21	8.0425	0.00115985
21	8.0875	0.000922285
21	8.1325	0.000699503
21	8.1775	0.00049651
21	8.2225	0.000344577
21	8.2675	0.000228012
21	8.3125	0.000153183
21	8.3575	9.08638e-05
21	8.4025	5.31081e-05
21	8.4475	2.91128e-05
21	8.4925	1.78543e-05
21	8.5375	8.18798e-06
21	8.5825	5.23121e-06
21	8.6275	1.36466e-06
21	8.6725	6.82331e-07
21	8.7175	5.6861e-07
21	8.7625	4.54888e-07
21	8.8075	0
21	8.8525	0
21	8.8975	0
21	8.9425	0
21	8.9875	0
21	9.0325	0
21	9.0775	0
21	9.1225	0
21	9.1675	0
21	9.2125	0
21	9.2575	0
21	9.3025	0
21	9.3475	0
21	9.3925	0
21	9.4375	0
21	9.4825	0
21	9.5275	0
21	9.5725	0
21	9.6175	0
21	9.6625	0
21	9.7075	0
21	9.7525	0
21	9.7975	0
21	9.8425	0
21	9.8875	0
21	9.9325	0
21	9.9775	0
23	5.5225	0.000801739
23	5.5675	0.000784226
23	5.6125	0.000786273
23	5.6575	0.000786273
23	5.7025	0.000797418
23	5.7475	0.000790822
23	5.7925	0.000770807
23	5.8375	0.000813339
23	5.8825	0.000807653
23	5.9275	0.000763756
23	5.9725	0.000815386
23	6.0175	0.000774446
23	6.0625	0.000776379
23	6.1075	0.000792642
23	6.1525	0.000785932
23	6.1975	0.000774901
23	6.2425	0.000794575
23	6.2875	0.000771262
23	6.3325	0.000797077
23	6.3775	0.00077365
23	6.4225	0.000791732
23	6.4675	0.00081368
23	6.5125	0.000792301
23	6.5575	0.000769329
23	6.6025	0.000760004
23	6.6475	0.000799465
23	6.6925	0.000818798
23	6.7375	0.000806402
23	6.7825	0.000771831
23	6.8275	0.00082619
23	6.8725	0.000826872
23	6.9175	0.000824711
23	6.9625	0.000828692
23	7.0075	0.000880435
23	7.0525	0.000876341
23	7.0975	0.000902725
23	7.1425	0.000950374
23	7.1875	0.000996545
23	7.2325	0.00108093
23	7.2775	0.00119306
23	7.3225	0.00128233
23	7.3675	0.00138343
23	7.4125	0.00151512
23	7.4575	0.00166489
23	7.5025	0.00180829
23	7.5475	0.00199138
23	7.5925	0.0021208
23	7.6375	0.00223168
23	7.6825	0.0023388
23	7.7275	0.00237167
23	7.7725	0.00241989
23	7.8175	0.00234893
23	7.8625	0.00229332
23	7.9075	0.00211
23	7.9525	0.00193088
23	7.9975	0.00167626
23	8.0425	0.00142459
23	8.0875	0.00117179
23	8.1325	0.000945711
23	8.1775	0.000731914
23	8.2225	0.000514364
23	8.2675	0.000356859
23	8.3125	0.000240977
23	8.3575	0.000161371
23	8.4025	9.47304e-05
23	8.4475	5.74296e-05
23	8.4925	3.19559e-05
23	8.5375	1.78543e-05
23	8.5825	9.09775e-06
23	8.6275	6.14098e-06
23	8.6725	1.36466e-06
23	8.7175	6.82331e-07
23	8.7625	4.54888e-07
23	8.8075	5.6861e-07
23	8.8525	0
23	8.8975	0
23	8.9425	0
23	8.9875	0
23	9.0325	0
23	9.0775	0
23	9.1225	0
23	9.1675	0
23	9.2125	0
23	9.2575	0
23	9.3025	0
23	9.3475	0
23	9.3925	0
23	9.4375	0
23	9.4825	0
23	9.5275	0
23	9.5725	0
23	9.6175	0
23	9.6625	0
23	9.7075	0
23	9.7525	0
23	9.7975	0
23	9.8425	0
23	9.8875	0
23	9.9325	0
23	9.9775	0
25	5.5225	0.000801853
25	5.5675	0.000784226
25	5.6125	0.00078616
25	5.6575	0.000786273
25	5.7025	0.000797418
25	5.7475	0.000790822
25	5.7925	0.000770807
25	5.8375	0.000813339
25	5.8825	0.000807653
25	5.9275	0.000763643
25	5.9725	0.000815386
25	6.0175	0.000774446
25	6.0625	0.000776379
25	6.1075	0.000792642
25	6.1525	0.000785818
25	6.1975	0.000774901
25	6.2425	0.000794575
25	6.2875	0.000771262
25	6.3325	0.000797191
25	6.3775	0.000773878
25	6.4225	0.000791618
25	6.4675	0.000813567
25	6.5125	0.000791732
25	6.5575	0.000768305
25	6.6025	0.00075898
25	6.6475	0.000797418
25	6.6925	0.000818343
25	6.7375	0.000802194
25	6.7825	0.000766031
25	6.8275	0.000820958
25	6.8725	0.000818002
25	6.9175	0.000804924
25	6.9625	0.000816296
25	7.0075	0.000842793
25	7.0525	0.00085553
25	7.0975	0.000854734
25	7.1425	0.000891466
25	7.1875	0.000938774
25	7.2325	0.00100064
25	7.2775	0.00107228
25	7.3225	0.0011661
25	7.3675	0.00124423
25	7.4125	0.00133612
25	7.4575	0.0014727
25	7.5025	0.00162111
25	7.5475	0.00176678
25	7.5925	0.00193395
25	7.6375	0.00205586
25	7.6825	0.00216868
25	7.7275	0.00229639
25	7.7725	0.0023131
25	7.8175	0.00236394
25	7.8625	0.00230867
25	7.9075	0.00226272
25	7.9525	0.0020827
25	7.9975	0.00191519
25	8.0425	0.00166227
25	8.0875	0.00142073
25	8.1325	0.00117065
25	8.1775	0.0009423
25	8.2225	0.000733506
25	8.2675	0.000518458
25	8.3125	0.000361295
25	8.3575	0.000239953
25	8.4025	0.000162281
25	8.4475	9.62087e-05
25	8.4925	5.85668e-05
25	8.5375	3.12735e-05
25	8.5825	1.86504e-05
25	8.6275	8.52914e-06
25	8.6725	6.25471e-06
25	8.7175	1.47838e-06
25	8.7625	6.82331e-07
25	8.8075	4.54888e-07
25	8.8525	5.6861e-07
25	8.8975	0
25	8.9425	0
25	8.9875	0
25	9.0325	0
25	9.0775	0
25	9.1225	0
25	9.1675	0
25	9.2125	0
25	9.2575	0
25	9.3025	0
25	9.3475	0
25	9.3925	0
25	9.4375	0
25	9.4825	0
25	9.5275	0
25	9.5725	0
25	9.6175	0
25	9.6625	0
25	9.7075	0
25	9.7525	0
25	9.7975	0
25	9.8425	0
25	9.8875	0
25	9.9325	0
25	9.9775	0
27	5.5225	0.000801739
27	5.5675	0.000784226
27	5.6125	0.00078616
27	5.6575	0.000786273
27	5.7025	0.000797418
27	5.7475	0.000790822
27	5.7925	0.000770807
27	5.8375	0.000813453
27	5.8825	0.000807653
27	5.9275	0.000763529
27	5.9725	0.000815386
27	6.0175	0.000774446
27	6.0625	0.000776379
27	6.1075	0.000792642
27	6.1525	0.000785705
27	6.1975	0.000774787
27	6.2425	0.000794802
27	6.2875	0.000771262
27	6.3325	0.000796963
27	6.3775	0.000773309
27	6.4225	0.000791732
27	6.4675	0.000812998
27	6.5125	0.000791846
27	6.5575	0.000768191
27	6.6025	0.00075807
27	6.6475	0.000798555
27	6.6925	0.00081641
27	6.7375	0.000800716
27	6.7825	0.000762051
27	6.8275	0.000817547
27	6.8725	0.000812088
27	6.9175	0.000797077
27	6.9625	0.000805492
27	7.0075	0.000824711
27	7.0525	0.000833809
27	7.0975	0.000829715
27	7.1425	0.000857008
27	7.1875	0.000881117
27	7.2325	0.000945939
27	7.2775	0.00100587
27	7.3225	0.00106148
27	7.3675	0.00113563
27	7.4125	0.00121387
27	7.4575	0.00132088
27	7.5025	0.00144506
27	7.5475	0.00160302
27	7.5925	0.0017197
27	7.6375	0.00190018
27	7.6825	0.00200685
27	7.7275	0.00213854
27	7.7725	0.0022327
27	7.8175	0.00227535
27	7.8625	0.00230958
27	7.9075	0.00226841
27	7.9525	0.00222451
27	7.9975	0.00204506
27	8.0425	0.00187925
27	8.0875	0.00163282
27	8.1325	0.00138286
27	8.1775	0.00115257
27	8.2225	0.000929335
27	8.2675	0.000714287
27	8.3125	0.00050936
27	8.3575	0.000352424
27	8.4025	0.000233585
27	8.4475	0.000158073
27	8.4925	9.22285e-05
27	8.5375	5.58375e-05
27	8.5825	3.04775e-05
27	8.6275	1.76269e-05
27	8.6725	7.39192e-06
27	8.7175	6.48215e-06
27	8.7625	1.0235e-06
27	8.8075	5.6861e-07
27	8.8525	6.82331e-07
27	8.8975	3.41166e-07
27	8.9425	0
27	8.9875	0
27	9.0325	0
27	9.0775	0
27	9.1225	0
27	9.1675	0
27	9.2125	0
27	9.2575	0
27	9.3025	0
27	9.3475	0
27	9.3925	0
27	9.4375	0
27	9.4825	0
27	9.5275	0
27	9.5725	0
27	9.6175	0
27	9.6625	0
27	9.7075	0
27	9.7525	0
27	9.7975	0
27	9.8425	0
27	9.8875	0
27	9.9325	0
27	9.9775	0
29	5.5225	0.000801739
29	5.5675	0.000784226
29	5.6125	0.000786273
29	5.6575	0.000786273
29	5.7025	0.000797418
29	5.7475	0.000790822
29	5.7925	0.000770807
29	5.8375	0.000813339
29	5.8825	0.000807653
29	5.9275	0.000763529
29	5.9725	0.000815386
29	6.0175	0.000774446
29	6.0625	0.000776493
29	6.1075	0.000792642
29	6.1525	0.000785477
29	6.1975	0.000774901
29	6.2425	0.000794916
29	6.2875	0.000771262
29	6.3325	0.000796963
29	6.3775	0.000773309
29	6.4225	0.000791504
29	6.4675	0.000813567
29	6.5125	0.000790936
29	6.5575	0.000767964
29	6.6025	0.000757843
29	6.6475	0.000797759
29	6.6925	0.000816182
29	6.7375	0.000800602
29	6.7825	0.000758525
29	6.8275	0.000815386
29	6.8725	0.000808563
29	6.9175	0.000791618
29	6.9625	0.00079992
29	7.0075	0.00081857
29	7.0525	0.000813339
29	7.0975	0.000810723
29	7.1425	0.00083688
29	7.1875	0.000851891
29	7.2325	0.000892035
29	7.2775	0.000956856
29	7.3225	0.00100337
29	7.3675	0.00104897
29	7.4125	0.00110913
29	7.4575	0.00120329
29	7.5025	0.00130382
29	7.5475	0.0014644
29	7.5925	0.00154662
29	7.6375	0.00172687
29	7.6825	0.00186015
29	7.7275	0.00197182
29	7.7725	0.00212046
29	7.8175	0.00218323
29	7.8625	0.00224453
29	7.9075	0.00225533
29	7.9525	0.00222963
29	7.9975	0.00217743
29	8.0425	0.00199525
29	8.0875	0.00183092
29	8.1325	0.00157414
29	8.1775	0.00135511
29	8.2225	0.0011155
29	8.2675	0.000884529
29	8.3125	0.000695637
29	8.3575	0.000478087
29	8.4025	0.000337527
29	8.4475	0.000218687
29	8.4925	0.000150682
29	8.5375	8.48365e-05
29	8.5825	5.08337e-05
29	8.6275	2.80893e-05
29	8.6725	1.6376e-05
29	8.7175	6.59587e-06
29	8.7625	5.34493e-06
29	8.8075	1.13722e-06
29	8.8525	5.6861e-07
29	8.8975	5.6861e-07
29	8.9425	2.27444e-07
29	8.9875	0
29	9.0325	0
29	9.0775	0
29	9.1225	0
29	9.1675	0
29	9.2125	0
29	9.2575	0
29	9.3025	0
29	9.3475	0
29	9.3925	0
29	9.4375	0
29	9.4825	0
29	9.5275	0
29	9.5725	0
29	9.6175	0
29	9.6625	0
29	9.7075	0
29	9.7525	0
29	9.7975	0
29	9.8425	0
29	9.8875	0
29	9.9325	0
29	9.9775	0
31	5.5225	0.000801739
31	5.5675	0.000784226
31	5.6125	0.000786273
31	5.6575	0.000786273
31	5.7025	0.000797418
31	5.7475	0.000790822
31	5.7925	0.000771035
31	5.8375	0.000813339
31	5.8825	0.000807653
31	5.9275	0.000763529
31	5.9725	0.000815386
31	6.0175	0.000774446
31	6.0625	0.000776493
31	6.1075	0.000792642
31	6.1525	0.000785477
31	6.1975	0.000774901
31	6.2425	0.000794689
31	6.2875	0.000771262
31	6.3325	0.000796963
31	6.3775	0.000772854
31	6.4225	0.000791504
31	6.4675	0.000813453
31	6.5125	0.000790822
31	6.5575	0.000768191
31	6.6025	0.000757502
31	6.6475	0.000797418
31	6.6925	0.000816182
31	6.7375	0.000799124
31	6.7825	0.000756592
31	6.8275	0.000814135
31	6.8725	0.000805265
31	6.9175	0.000791959
31	6.9625	0.000794348
31	7.0075	0.000808222
31	7.0525	0.00080879
31	7.0975	0.00079594
31	7.1425	0.0008155
31	7.1875	0.000834491
31	7.2325	0.000868267
31	7.2775	0.000911822
31	7.3225	0.000948213
31	7.3675	0.000994498
31	7.4125	0.00103476
31	7.4575	0.00110845
31	7.5025	0.0011984
31	7.5475	0.00133168
31	7.5925	0.00142823
31	7.6375	0.00155321
31	7.6825	0.00171129
31	7.7275	0.00184275
31	7.7725	0.00196364
31	7.8175	0.00207668
31	7.8625	0.0021639
31	7.9075	0.00220382
31	7.9525	0.00220711
31	7.9975	0.00220791
31	8.0425	0.00211545
31	8.0875	0.00192906
31	8.1325	0.00176542
31	8.1775	0.00152672
31	8.2225	0.00129063
31	8.2675	0.00106728
31	8.3125	0.000842338
31	8.3575	0.000644462
31	8.4025	0.000455343
31	8.4475	0.000307845
31	8.4925	0.000204472
31	8.5375	0.000133055
31	8.5825	8.01739e-05
31	8.6275	4.20771e-05
31	8.6725	2.69521e-05
31	8.7175	1.33055e-05
31	8.7625	6.82331e-06
31	8.8075	3.52538e-06
31	8.8525	1.0235e-06
31	8.8975	5.6861e-07
31	8.9425	5.6861e-07
31	8.9875	1.13722e-07
31	9.0325	0
31	9.0775	0
31	9.1225	0
31	9.1675	0
31	9.2125	0
31	9.2575	0
31	9.3025	0
31	9.3475	0
31	9.3925	0
31	9.4375	0
31	9.4825	0
31	9.5275	0
31	9.5725	0
31	9.6175	0
31	9.6625	0
31	9.7075	0
31	9.7525	0
31	9.7975	0
31	9.8425	0
31	9.8875	0
31	9.9325	0
31	9.9775	0
33	5.5225	0.000801739
33	5.5675	0.000784226
33	5.6125	0.000786273
33	5.6575	0.000786273
33	5.7025	0.000797418
33	5.7475	0.000790822
33	5.7925	0.000771035
33	5.8375	0.000813339
33	5.8825	0.000807653
33	5.9275	0.000763529
33	5.9725	0.000815386
33	6.0175	0.00077456
33	6.0625	0.000776493
33	6.1075	0.000792642
33	6.1525	0.000785364
33	6.1975	0.000775015
33	6.2425	0.000794802
33	6.2875	0.000771262
33	6.3325	0.000796963
33	6.3775	0.000772968
33	6.4225	0.000791504
33	6.4675	0.000813567
33	6.5125	0.000790822
33	6.5575	0.000768191
33	6.6025	0.000757502
33	6.6475	0.000796849
33	6.6925	0.000815614
33	6.7375	0.000798669
33	6.7825	0.000755455
33	6.8275	0.00081459
33	6.8725	0.000803104
33	6.9175	0.000788889
33	6.9625	0.000792187
33	7.0075	0.000804469
33	7.0525	0.000802877
33	7.0975	0.000785705
33	7.1425	0.000802422
33	7.1875	0.000819708
33	7.2325	0.000842338
33	7.2775	0.000889646
33	7.3225	0.000914552
33	7.3675	0.00094935
33	7.4125	0.000973118
33	7.4575	0.00103748
33	7.5025	0.00112562
33	7.5475	0.00121319
33	7.5925	0.00132088
33	7.6375	0.00142346
33	7.6825	0.00157061
33	7.7275	0.00171151
33	7.7725	0.00182444
33	7.8175	0.00195295
33	7.8625	0.00205382
33	7.9075	0.00213831
33	7.9525	0.00214855
33	7.9975	0.00217743
33	8.0425	0.00219256
33	8.0875	0.00202937
33	8.1325	0.00187573
33	8.1775	0.00167649
33	8.2225	0.0014661
33	8.2675	0.00122535
33	8.3125	0.00101133
33	8.3575	0.00079503
33	8.4025	0.000587942
33	8.4475	0.000413834
33	8.4925	0.000278278
33	8.5375	0.000183888
33	8.5825	0.000114859
33	8.6275	7.11899e-05
33	8.6725	3.5595e-05
33	8.7175	2.39953e-05
33	8.7625	1.0235e-05
33	8.8075	7.2782e-06
33	8.8525	2.16072e-06
33	8.8975	5.6861e-07
33	8.9425	3.41166e-07
33	8.9875	5.6861e-07
33	9.0325	0
33	9.0775	0
33	9.1225	0
33	9.1675	0
33	9.2125	0
33	9.2575	0
33	9.3025	0
33	9.3475	0
33	9.3925	0
33	9.4375	0
33	9.4825	0
33	9.5275	0
33	9.5725	0
33	9.6175	0
33	9.6625	0
33	9.7075	0
33	9.7525	0
33	9.7975	0
33	9.8425	0
33	9.8875	0
33	9.9325	0
33	9.9775	0
35	5.5225	0.000801739
35	5.5675	0.000784226
35	5.6125	0.000786273
35	5.6575	0.000786273
35	5.7025	0.000797418
35	5.7475	0.000790822
35	5.7925	0.000770921
35	5.8375	0.000813453
35	5.8825	0.000807653
35	5.9275	0.000763529
35	5.9725	0.000815386
35	6.0175	0.000774674
35	6.0625	0.000776493
35	6.1075	0.000792642
35	6.1525	0.000785364
35	6.1975	0.000774901
35	6.2425	0.000794689
35	6.2875	0.000771262
35	6.3325	0.000796963
35	6.3775	0.000772968
35	6.4225	0.000791732
35	6.4675	0.000813567
35	6.5125	0.000790481
35	6.5575	0.000768419
35	6.6025	0.000757388
35	6.6475	0.000796736
35	6.6925	0.000815272
35	6.7375	0.000797873
35	6.7825	0.000755568
35	6.8275	0.00081368
35	6.8725	0.000801057
35	6.9175	0.000787297
35	6.9625	0.000791732
35	7.0075	0.00080083
35	7.0525	0.000798783
35	7.0975	0.000779109
35	7.1425	0.000792869
35	7.1875	0.000811065
35	7.2325	0.000826872
35	7.2775	0.000866106
35	7.3225	0.000891239
35	7.3675	0.000908865
35	7.4125	0.000932178
35	7.4575	0.000994612
35	7.5025	0.00104658
35	7.5475	0.00112801
35	7.5925	0.00123604
35	7.6375	0.0013177
35	7.6825	0.00143551
35	7.7275	0.00158187
35	7.7725	0.00171106
35	7.8175	0.00181932
35	7.8625	0.00194851
35	7.9075	0.0020495
35	7.9525	0.00210272
35	7.9975	0.00212614
35	8.0425	0.00214889
35	8.0875	0.00213638
35	8.1325	0.00194533
35	8.1775	0.00182046
35	8.2225	0.00157857
35	8.2675	0.00140196
35	8.3125	0.00114973
35	8.3575	0.000935931
35	8.4025	0.000736008
35	8.4475	0.000532901
35	8.4925	0.000368345
35	8.5375	0.000243706
35	8.5825	0.00016376
35	8.6275	9.92792e-05
35	8.6725	5.99314e-05
35	8.7175	3.07049e-05
35	8.7625	1.81955e-05
35	8.8075	8.18798e-06
35	8.8525	5.91354e-06
35	8.8975	1.47838e-06
35	8.9425	3.41166e-07
35	8.9875	4.54888e-07
35	9.0325	3.41166e-07
35	9.0775	0
35	9.1225	0
35	9.1675	0
35	9.2125	0
35	9.2575	0
35	9.3025	0
35	9.3475	0
35	9.3925	0
35	9.4375	0
35	9.4825	0
35	9.5275	0
35	9.5725	0
35	9.6175	0
35	9.6625	0
35	9.7075	0
35	9.7525	0
35	9.7975	0
35	9.8425	0
35	9.8875	0
35	9.9325	0
35	9.9775	0
37	5.5225	0.000801739
37	5.5675	0.000784226
37	5.6125	0.000786273
37	5.6575	0.000786273
37	5.7025	0.000797418
37	5.7475	0.000790822
37	5.7925	0.000770807
37	5.8375	0.000813339
37	5.8825	0.000807767
37	5.9275	0.000763529
37	5.9725	0.000815386
37	6.0175	0.000774787
37	6.0625	0.000776379
37	6.1075	0.000792642
37	6.1525	0.000785364
37	6.1975	0.000774901
37	6.2425	0.000794689
37	6.2875	0.000771262
37	6.3325	0.000796963
37	6.3775	0.000772854
37	6.4225	0.000791732
37	6.4675	0.000813567
37	6.5125	0.000790595
37	6.5575	0.000768533
37	6.6025	0.000757388
37	6.6475	0.000796736
37	6.6925	0.000814931
37	6.7375	0.000796963
37	6.7825	0.000755227
37	6.8275	0.000813225
37	6.8725	0.000800943
37	6.9175	0.000785591
37	6.9625	0.000792528
37	7.0075	0.000797873
37	7.0525	0.000795371
37	7.0975	0.00077456
37	7.1425	0.000790481
37	7.1875	0.0007981
37	7.2325	0.000817888
37	7.2775	0.000845181
37	7.3225	0.000878274
37	7.3675	0.000885439
37	7.4125	0.000896697
37	7.4575	0.000948896
37	7.5025	0.000996204
37	7.5475	0.00107046
37	7.5925	0.00115564
37	7.6375	0.00121899
37	7.6825	0.00133544
37	7.7275	0.00147077
37	7.7725	0.00159563
37	7.8175	0.00169059
37	7.8625	0.00185196
37	7.9075	0.00193373
37	7.9525	0.00204131
37	7.9975	0.00206132
37	8.0425	0.00211341
37	8.0875	0.00214081
37	8.1325	0.00202448
37	8.1775	0.00188562
37	8.2225	0.00173164
37	8.2675	0.00152365
37	8.3125	0.00130086
37	8.3575	0.0010749
37	8.4025	0.000856326
37	8.4475	0.000663567
37	8.4925	0.000473652
37	8.5375	0.000322743
37	8.5825	0.000211864
37	8.6275	0.000137604
37	8.6725	8.41542e-05
37	8.7175	4.61711e-05
37	8.7625	2.72933e-05
37	8.8075	1.3078e-05
37	8.8525	7.73309e-06
37	8.8975	3.6391e-06
37	8.9425	9.09775e-07
37	8.9875	2.27444e-07
37	9.0325	5.6861e-07
37	9.0775	1.13722e-07
37	9.1225	0
37	9.1675	0
37	9.2125	0
37	9.2575	0
37	9.3025	0
37	9.3475	0
37	9.3925	0
37	9.4375	0
37	9.4825	0
37	9.5275	0
37	9.5725	0
37	9.6175	0
37	9.6625	0
37	9.7075	0
37	9.7525	0
37	9.7975	0
37	9.8425	0
37	9.8875	0
37	9.9325	0
37	9.9775	0
39	5.5225	0.000801739
39	5.5675	0.000784226
39	5.6125	0.000786273
39	5.6575	0.000786273
39	5.7025	0.000797418
39	5.7475	0.000790822
39	5.7925	0.000770807
39	5.8375	0.000813339
39	5.8825	0.000807653
39	5.9275	0.000763529
39	5.9725	0.000815386
39	6.0175	0.000774901
39	6.0625	0.000776266
39	6.1075	0.000792642
39	6.1525	0.000785364
39	6.1975	0.000774901
39	6.2425	0.000794802
39	6.2875	0.000771262
39	6.3325	0.000796963
39	6.3775	0.000772854
39	6.4225	0.000791732
39	6.4675	0.000813567
39	6.5125	0.000790367
39	6.5575	0.000768533
39	6.6025	0.00075716
39	6.6475	0.000796622
39	6.6925	0.000814817
39	6.7375	0.000796963
39	6.7825	0.000755341
39	6.8275	0.000812429
39	6.8725	0.000799806
39	6.9175	0.000785591
39	6.9625	0.000791732
39	7.0075	0.000796395
39	7.0525	0.000792642
39	7.0975	0.000773764
39	7.1425	0.00078741
39	7.1875	0.000788661
39	7.2325	0.000810496
39	7.2775	0.000837903
39	7.3225	0.00086224
39	7.3675	0.000862581
39	7.4125	0.000869404
39	7.4575	0.000918418
39	7.5025	0.000956515
39	7.5475	0.00102259
39	7.5925	0.00109412
39	7.6375	0.00113688
39	7.6825	0.0012382
39	7.7275	0.00137854
39	7.7725	0.0014876
39	7.8175	0.00160473
39	7.8625	0.00171447
39	7.9075	0.00183729
39	7.9525	0.0019509
39	7.9975	0.00200264
39	8.0425	0.00206781
39	8.0875	0.00208702
39	8.1325	0.00211102
39	8.1775	0.00193589
39	8.2225	0.00180386
39	8.2675	0.00163271
39	8.3125	0.00144802
39	8.3575	0.00120511
39	8.4025	0.000984377
39	8.4475	0.000784226
39	8.4925	0.000589876
39	8.5375	0.000412583
39	8.5825	0.00027134
39	8.6275	0.000182524
39	8.6725	0.000110651
39	8.7175	7.1986e-05
39	8.7625	3.53675e-05
39	8.8075	2.11523e-05
39	8.8525	9.78008e-06
39	8.8975	7.05076e-06
39	8.9425	1.81955e-06
39	8.9875	2.27444e-07
39	9.0325	4.54888e-07
39	9.0775	4.54888e-07
39	9.1225	0
39	9.1675	0
39	9.2125	0
39	9.2575	0
39	9.3025	0
39	9.3475	0
39	9.3925	0
39	9.4375	0
39	9.4825	0
39	9.5275	0
39	9.5725	0
39	9.6175	0
39	9.6625	0
39	9.7075	0
39	9.7525	0
39	9.7975	0
39	9.8425	0
39	9.8875	0
39	9.9325	0
39	9.9775	0
41	5.5225	0.000801739
[truncated: 13,699 more rows]
