# Supplementary material for: Instantaneous tracking of earthquake growth with elastogravity signals
Source: Nature. 2022 May 11;606(7913):319–24. doi: 10.1038/s41586-022-04672-7 (PMC9177427; doi:10.1038/s41586-022-04672-7)
Supplement: Supplementary file 6 — Source Data Extended Data Fig. 2 [file 41586_2022_4672_MOESM6_ESM.xlsx]

## Sheet: panel_b
Epoch	Training_loss	Validation_loss
1	0.132203	0.119164
2	0.0949877	0.0833826
3	0.0797638	0.0798115
4	0.0746378	0.0737686
5	0.0729103	0.0721943
6	0.0709662	0.0705874
7	0.0697232	0.0710697
8	0.0687278	0.0691643
9	0.0681504	0.0714227
10	0.0683156	0.069442
11	0.0673757	0.0679348
12	0.067174	0.0669188
13	0.0660897	0.0675805
14	0.0661465	0.0665574
15	0.0653853	0.065728
16	0.0648286	0.0661458
17	0.0644502	0.0659763
18	0.0647919	0.0663668
19	0.0646259	0.0657758
20	0.0638176	0.0643779
21	0.0637061	0.0648884
22	0.0634669	0.0645287
23	0.0639968	0.0643001
24	0.0634975	0.0647857
25	0.0632679	0.0636104
26	0.063061	0.0642736
27	0.062902	0.0646411
28	0.063239	0.0640481
29	0.0634816	0.0650385
30	0.0627147	0.0635806
31	0.062323	0.0637535
32	0.0625958	0.0642684
33	0.0626342	0.0634464
34	0.0623454	0.0640501
35	0.0624447	0.0634438
36	0.0623027	0.0643921
37	0.0623431	0.063748
38	0.0618824	0.0632008
39	0.0621182	0.063949
40	0.0621788	0.0629904
41	0.0618268	0.0627669
42	0.0613584	0.0633215
43	0.0612464	0.0640143
44	0.0620697	0.0628865
45	0.0613455	0.0650663
46	0.0610761	0.0633754
47	0.061249	0.0634454
48	0.0613609	0.0636816
49	0.0612156	0.0628755
50	0.0615648	0.0630626
51	0.0612029	0.0625102
52	0.0612986	0.0627886
53	0.0608637	0.0620918
54	0.0610449	0.0626059
55	0.0616358	0.0630118
56	0.061196	0.0624157
57	0.0612721	0.0630063
58	0.0613282	0.0621934
59	0.0608972	0.0625146
60	0.06144	0.0623235
61	0.0611997	0.0625168
62	0.0605577	0.0621858
63	0.0608829	0.06207
64	0.0609505	0.0621309
65	0.0607552	0.0619886
66	0.0608419	0.062979
67	0.0609269	0.0623012
68	0.0609602	0.061787
69	0.060901	0.0620773
70	0.0601703	0.0624207
71	0.0610233	0.0630143
72	0.0611443	0.0617789
73	0.06072	0.0636865
74	0.0601566	0.0623815
75	0.0603095	0.0621447
76	0.0607499	0.0619574
77	0.0602878	0.0620028
78	0.0600424	0.0623684
79	0.0607045	0.0634078
80	0.0610822	0.061768
81	0.0602809	0.0613253
82	0.0604748	0.0619732
83	0.060215	0.0620653
84	0.06063	0.0617501
85	0.0603406	0.0625752
86	0.060458	0.0624671
87	0.06033	0.0618655
88	0.060089	0.061274
89	0.0604017	0.0616545
90	0.0603316	0.0619894
91	0.0604141	0.062594
92	0.0600472	0.0619318
93	0.0599578	0.0621248
94	0.0604123	0.0621326
95	0.0602318	0.0615715
96	0.0600226	0.0619347
97	0.0607254	0.0618523
98	0.0604541	0.0624062
99	0.0604414	0.06227
100	0.0606468	0.0614714
101	0.0601717	0.0619338
102	0.0599747	0.0619965
103	0.0596433	0.0617992
104	0.0596122	0.0616785
105	0.0594059	0.0628818
106	0.0599838	0.0617299
107	0.0598204	0.0619032
108	0.0596253	0.0619205
109	0.0592649	0.0629397
110	0.0599072	0.0617129
111	0.0599971	0.0623744
112	0.0598872	0.0615947
113	0.0601214	0.061649
114	0.0595634	0.0619276
115	0.0603138	0.062181
116	0.0594815	0.0615649
117	0.0597449	0.0616901
118	0.0596259	0.0618194
119	0.0598231	0.0613249
120	0.0599559	0.0612375
121	0.0596395	0.0613303
122	0.0595396	0.0614799
123	0.0595095	0.061076
124	0.0602667	0.0619987
125	0.0595527	0.0613178
126	0.0601583	0.0618709
127	0.0604595	0.0619884
128	0.0604691	0.0610561
129	0.0594469	0.0608468
130	0.059723	0.0612661
131	0.0603092	0.0615464
132	0.0598546	0.0617694
133	0.0598838	0.0613047
134	0.0594537	0.0613954
135	0.0595267	0.0618594
136	0.0596789	0.0611577
137	0.0598388	0.0619823
138	0.0594863	0.0617108
139	0.060104	0.0614705
140	0.0594305	0.0611643
141	0.0595292	0.0611035
142	0.0601157	0.0622516
143	0.0595335	0.0615474
144	0.0592649	0.0614098
145	0.0600147	0.0615633
146	0.0595931	0.0610126
147	0.0596283	0.0619102
148	0.0596697	0.0622525
149	0.0596195	0.0626317
150	0.0598972	0.0615647
151	0.0592028	0.0626871
152	0.0597366	0.0611503
153	0.0590792	0.0614476
154	0.0597581	0.0619703
155	0.0595511	0.061241
156	0.0593664	0.0611706
157	0.059435	0.0613386
158	0.0594548	0.0615676
159	0.0597528	0.0607694
160	0.0598272	0.0616639
161	0.0591026	0.0611126
162	0.0595283	0.0616821
163	0.0599109	0.0620913
164	0.05966	0.0616465
165	0.059832	0.0621472
166	0.0599284	0.0618782
167	0.0599137	0.061379
168	0.059055	0.0616715
169	0.0597758	0.0612575
170	0.0593426	0.0613254
171	0.0594215	0.0615736
172	0.0590614	0.0614156
173	0.0593976	0.0614179
174	0.0586965	0.0614449
175	0.0594957	0.0608892
176	0.0592025	0.0617908
177	0.0596162	0.0627788
178	0.0593231	0.0622216
179	0.0599191	0.0619589
180	0.0596863	0.0613443
181	0.0591804	0.0616885
182	0.0595989	0.0615499
183	0.0595813	0.0614978
184	0.0596487	0.0616817
185	0.0589976	0.0609068
186	0.0593451	0.0611032
187	0.0593653	0.0609086
188	0.0595699	0.0614782
189	0.0591049	0.0617905
190	0.0594706	0.0618631
191	0.059414	0.0613152
192	0.0592353	0.0624838
193	0.0594117	0.0619693
194	0.0598834	0.0616035
195	0.0589486	0.0615536
196	0.0584649	0.0618541
197	0.0590043	0.061532
198	0.0593854	0.0617465
199	0.0588407	0.0609857
200	0.0590931	0.0628762

## Sheet: panel_c
time	Station ID	Scaled amplitude
-350	0	0.021324
-350	1	0
-350	2	0.020677
-350	3	0.031435
-350	4	-0.003103
-350	5	-0.013089
-350	6	-0.016538
-350	7	-0.009851
-350	8	-0.008409
-350	9	0.042372
-350	10	0.015431
-350	11	-0.007511
-350	12	-0.384378
-350	13	-0.016819
-350	14	0.004856
-350	15	0.038144
-350	16	0.001415
-350	17	-0.022065
-350	18	-0.018865
-350	19	-0.007259
-350	20	-0.001771
-350	21	-0.005449
-350	22	0.048397
-350	23	0.005345
-350	24	0.011286
-350	25	-0.036962
-350	26	0.054612
-350	27	0.045305
-350	28	0.012381
-350	29	0.009976
-350	30	-0.015068
-350	31	0.004768
-350	32	0
-350	33	0.027798
-350	34	-0.011433
-350	35	0.010026
-350	36	0
-350	37	0.025873
-350	38	0.001842
-350	39	-0.00899
-350	40	0.010876
-350	41	0.004054
-350	42	0.01551
-350	43	0.037625
-350	44	0.032503
-350	45	0.010556
-350	46	0.135055
-350	47	0
-350	48	0.001175
-350	49	0
-350	50	-0.065218
-350	51	-0.053647
-350	52	-0.026301
-350	53	-0.012418
-350	54	0.048108
-350	55	0.015638
-350	56	0
-350	57	-0.004777
-350	58	-0.001749
-350	59	0.015796
-350	60	0
-350	61	0.002877
-350	62	0.020885
-350	63	-0.02571
-350	64	0.052631
-350	65	-0.046713
-350	66	-0.099948
-350	67	-0.062862
-350	68	0
-350	69	-0.020661
-350	70	-0.028413
-350	71	-0.117404
-350	72	0.019785
-350	73	-0.75572
-349	0	0.022115
-349	1	0
-349	2	0.019919
-349	3	0.029857
-349	4	-0.000692
-349	5	-0.01229
-349	6	-0.018497
-349	7	-0.007004
-349	8	-0.008773
-349	9	0.035526
-349	10	0.018124
-349	11	-0.005829
-349	12	-0.371763
-349	13	-0.017893
-349	14	0.007768
-349	15	0.03547
-349	16	-0.000404
-349	17	-0.024364
-349	18	-0.018023
-349	19	-0.004899
-349	20	0.01913
-349	21	-0.004202
-349	22	0.047302
-349	23	0.008068
-349	24	0.010036
-349	25	-0.038785
-349	26	0.051145
-349	27	0.047722
-349	28	0.012006
-349	29	0.008217
-349	30	-0.017645
-349	31	-0.000833
-349	32	0
-349	33	0.027572
-349	34	-0.010129
-349	35	0.005447
-349	36	0
-349	37	0.020403
-349	38	-0.00074
-349	39	-0.006156
-349	40	0.006025
-349	41	0.00449
-349	42	0.014581
-349	43	0.035771
-349	44	0.032138
-349	45	0.008667
-349	46	0.142487
-349	47	0
-349	48	-0.000657
-349	49	0
-349	50	-0.059029
-349	51	-0.047994
-349	52	-0.021756
-349	53	-0.014458
-349	54	0.047628
-349	55	0.011772
-349	56	0
-349	57	-0.005163
-349	58	-0.000827
-349	59	0.014027
-349	60	0
-349	61	0.001156
-349	62	0.020347
-349	63	-0.024098
-349	64	0.052115
-349	65	-0.041086
-349	66	-0.106222
-349	67	-0.068878
-349	68	0
-349	69	-0.021105
-349	70	-0.028149
-349	71	-0.112381
-349	72	0.023298
-349	73	-0.76083
-348	0	0.02222
-348	1	0
-348	2	0.017612
-348	3	0.026535
-348	4	0.002015
-348	5	-0.011925
-348	6	-0.019284
-348	7	-0.005285
-348	8	-0.008643
-348	9	0.028772
-348	10	0.020622
-348	11	-0.004477
-348	12	-0.360919
-348	13	-0.018131
-348	14	0.008484
-348	15	0.032521
-348	16	-0.00241
-348	17	-0.025143
-348	18	-0.016057
-348	19	-0.003019
-348	20	0.042629
-348	21	-0.002798
-348	22	0.044825
-348	23	0.012449
-348	24	0.009361
-348	25	-0.039299
-348	26	0.04602
-348	27	0.04738
-348	28	0.010516
-348	29	0.008915
-348	30	-0.018596
-348	31	-0.005142
-348	32	0
-348	33	0.024918
-348	34	-0.0105
-348	35	0.001236
-348	36	0
-348	37	0.015209
-348	38	-0.003474
-348	39	-0.005397
-348	40	0.001351
-348	41	0.004479
-348	42	0.013643
-348	43	0.033495
-348	44	0.03204
-348	45	0.007263
-348	46	0.143456
-348	47	0
-348	48	-0.00239
-348	49	0
-348	50	-0.049761
-348	51	-0.040624
-348	52	-0.01848
-348	53	-0.015447
-348	54	0.047191
-348	55	0.007675
-348	56	0
-348	57	-0.007824
-348	58	0.000271
-348	59	0.012828
-348	60	0
-348	61	0.001008
-348	62	0.018217
-348	63	-0.020331
-348	64	0.052918
-348	65	-0.035483
-348	66	-0.108733
-348	67	-0.073405
-348	68	0
-348	69	-0.021165
-348	70	-0.02699
-348	71	-0.106324
-348	72	0.026948
-348	73	-0.765141
-347	0	0.021587
-347	1	0
-347	2	0.014334
-347	3	0.021613
-347	4	0.004712
-347	5	-0.011903
-347	6	-0.018478
-347	7	-0.003974
-347	8	-0.008327
-347	9	0.022672
-347	10	0.022363
-347	11	-0.003311
-347	12	-0.351841
-347	13	-0.017612
-347	14	0.007228
-347	15	0.030542
-347	16	-0.004761
-347	17	-0.024304
-347	18	-0.012573
-347	19	-0.001587
-347	20	0.067265
-347	21	-0.001341
-347	22	0.04124
-347	23	0.01797
-347	24	0.010593
-347	25	-0.039248
-347	26	0.040196
-347	27	0.044659
-347	28	0.008863
-347	29	0.012172
-347	30	-0.017833
-347	31	-0.008136
-347	32	0
-347	33	0.020067
-347	34	-0.012164
-347	35	-0.001994
-347	36	0
-347	37	0.010074
-347	38	-0.005917
-347	39	-0.007049
-347	40	-0.002449
-347	41	0.004234
-347	42	0.012474
-347	43	0.030262
-347	44	0.032074
-347	45	0.006848
-347	46	0.139092
-347	47	0
-347	48	-0.004814
-347	49	0
-347	50	-0.037888
-347	51	-0.032824
-347	52	-0.017068
-347	53	-0.015467
-347	54	0.046891
-347	55	0.003825
-347	56	0
-347	57	-0.011005
-347	58	0.001548
-347	59	0.012716
-347	60	0
-347	61	0.000897
-347	62	0.014721
-347	63	-0.014594
-347	64	0.053718
-347	65	-0.029988
-347	66	-0.108392
-347	67	-0.07518
-347	68	0
-347	69	-0.021302
-347	70	-0.025008
-347	71	-0.0998
-347	72	0.030759
-347	73	-0.768398
-346	0	0.020367
-346	1	0
-346	2	0.011115
-346	3	0.015354
-346	4	0.007066
-346	5	-0.011866
-346	6	-0.016372
-346	7	-0.002518
-346	8	-0.007864
-346	9	0.017819
-346	10	0.023284
-346	11	-0.001881
-346	12	-0.343677
-346	13	-0.016741
-346	14	0.005348
-346	15	0.030594
-346	16	-0.00781
-346	17	-0.022333
-346	18	-0.008229
-346	19	-3.9e-05
-346	20	0.090385
-346	21	0.00015
-346	22	0.037104
-346	23	0.023573
-346	24	0.014096
-346	25	-0.039619
-346	26	0.034873
-346	27	0.041287
-346	28	0.008472
-346	29	0.017243
-346	30	-0.015893
-346	31	-0.010056
-346	32	0
-346	33	0.013992
-346	34	-0.01351
-346	35	-0.003851
-346	36	0
-346	37	0.005504
-346	38	-0.007956
-346	39	-0.010156
-346	40	-0.004749
-346	41	0.004035
-346	42	0.010102
-346	43	0.024977
-346	44	0.032268
-346	45	0.007707
-346	46	0.131325
-346	47	0
-346	48	-0.008567
-346	49	0
-346	50	-0.024804
-346	51	-0.025942
-346	52	-0.016187
-346	53	-0.015246
-346	54	0.04691
-346	55	0.000412
-346	56	0
-346	57	-0.013227
-346	58	0.002817
-346	59	0.013061
-346	60	0
-346	61	-0.000175
-346	62	0.010437
-346	63	-0.008193
-346	64	0.053356
-346	65	-0.024468
-346	66	-0.106486
-346	67	-0.074229
-346	68	0
-346	69	-0.021071
-346	70	-0.022327
-346	71	-0.092803
-346	72	0.034493
-346	73	-0.770195
-345	0	0.01898
-345	1	0
-345	2	0.008665
-345	3	0.008135
-345	4	0.008704
-345	5	-0.011496
-345	6	-0.013549
-345	7	-0.000669
-345	8	-0.006984
-345	9	0.014499
-345	10	0.024181
-345	11	0.000126
-345	12	-0.335717
-345	13	-0.0158
-345	14	0.004238
-345	15	0.032627
-345	16	-0.011438
-345	17	-0.019954
-345	18	-0.004418
-345	19	0.002329
-345	20	0.109745
-345	21	0.001923
-345	22	0.033064
-345	23	0.028287
-345	24	0.019086
-345	25	-0.040741
-345	26	0.03098
-345	27	0.03866
-345	28	0.010241
-345	29	0.022344
-345	30	-0.013629
-345	31	-0.011311
-345	32	0
-345	33	0.008028
-345	34	-0.012972
-345	35	-0.004305
-345	36	0
-345	37	0.002152
-345	38	-0.010072
-345	39	-0.01314
-345	40	-0.00463
-345	41	0.004172
-345	42	0.006278
-345	43	0.017058
-345	44	0.032749
-345	45	0.0098
-345	46	0.121543
-345	47	0
-345	48	-0.013557
-345	49	0
-345	50	-0.012211
-345	51	-0.021249
-345	52	-0.014141
-345	53	-0.015605
-345	54	0.047478
-345	55	-0.002538
-345	56	0
-345	57	-0.014078
-345	58	0.004392
-345	59	0.01278
-345	60	0
-345	61	-0.001483
-345	62	0.005935
-345	63	-0.003073
-345	64	0.051915
-345	65	-0.018902
-345	66	-0.10387
-345	67	-0.071387
-345	68	0
-345	69	-0.019394
-345	70	-0.019269
-345	71	-0.085192
-345	72	0.037591
-345	73	-0.770271
-344	0	0.017889
-344	1	0
-344	2	0.006908
-344	3	0.000479
-344	4	0.009255
-344	5	-0.010607
-344	6	-0.010242
-344	7	0.00158
-344	8	-0.005384
-344	9	0.01239
-344	10	0.026205
-344	11	0.002628
-344	12	-0.328306
-344	13	-0.014835
-344	14	0.00436
-344	15	0.035382
-344	16	-0.014909
-344	17	-0.017567
-344	18	-0.002205
-344	19	0.005783
-344	20	0.124398
-344	21	0.004274
-344	22	0.029505
-344	23	0.031605
-344	24	0.024268
-344	25	-0.041924
-344	26	0.028807
-344	27	0.036608
-344	28	0.013835
-344	29	0.024941
-344	30	-0.011693
-344	31	-0.012605
-344	32	0
-344	33	0.003148
-344	34	-0.010225
-344	35	-0.003815
-344	36	0
-344	37	0.00011
-344	38	-0.012805
-344	39	-0.014857
-344	40	-0.001503
-344	41	0.004783
-344	42	0.00217
-344	43	0.007321
-344	44	0.033456
-344	45	0.012698
-344	46	0.110309
-344	47	0
-344	48	-0.018912
-344	49	0
-344	50	-0.002163
-344	51	-0.019183
-344	52	-0.010301
-344	53	-0.016743
-344	54	0.048727
-344	55	-0.004729
-344	56	0
-344	57	-0.014035
-344	58	0.007227
-344	59	0.011421
-344	60	0
-344	61	-0.00138
-344	62	0.001552
-344	63	-0.001115
-344	64	0.050603
-344	65	-0.013675
-344	66	-0.100611
-344	67	-0.067368
-344	68	0
-344	69	-0.015706
-344	70	-0.016259
-344	71	-0.076931
-344	72	0.039411
-344	73	-0.768736
-343	0	0.017301
-343	1	0
-343	2	0.005173
-343	3	-0.006981
-343	4	0.008462
-343	5	-0.009175
-343	6	-0.006212
-343	7	0.004067
-343	8	-0.0031
-343	9	0.010544
-343	10	0.029845
-343	11	0.005268
-343	12	-0.322869
-343	13	-0.013822
-343	14	0.005086
-343	15	0.037182
-343	16	-0.017296
-343	17	-0.015048
-343	18	-0.001429
-343	19	0.009824
-343	20	0.134272
-343	21	0.007229
-343	22	0.026294
-343	23	0.033598
-343	24	0.0288
-343	25	-0.041927
-343	26	0.027966
-343	27	0.03373
-343	28	0.017823
-343	29	0.023018
-343	30	-0.010136
-343	31	-0.01467
-343	32	0
-343	33	-0.000441
-343	34	-0.00632
-343	35	-0.003189
-343	36	0
-343	37	-0.001217
-343	38	-0.015931
-343	39	-0.015209
-343	40	0.003932
-343	41	0.005642
-343	42	-0.000417
-343	43	-0.002161
-343	44	0.034178
-343	45	0.015869
-343	46	0.098078
-343	47	0
-343	48	-0.023582
-343	49	0
-343	50	0.003718
-343	51	-0.018671
-343	52	-0.005295
-343	53	-0.017946
-343	54	0.05058
-343	55	-0.00561
-343	56	0
-343	57	-0.013928
-343	58	0.012245
-343	59	0.009721
-343	60	0
-343	61	0.000939
-343	62	-0.002696
-343	63	-0.003116
-343	64	0.050444
-343	65	-0.009436
-343	66	-0.096389
-343	67	-0.062413
-343	68	0
-343	69	-0.010742
-343	70	-0.013606
-343	71	-0.068171
-343	72	0.039581
-343	73	-0.766154
-342	0	0.017031
-342	1	0
-342	2	0.002868
-342	3	-0.013627
-342	4	0.006358
-342	5	-0.007368
-342	6	-0.001392
-342	7	0.006573
-342	8	-0.000617
-342	9	0.007853
-342	10	0.034262
-342	11	0.007688
-342	12	-0.320632
-342	13	-0.012864
-342	14	0.005312
-342	15	0.037033
-342	16	-0.017875
-342	17	-0.012093
-342	18	-0.000792
-342	19	0.013413
-342	20	0.139357
-342	21	0.010569
-342	22	0.022947
-342	23	0.03495
-342	24	0.032777
-342	25	-0.039897
-342	26	0.027691
-342	27	0.028958
-342	28	0.020626
-342	29	0.01638
-342	30	-0.008455
-342	31	-0.017614
-342	32	0
-342	33	-0.002991
-342	34	-0.002709
-342	35	-0.003125
-342	36	0
-342	37	-0.002611
-342	38	-0.01831
-342	39	-0.014789
-342	40	0.00969
-342	41	0.006128
-342	42	-0.000389
-342	43	-0.009167
-342	44	0.034878
-342	45	0.018955
-342	46	0.085746
-342	47	0
-342	48	-0.027046
-342	49	0
-342	50	0.006157
-342	51	-0.017783
-342	52	-0.00027
-342	53	-0.018115
-342	54	0.05274
-342	55	-0.005005
-342	56	0
-342	57	-0.014382
-342	58	0.019268
-342	59	0.00912
-342	60	0
-342	61	0.004723
-342	62	-0.006981
-342	63	-0.008189
-342	64	0.051095
-342	65	-0.006545
-342	66	-0.091238
-342	67	-0.056547
-342	68	0
-342	69	-0.006028
-342	70	-0.011401
-342	71	-0.059462
-342	72	0.038179
-342	73	-0.763407
-341	0	0.016658
-341	1	0
-341	2	0.0001
-341	3	-0.019014
-341	4	0.003335
-341	5	-0.005498
-341	6	0.003513
-341	7	0.008844
-341	8	0.001437
-341	9	0.003776
-341	10	0.03756
-341	11	0.009635
-341	12	-0.321131
-341	13	-0.012291
-341	14	0.0043
-341	15	0.035295
-341	16	-0.016281
-341	17	-0.00863
-341	18	0.001081
-341	19	0.015595
-341	20	0.139512
-341	21	0.014164
-341	22	0.019229
-341	23	0.036651
-341	24	0.036764
-341	25	-0.036011
-341	26	0.027233
-341	27	0.022763
-341	28	0.021586
-341	29	0.006635
-341	30	-0.006104
-341	31	-0.020647
-341	32	0
-341	33	-0.004592
-341	34	-0.000108
-341	35	-0.003806
-341	36	0
-341	37	-0.004549
-341	38	-0.018637
-341	39	-0.01396
-341	40	0.01384
-341	41	0.005548
-341	42	0.002018
-341	43	-0.012493
-341	44	0.035859
-341	45	0.021645
-341	46	0.074891
-341	47	0
-341	48	-0.029376
-341	49	0
-341	50	0.008242
-341	51	-0.015248
-341	52	0.003953
-341	53	-0.01685
-341	54	0.054755
-341	55	-0.003379
-341	56	0
-341	57	-0.015362
-341	58	0.02671
-341	59	0.0106
-341	60	0
-341	61	0.008628
-341	62	-0.011343
-341	63	-0.01434
-341	64	0.051052
-341	65	-0.004737
-341	66	-0.085985
-341	67	-0.049876
-341	68	0
-341	69	-0.002783
-341	70	-0.009639
-341	71	-0.051522
-341	72	0.035602
-341	73	-0.761399
-340	0	0.01581
-340	1	0
-340	2	-0.002232
-340	3	-0.022951
-340	4	-9e-06
-340	5	-0.003897
-340	6	0.007237
-340	7	0.01061
-340	8	0.002724
-340	9	-0.001347
-340	10	0.037852
-340	11	0.010844
-340	12	-0.322127
-340	13	-0.01257
-340	14	0.002199
-340	15	0.03342
-340	16	-0.012699
-340	17	-0.004886
-340	18	0.004419
-340	19	0.016063
-340	20	0.134794
-340	21	0.018137
-340	22	0.015636
-340	23	0.039132
-340	24	0.040832
-340	25	-0.031257
-340	26	0.026073
-340	27	0.016822
-340	28	0.021354
-340	29	-0.004024
-340	30	-0.003047
-340	31	-0.022718
-340	32	0
-340	33	-0.004979
-340	34	0.001812
-340	35	-0.004892
-340	36	0
-340	37	-0.007146
-340	38	-0.016369
-340	39	-0.012357
-340	40	0.015922
-340	41	0.003673
-340	42	0.005637
-340	43	-0.012393
-340	44	0.037491
-340	45	0.023403
-340	46	0.067925
-340	47	0
-340	48	-0.030629
-340	49	0
-340	50	0.012662
-340	51	-0.011362
-340	52	0.007179
-340	53	-0.015051
-340	54	0.05617
-340	55	-0.001096
-340	56	0
-340	57	-0.016227
-340	58	0.032805
-340	59	0.01394
-340	60	0
-340	61	0.012006
-340	62	-0.015494
-340	63	-0.01967
-340	64	0.049025
-340	65	-0.003424
-340	66	-0.082033
-340	67	-0.042606
-340	68	0
-340	69	-0.001488
-340	70	-0.008317
-340	71	-0.044526
-340	72	0.032287
-340	73	-0.760759
-339	0	0.014358
-339	1	0
-339	2	-0.002998
-339	3	-0.025478
-339	4	-0.003155
-339	5	-0.002725
-339	6	0.008681
-339	7	0.011887
-339	8	0.003344
-339	9	-0.006663
-339	10	0.034311
-339	11	0.011023
-339	12	-0.321033
-339	13	-0.013922
-339	14	-0.000131
-339	15	0.032898
-339	16	-0.007999
-339	17	-0.001115
-339	18	0.007962
-339	19	0.015213
-339	20	0.125679
-339	21	0.022518
-339	22	0.013216
-339	23	0.04161
-339	24	0.044057
-339	25	-0.026618
-339	26	0.024036
-339	27	0.012533
-339	28	0.021315
-339	29	-0.014055
-339	30	0.000167
-339	31	-0.023536
-339	32	0
-339	33	-0.003889
-339	34	0.003775
-339	35	-0.005899
-339	36	0
-339	37	-0.010297
-339	38	-0.011969
-339	39	-0.009299
-339	40	0.016908
-339	41	0.000994
-339	42	0.009241
-339	43	-0.010227
-339	44	0.039827
-339	45	0.023502
-339	46	0.067274
-339	47	0
-339	48	-0.030299
-339	49	0
-339	50	0.019122
-339	51	-0.007527
-339	52	0.009441
-339	53	-0.014321
-339	54	0.056675
-339	55	0.002319
-339	56	0
-339	57	-0.016349
-339	58	0.03725
-339	59	0.018109
-339	60	0
-339	61	0.015102
-339	62	-0.018975
-339	63	-0.022908
-339	64	0.045194
-339	65	-0.002249
-339	66	-0.080654
-339	67	-0.035023
-339	68	0
-339	69	-0.002092
-339	70	-0.007306
-339	71	-0.037811
-339	72	0.028568
-339	73	-0.761714
-338	0	0.012407
-338	1	0
-338	2	-0.001692
-338	3	-0.026762
-338	4	-0.005879
-338	5	-0.001783
-338	6	0.007542
-338	7	0.013313
-338	8	0.003632
-338	9	-0.011448
-338	10	0.027422
-338	11	0.010153
-338	12	-0.316488
-338	13	-0.015952
-338	14	-0.001771
-338	15	0.034147
-338	16	-0.003399
-338	17	0.002605
-338	18	0.009948
-338	19	0.01363
-338	20	0.112874
-338	21	0.026631
-338	22	0.012774
-338	23	0.042571
-338	24	0.045015
-338	25	-0.022452
-338	26	0.021368
-338	27	0.009818
-338	28	0.022502
-338	29	-0.02303
-338	30	0.002937
-338	31	-0.023754
-338	32	0
-338	33	-0.001465
-338	34	0.006101
-338	35	-0.006639
-338	36	0
-338	37	-0.013592
-338	38	-0.006341
-338	39	-0.004636
-338	40	0.017792
-338	41	-0.001676
-338	42	0.012261
-338	43	-0.007616
-338	44	0.042537
-338	45	0.021385
-338	46	0.073585
-338	47	0
-338	48	-0.027568
-338	49	0
-338	50	0.024541
-338	51	-0.0048
-338	52	0.010397
-338	53	-0.015658
-338	54	0.056138
-338	55	0.007522
-338	56	0
-338	57	-0.015771
-338	58	0.041239
-338	59	0.022214
-338	60	0
-338	61	0.018402
-338	62	-0.021556
-338	63	-0.02323
-338	64	0.041116
-338	65	-0.001247
-338	66	-0.082454
-338	67	-0.027599
-338	68	0
-338	69	-0.004272
-338	70	-0.006216
-338	71	-0.030439
-338	72	0.024683
-338	73	-0.764164
-337	0	0.010135
-337	1	0
-337	2	0.001149
-337	3	-0.026996
-337	4	-0.008205
-337	5	-0.000558
-337	6	0.004439
-337	7	0.015867
-337	8	0.003883
-337	9	-0.015692
-337	10	0.018386
-337	11	0.008735
-337	12	-0.3089
-337	13	-0.017786
-337	14	-0.002308
-337	15	0.036145
-337	16	0.000228
-337	17	0.006311
-337	18	0.009739
-337	19	0.011553
-337	20	0.096963
-337	21	0.029002
-337	22	0.014021
-337	23	0.041108
-337	24	0.04287
-337	25	-0.018556
-337	26	0.018674
-337	27	0.007305
-337	28	0.024801
-337	29	-0.031195
-337	30	0.005297
-337	31	-0.024022
-337	32	0
-337	33	0.001731
-337	34	0.008479
-337	35	-0.007367
-337	36	0
-337	37	-0.016072
-337	38	-3.8e-05
-337	39	0.000889
-337	40	0.018466
-337	41	-0.003937
-337	42	0.014963
-337	43	-0.005551
-337	44	0.045106
-337	45	0.017167
-337	46	0.08468
-337	47	0
-337	48	-0.022097
-337	49	0
-337	50	0.025731
-337	51	-0.002745
-337	52	0.009313
-337	53	-0.018719
-337	54	0.054529
-337	55	0.013809
-337	56	0
-337	57	-0.015342
-337	58	0.045641
-337	59	0.025884
-337	60	0
-337	61	0.02214
-337	62	-0.023457
-337	63	-0.020705
-337	64	0.038332
-337	65	-0.000557
-337	66	-0.087494
-337	67	-0.02103
-337	68	0
-337	69	-0.007715
-337	70	-0.004662
-337	71	-0.022056
-337	72	0.02081
-337	73	-0.767885
-336	0	0.007645
-336	1	0
-336	2	0.004341
-336	3	-0.026327
-336	4	-0.010172
-336	5	0.001417
-336	6	0.000456
-336	7	0.019881
-336	8	0.004234
-336	9	-0.020383
-336	10	0.008353
-336	11	0.007514
-336	12	-0.299804
-336	13	-0.018664
-336	14	-0.001954
-336	15	0.037115
-336	16	0.002942
-336	17	0.010071
-336	18	0.008678
-336	19	0.008859
-336	20	0.078372
-336	21	0.028156
-336	22	0.015564
-336	23	0.037842
-336	24	0.038072
-336	25	-0.014712
-336	26	0.016587
-336	27	0.003736
-336	28	0.027094
-336	29	-0.038487
-336	30	0.008043
-336	31	-0.024122
-336	32	0
-336	33	0.004974
-336	34	0.01032
-336	35	-0.008579
-336	36	0
-336	37	-0.016387
-336	38	0.007104
-336	39	0.006094
-336	40	0.018133
-336	41	-0.006071
-336	42	0.017944
-336	43	-0.004057
-336	44	0.047026
-336	45	0.011808
-336	46	0.09637
-336	47	0
-336	48	-0.014435
-336	49	0
-336	50	0.022184
-336	51	0.000227
-336	52	0.005877
-336	53	-0.022175
-336	54	0.051773
-336	55	0.018735
-336	56	0
-336	57	-0.016175
-336	58	0.049521
-336	59	0.028918
-336	60	0
-336	61	0.026262
-336	62	-0.025095
-336	63	-0.016953
-336	64	0.037083
-336	65	-0.000128
-336	66	-0.095812
-336	67	-0.016006
-336	68	0
-336	69	-0.012274
-336	70	-0.002708
-336	71	-0.013184
-336	72	0.017032
-336	73	-0.772732
-335	0	0.004951
-335	1	0
-335	2	0.006913
-335	3	-0.024864
-335	4	-0.011631
-335	5	0.004187
-335	6	-0.003607
-335	7	0.024449
-335	8	0.004709
-335	9	-0.026876
-335	10	-0.001985
-335	11	0.006753
-335	12	-0.290586
-335	13	-0.018413
-335	14	-0.001278
-335	15	0.035884
-335	16	0.00574
-335	17	0.014076
-335	18	0.009242
-335	19	0.00548
-335	20	0.057717
-335	21	0.0238
-335	22	0.016054
-335	23	0.034531
-335	24	0.032121
-335	25	-0.01111
-335	26	0.015236
-335	27	-0.000753
-335	28	0.028254
-335	29	-0.043945
-335	30	0.012049
-335	31	-0.023234
-335	32	0
-335	33	0.007617
-335	34	0.011243
-335	35	-0.010671
-335	36	0
-335	37	-0.013708
-335	38	0.015593
-335	39	0.010128
-335	40	0.016538
-335	41	-0.00853
-335	42	0.02141
-335	43	-0.002607
-335	44	0.047941
-335	45	0.006526
-335	46	0.104812
-335	47	0
-335	48	-0.005637
-335	49	0
-335	50	0.016654
-335	51	0.005306
-335	52	0.000998
-335	53	-0.024707
-335	54	0.047632
-335	55	0.019871
-335	56	0
-335	57	-0.0188
-335	58	0.050795
-335	59	0.030961
-335	60	0
-335	61	0.030585
-335	62	-0.026668
-335	63	-0.014167
-335	64	0.036419
-335	65	0.000324
-335	66	-0.10772
-335	67	-0.012872
-335	68	0
-335	69	-0.017785
-335	70	-0.000912
-335	71	-0.004524
-335	72	0.013347
-335	73	-0.778618
-334	0	0.00211
-334	1	0
-334	2	0.008643
-334	3	-0.022769
-334	4	-0.012308
-334	5	0.007304
-334	6	-0.00769
-334	7	0.028164
-334	8	0.005305
-334	9	-0.035413
-334	10	-0.012245
-334	11	0.00581
-334	12	-0.281605
-334	13	-0.017323
-334	14	-0.000699
-334	15	0.032909
-334	16	0.009775
-334	17	0.018646
-334	18	0.012985
-334	19	0.001726
-334	20	0.036034
-334	21	0.017368
-334	22	0.015415
-334	23	0.032597
-334	24	0.026642
-334	25	-0.008296
-334	26	0.013935
-334	27	-0.004806
-334	28	0.028087
-334	29	-0.046115
-334	30	0.017438
-334	31	-0.020871
-334	32	0
-334	33	0.009277
-334	34	0.011267
-334	35	-0.013652
-334	36	0
-334	37	-0.008611
-334	38	0.025461
-334	39	0.012892
-334	40	0.014382
-334	41	-0.011166
-334	42	0.024893
-334	43	-0.000911
-334	44	0.047786
-334	45	0.001889
-334	46	0.108687
-334	47	0
-334	48	0.00336
-334	49	0
-334	50	0.013174
-334	51	0.01206
-334	52	-0.003521
-334	53	-0.025848
-334	54	0.041717
-334	55	0.017137
-334	56	0
-334	57	-0.022701
-334	58	0.048234
-334	59	0.031735
-334	60	0
-334	61	0.034956
-334	62	-0.028137
-334	63	-0.012934
-334	64	0.035421
-334	65	0.001113
-334	66	-0.123626
-334	67	-0.011435
-334	68	0
-334	69	-0.023744
-334	70	0.000203
-334	71	0.003856
-334	72	0.009764
-334	73	-0.785299
-333	0	-0.000666
-333	1	0
-333	2	0.009987
-333	3	-0.020337
-333	4	-0.012043
-333	5	0.010046
-333	6	-0.012248
-333	7	0.030424
-333	8	0.006044
-333	9	-0.044148
-333	10	-0.021888
-333	11	0.003552
-333	12	-0.272426
-333	13	-0.015651
-333	14	-5.7e-05
-333	15	0.030033
-333	16	0.015284
-333	17	0.023912
-333	18	0.018957
-333	19	-0.001784
-333	20	0.014564
-333	21	0.011331
-333	22	0.014801
-333	23	0.031872
-333	24	0.022506
-333	25	-0.006752
-333	26	0.011562
-333	27	-0.007213
-333	28	0.027299
-333	29	-0.043965
-333	30	0.023407
-333	31	-0.017373
-333	32	0
-333	33	0.009975
-333	34	0.01066
-333	35	-0.017002
-333	36	0
-333	37	-0.002741
-333	38	0.035673
-333	39	0.014864
-333	40	0.012516
-333	41	-0.013073
-333	42	0.027588
-333	43	0.000551
-333	44	0.046753
-333	45	-0.002411
-333	46	0.109034
-333	47	0
-333	48	0.011863
-333	49	0
-333	50	0.013939
-333	51	0.018668
-333	52	-0.006248
-333	53	-0.026104
-333	54	0.033673
-333	55	0.013285
-333	56	0
-333	57	-0.026671
-333	58	0.042699
-333	59	0.031432
-333	60	0
-333	61	0.039179
-333	62	-0.02942
-333	63	-0.011479
-333	64	0.034153
-333	65	0.002334
-333	66	-0.143624
-333	67	-0.011102
-333	68	0
-333	69	-0.029137
-333	70	0.000678
-333	71	0.012262
-333	72	0.006383
-333	73	-0.792209
-332	0	-0.003048
-332	1	0
-332	2	0.011535
-332	3	-0.017953
-332	4	-0.011033
-332	5	0.011771
-332	6	-0.017468
-332	7	0.031803
-332	8	0.006928
-332	9	-0.049958
-332	10	-0.030026
-332	11	-0.00062
-332	12	-0.262689
-332	13	-0.013292
-332	14	0.001331
-332	15	0.029025
-332	16	0.02131
-332	17	0.029448
-332	18	0.024076
-332	19	-0.00441
-332	20	-0.005675
-332	21	0.007597
-332	22	0.015458
-332	23	0.03082
-332	24	0.019541
-332	25	-0.00644
-332	26	0.00745
-332	27	-0.008059
-332	28	0.026616
-332	29	-0.037508
-332	30	0.02877
-332	31	-0.013599
-332	32	0
-332	33	0.010109
-332	34	0.009684
-332	35	-0.019809
-332	36	0
-332	37	0.002644
-332	38	0.044261
-332	39	0.016557
-332	40	0.011121
-332	41	-0.013212
-332	42	0.028891
-332	43	0.000628
-332	44	0.045073
-332	45	-0.006842
-332	46	0.107192
-332	47	0
-332	48	0.019123
-332	49	0
-332	50	0.017541
-332	51	0.023082
-332	52	-0.00701
-332	53	-0.026298
-332	54	0.02351
-332	55	0.011843
-332	56	0
-332	57	-0.029659
-332	58	0.036499
-332	59	0.030567
-332	60	0
-332	61	0.042813
-332	62	-0.030394
-332	63	-0.00731
-332	64	0.033518
-332	65	0.003764
-332	66	-0.167229
-332	67	-0.011241
-332	68	0
-332	69	-0.032582
-332	70	0.001088
-332	71	0.020546
-332	72	0.003382
-332	73	-0.798544
-331	0	-0.00476
-331	1	0
-331	2	0.013394
-331	3	-0.015914
-331	4	-0.009873
-331	5	0.012292
-331	6	-0.022624
-331	7	0.033198
-331	8	0.007887
-331	9	-0.050545
-331	10	-0.035788
-331	11	-0.006025
-331	12	-0.252571
-331	13	-0.009919
-331	14	0.004072
-331	15	0.030167
-331	16	0.026524
-331	17	0.034314
-331	18	0.025351
-331	19	-0.005753
-331	20	-0.024253
-331	21	0.006202
-331	22	0.017664
-331	23	0.027985
-331	24	0.016974
-331	25	-0.006707
-331	26	0.001965
-331	27	-0.008635
-331	28	0.026067
-331	29	-0.02784
-331	30	0.032574
-331	31	-0.010311
-331	32	0
-331	33	0.010186
-331	34	0.008529
-331	35	-0.021248
-331	36	0
-331	37	0.007716
-331	38	0.049213
-331	39	0.017997
-331	40	0.01001
-331	41	-0.011251
-331	42	0.028688
-331	43	-0.001732
-331	44	0.042877
-331	45	-0.011226
-331	46	0.103595
-331	47	0
-331	48	0.024268
-331	49	0
-331	50	0.020325
-331	51	0.023955
-331	52	-0.006642
-331	53	-0.026762
-331	54	0.011784
-331	55	0.014251
-331	56	0
-331	57	-0.031374
-331	58	0.031614
-331	59	0.029315
-331	60	0
-331	61	0.045285
-331	62	-0.030835
-331	63	0.00019
-331	64	0.034301
-331	65	0.005012
-331	66	-0.193437
-331	67	-0.01144
-331	68	0
-331	69	-0.03298
-331	70	0.001977
-331	71	0.028078
-331	72	0.000924
-331	73	-0.803586
-330	0	-0.005735
-330	1	0
-330	2	0.014988
-330	3	-0.01431
-330	4	-0.009305
-330	5	0.011982
-330	6	-0.026289
-330	7	0.034729
-330	8	0.008803
-330	9	-0.046023
-330	10	-0.038839
-330	11	-0.010936
-330	12	-0.242592
-330	13	-0.00546
-330	14	0.008085
-330	15	0.032134
-330	16	0.030248
-330	17	0.037537
-330	18	0.02227
-330	19	-0.005798
-330	20	-0.041517
-330	21	0.00551
-330	22	0.020462
-330	23	0.023148
-330	24	0.014292
-330	25	-0.006725
-330	26	-0.0037
-330	27	-0.010193
-330	28	0.025005
-330	29	-0.016756
-330	30	0.03428
-330	31	-0.007871
-330	32	0
-330	33	0.010494
-330	34	0.007379
-330	35	-0.021058
-330	36	0
-330	37	0.013589
-330	38	0.049611
-330	39	0.01864
-330	40	0.009545
-330	41	-0.00784
-330	42	0.027297
-330	43	-0.006497
-330	44	0.040321
-330	45	-0.01477
-330	46	0.098158
-330	47	0
-330	48	0.026781
-330	49	0
-330	50	0.01933
-330	51	0.021175
-330	52	-0.005977
-330	53	-0.027074
-330	54	-0.000594
-330	55	0.018763
-330	56	0
-330	57	-0.032143
-330	58	0.028486
-330	59	0.027124
-330	60	0
-330	61	0.046298
-330	62	-0.030608
-330	63	0.00855
-330	64	0.036408
-330	65	0.005804
-330	66	-0.220978
-330	67	-0.011572
-330	68	0
-330	69	-0.03034
-330	70	0.003379
-330	71	0.034414
-330	72	-0.000946
-330	73	-0.806962
-329	0	-0.006101
-329	1	0
-329	2	0.01549
-329	3	-0.013029
-329	4	-0.009782
-329	5	0.011425
-329	6	-0.027267
-329	7	0.035354
-329	8	0.009584
-329	9	-0.038682
-329	10	-0.039521
-329	11	-0.013689
-329	12	-0.233422
-329	13	-0.000486
-329	14	0.012613
-329	15	0.033199
-329	16	0.032781
-329	17	0.038658
-329	18	0.017337
-329	19	-0.004945
-329	20	-0.058401
-329	21	0.003774
-329	22	0.02241
-329	23	0.017266
-329	24	0.011809
-329	25	-0.006105
-329	26	-0.008235
-329	27	-0.012618
-329	28	0.022628
-329	29	-0.006211
-329	30	0.033654
-329	31	-0.006376
-329	32	0
-329	33	0.010976
-329	34	0.006336
-329	35	-0.019573
-329	36	0
-329	37	0.020891
-329	38	0.046201
-329	39	0.017929
-329	40	0.010737
-329	41	-0.004068
-329	42	0.025306
-329	43	-0.012155
-329	44	0.037777
-329	45	-0.016701
-329	46	0.090962
-329	47	0
-329	48	0.026959
-329	49	0
-329	50	0.01381
-329	51	0.015947
-329	52	-0.004981
-329	53	-0.026463
-329	54	-0.012891
-329	55	0.022114
-329	56	0
-329	57	-0.032305
-329	58	0.026486
-329	59	0.023338
-329	60	0
-329	61	0.046017
-329	62	-0.029922
-329	63	0.013763
-329	64	0.039013
-329	65	0.00614
-329	66	-0.248599
-329	67	-0.01169
-329	68	0
-329	69	-0.025938
-329	70	0.004868
-329	71	0.039624
-329	72	-0.00235
-329	73	-0.808601
-328	0	-0.006018
-328	1	0
-328	2	0.014493
-328	3	-0.011837
-328	4	-0.011223
-328	5	0.010959
-328	6	-0.025469
-328	7	0.033548
-328	8	0.010206
-328	9	-0.031261
-328	10	-0.038511
-328	11	-0.013814
-328	12	-0.22599
-328	13	0.003895
-328	14	0.016931
-328	15	0.032617
-328	16	0.034974
-328	17	0.038006
-328	18	0.014122
-328	19	-0.003851
-328	20	-0.07579
-328	21	0.000634
-328	22	0.022925
-328	23	0.01165
-328	24	0.010348
-328	25	-0.005119
-328	26	-0.010966
-328	27	-0.014319
-328	28	0.018503
-328	29	0.002223
-328	30	0.030763
-328	31	-0.005926
-328	32	0
-328	33	0.011367
-328	34	0.005229
-328	35	-0.017313
-328	36	0
-328	37	0.028861
-328	38	0.040813
-328	39	0.016078
-328	40	0.01415
-328	41	-0.000621
-328	42	0.023432
-328	43	-0.016347
-328	44	0.035726
-328	45	-0.016644
-328	46	0.082527
-328	47	0
-328	48	0.02574
-328	49	0
-328	50	0.004919
-328	51	0.009899
-328	52	-0.002876
-328	53	-0.024454
-328	54	-0.025017
-328	55	0.022473
-328	56	0
-328	57	-0.031901
-328	58	0.02522
-328	59	0.018237
-328	60	0
-328	61	0.044767
-328	62	-0.029253
-328	63	0.013438
-328	64	0.041286
-328	65	0.006131
-328	66	-0.275301
-328	67	-0.011758
-328	68	0
-328	69	-0.021411
-328	70	0.005987
-328	71	0.044011
-328	72	-0.003511
-328	73	-0.808444
-327	0	-0.005529
-327	1	0
-327	2	0.01229
-327	3	-0.010495
-327	4	-0.013176
-327	5	0.010572
-327	6	-0.022038
-327	7	0.028564
-327	8	0.01067
-327	9	-0.025107
-327	10	-0.036166
-327	11	-0.012317
-327	12	-0.221301
-327	13	0.006667
-327	14	0.021049
-327	15	0.031106
-327	16	0.037473
-327	17	0.036553
-327	18	0.014377
-327	19	-0.003055
-327	20	-0.093829
-327	21	-0.002702
-327	22	0.022923
-327	23	0.007261
-327	24	0.010349
-327	25	-0.004378
-327	26	-0.012221
-327	27	-0.013573
-327	28	0.012776
-327	29	0.007802
-327	30	0.026057
-327	31	-0.006629
-327	32	0
-327	33	0.011401
-327	34	0.003631
-327	35	-0.014566
-327	36	0
-327	37	0.035708
-327	38	0.035044
-327	39	0.01425
-327	40	0.018858
-327	41	0.002529
-327	42	0.022233
-327	43	-0.017174
-327	44	0.034351
-327	45	-0.014594
-327	46	0.073621
-327	47	0
-327	48	0.024096
-327	49	0
-327	50	-0.005312
-327	51	0.003813
-327	52	0.00064
-327	53	-0.021199
-327	54	-0.037413
-327	55	0.021098
-327	56	0
-327	57	-0.03097
-327	58	0.024929
-327	59	0.01323
-327	60	0
-327	61	0.042582
-327	62	-0.028922
-327	63	0.008883
-327	64	0.04293
-327	65	0.005743
-327	66	-0.300333
-327	67	-0.011431
-327	68	0
-327	69	-0.017519
-327	70	0.006586
-327	71	0.047597
-327	72	-0.004594
-327	73	-0.806323
-326	0	-0.004603
-326	1	0
-326	2	0.00963
-326	3	-0.008924
-326	4	-0.015173
-326	5	0.01011
-326	6	-0.018643
-326	7	0.021183
-326	8	0.010895
-326	9	-0.019476
-326	10	-0.032141
-326	11	-0.010938
-326	12	-0.219615
-326	13	0.007571
-326	14	0.025587
-326	15	0.030229
-326	16	0.040051
-326	17	0.035402
-326	18	0.016771
-326	19	-0.002677
-326	20	-0.11171
-326	21	-0.004512
-326	22	0.023883
-326	23	0.004444
-326	24	0.011415
-326	25	-0.004246
-326	26	-0.013083
-326	27	-0.010046
-326	28	0.005989
-326	29	0.010703
-326	30	0.020266
-326	31	-0.008295
-326	32	0
-326	33	0.011015
-326	34	0.001287
-326	35	-0.011284
-326	36	0
-326	37	0.039824
-326	38	0.029333
-326	39	0.013722
-326	40	0.022672
-326	41	0.005628
-326	42	0.021672
-326	43	-0.01428
-326	44	0.033253
-326	45	-0.010973
-326	46	0.065109
-326	47	0
-326	48	0.02273
-326	49	0
-326	50	-0.0153
-326	51	-0.002661
-326	52	0.004315
-326	53	-0.017317
-326	54	-0.050426
-326	55	0.021139
-326	56	0
-326	57	-0.029705
-326	58	0.025673
-326	59	0.009856
-326	60	0
-326	61	0.039158
-326	62	-0.028833
-326	63	0.00437
-326	64	0.044208
-326	65	0.00479
-326	66	-0.322883
-326	67	-0.010236
-326	68	0
-326	69	-0.013862
-326	70	0.006816
-326	71	0.049993
-326	72	-0.005549
-326	73	-0.802096
-325	0	-0.003359
-325	1	0
-325	2	0.007247
-325	3	-0.007257
-325	4	-0.016911
-325	5	0.009506
-325	6	-0.016376
-325	7	0.013303
-325	8	0.01066
-325	9	-0.01246
-325	10	-0.025818
-325	11	-0.010933
-325	12	-0.219845
-325	13	0.007243
-325	14	0.030875
-325	15	0.031206
-325	16	0.041666
-325	17	0.035133
-325	18	0.018354
-325	19	-0.002496
-325	20	-0.128038
-325	21	-0.003854
-325	22	0.026283
-325	23	0.002985
-325	24	0.012746
-325	25	-0.004418
-325	26	-0.014613
-325	27	-0.005079
-325	28	-0.001328
-325	29	0.011614
-325	30	0.014132
-325	31	-0.01025
-325	32	0
-325	33	0.010524
-325	34	-0.001403
-325	35	-0.007262
-325	36	0
-325	37	0.040862
-325	38	0.023225
-325	39	0.014751
-325	40	0.023464
-325	41	0.008505
-325	42	0.021016
-325	43	-0.009008
-325	44	0.03162
-325	45	-0.006655
-325	46	0.058013
-325	47	0
-325	48	0.022185
-325	49	0
-325	50	-0.025094
-325	51	-0.010084
-325	52	0.00589
-325	53	-0.013511
-325	54	-0.063769
-325	55	0.024629
-325	56	0
-325	57	-0.027962
-325	58	0.026678
-325	59	0.008642
-325	60	0
-325	61	0.034369
-325	62	-0.028758
-325	63	0.003773
-325	64	0.045659
-325	65	0.003193
-325	66	-0.341892
-325	67	-0.008023
-325	68	0
-325	69	-0.009902
-325	70	0.006907
-325	71	0.050936
-325	72	-0.006092
-325	73	-0.79581
-324	0	-0.002192
-324	1	0
-324	2	0.005503
-324	3	-0.005667
-324	4	-0.018167
-324	5	0.008842
-324	6	-0.015037
-324	7	0.00681
-324	8	0.009715
-324	9	-0.002876
-324	10	-0.017302
-324	11	-0.012325
-324	12	-0.220029
-324	13	0.006743
-324	14	0.036219
-324	15	0.034051
-324	16	0.041341
-324	17	0.035452
-324	18	0.017239
-324	19	-0.002292
-324	20	-0.141453
-324	21	-0.00116
-324	22	0.029051
-324	23	0.002288
-324	24	0.01385
-324	25	-0.004048
-324	26	-0.016967
-324	27	-0.000558
-324	28	-0.008891
-324	29	0.011233
-324	30	0.008131
-324	31	-0.011589
-324	32	0
-324	33	0.010567
-324	34	-0.003447
-324	35	-0.002471
-324	36	0
-324	37	0.039904
-324	38	0.016461
-324	39	0.016294
-324	40	0.020542
-324	41	0.010647
-324	42	0.019371
-324	43	-0.003439
-324	44	0.028735
-324	45	-0.002588
-324	46	0.052784
-324	47	0
-324	48	0.022878
-324	49	0
-324	50	-0.036311
-324	51	-0.01823
-324	52	0.004206
-324	53	-0.010305
-324	54	-0.076529
-324	55	0.030559
-324	56	0
-324	57	-0.024885
-324	58	0.026906
-324	59	0.008914
-324	60	0
-324	61	0.028704
-324	62	-0.028727
-324	63	0.007235
-324	64	0.047826
-324	65	0.001167
-324	66	-0.356345
-324	67	-0.005155
-324	68	0
-324	69	-0.006069
-324	70	0.007011
-324	71	0.050774
-324	72	-0.00586
-324	73	-0.787664
-323	0	-0.001634
[truncated: 49,801 more rows]

## Sheet: panel_d
time	moment_rate	Mw
0	0	0
1	6.17503e+18	6.46043
2	1.26867e+19	6.78372
3	1.88673e+19	6.98445
4	2.61173e+19	7.13676
5	3.25435e+19	7.25602
6	4.16038e+19	7.35991
7	4.59493e+19	7.44312
8	5.28749e+19	7.51628
9	5.94168e+19	7.58109
10	6.34038e+19	7.63724
11	7.04814e+19	7.68906
12	7.44458e+19	7.73528
13	8.20602e+19	7.77891
14	8.73138e+19	7.81908
15	9.84561e+19	7.85856
16	1.05499e+20	7.89563
17	1.14888e+20	7.93124
18	1.24872e+20	7.96554
19	1.3131e+20	7.9977
20	1.27722e+20	8.02589
21	1.18254e+20	8.04975
22	1.19262e+20	8.07197
23	1.16594e+20	8.09216
24	1.1958e+20	8.11151
25	1.28227e+20	8.13091
26	1.31723e+20	8.14957
27	1.4004e+20	8.16817
28	1.40623e+20	8.18572
29	1.48848e+20	8.2032
30	1.57617e+20	8.22064
31	1.5144e+20	8.23645
32	1.45985e+20	8.25092
33	1.45354e+20	8.26464
34	1.55013e+20	8.27859
35	1.65806e+20	8.29281
36	1.77454e+20	8.30728
37	1.92974e+20	8.32224
38	2.03952e+20	8.33726
39	1.89323e+20	8.35053
40	1.82235e+20	8.36276
41	1.94282e+20	8.37525
42	1.96052e+20	8.38733
43	1.95373e+20	8.39889
44	1.9588e+20	8.41003
45	1.93008e+20	8.42061
46	2.06708e+20	8.43152
47	2.10854e+20	8.44224
48	1.96173e+20	8.45187
49	1.68953e+20	8.45992
50	1.75094e+20	8.46803
51	1.85419e+20	8.47638
52	1.85317e+20	8.48449
53	1.95787e+20	8.49281
54	1.92726e+20	8.50078
55	1.86936e+20	8.50831
56	1.61421e+20	8.51465
57	1.56447e+20	8.52067
58	1.62213e+20	8.52678
59	1.53443e+20	8.53245
60	1.53726e+20	8.53802
61	1.59487e+20	8.54368
62	1.52687e+20	8.549
63	1.53554e+20	8.55426
64	1.46071e+20	8.55917
65	1.515e+20	8.56417
66	1.60317e+20	8.56938
67	1.55087e+20	8.57433
68	1.55872e+20	8.57922
69	1.4805e+20	8.58379
70	1.44654e+20	8.58818
71	1.3849e+20	8.59233
72	1.62656e+20	8.59713
73	1.49408e+20	8.60146
74	1.44547e+20	8.6056
75	1.33373e+20	8.60936
76	1.34716e+20	8.61311
77	1.39569e+20	8.61695
78	1.37289e+20	8.62067
79	1.48531e+20	8.62465
80	1.4111e+20	8.62838
81	1.42927e+20	8.63211
82	1.1838e+20	8.63516
83	1.29514e+20	8.63846
84	1.35401e+20	8.64187
85	1.46188e+20	8.64551
86	1.22155e+20	8.64852
87	1.24735e+20	8.65156
88	1.29348e+20	8.65467
89	1.09832e+20	8.65729
90	9.41277e+19	8.65952
91	7.99383e+19	8.6614
92	7.32233e+19	8.66311
93	7.78676e+19	8.66492
94	8.52779e+19	8.66688
95	7.68101e+19	8.66864
96	8.71292e+19	8.67063
97	9.01275e+19	8.67266
98	8.62283e+19	8.6746
99	1.05483e+20	8.67695
100	1.10113e+20	8.67938
101	1.08719e+20	8.68177
102	1.16702e+20	8.6843
103	1.05526e+20	8.68658
104	1.01159e+20	8.68874
105	8.9352e+19	8.69064
106	1.03789e+20	8.69283
107	1.17285e+20	8.69528
108	1.25328e+20	8.69788
109	1.33492e+20	8.70063
110	1.32548e+20	8.70332
111	1.41081e+20	8.70617
112	1.53732e+20	8.70924
113	1.73938e+20	8.71267
114	1.83704e+20	8.71625
115	1.92682e+20	8.71996
116	2.05089e+20	8.72386
117	2.15084e+20	8.72789
118	2.28757e+20	8.73212
119	2.32997e+20	8.73636
120	2.66049e+20	8.74113
121	2.59933e+20	8.74572
122	2.56988e+20	8.75018
123	2.4632e+20	8.7544
124	2.28607e+20	8.75825
125	2.11142e+20	8.76177
126	2.02044e+20	8.7651
127	1.82913e+20	8.76808
128	1.86255e+20	8.77108
129	1.94266e+20	8.77418
130	1.90493e+20	8.77718
131	1.92021e+20	8.78018
132	1.95969e+20	8.78321
133	1.74755e+20	8.78589
134	1.63788e+20	8.78837
135	1.8026e+20	8.79108
136	1.69683e+20	8.79361
137	1.55603e+20	8.79591
138	1.52772e+20	8.79815
139	1.37223e+20	8.80015
140	1.27168e+20	8.80198
141	1.2486e+20	8.80378
142	1.20135e+20	8.80549
143	1.19948e+20	8.8072
144	1.25791e+20	8.80897
145	1.3646e+20	8.81088
146	1.15817e+20	8.8125
147	1.16153e+20	8.81411
148	1.21608e+20	8.81578
149	1.07912e+20	8.81726
150	1.07689e+20	8.81873
151	1.00662e+20	8.8201
152	1.12267e+20	8.82161
153	1.22055e+20	8.82325
154	1.13153e+20	8.82476
155	9.74161e+19	8.82606
156	1.00059e+20	8.82738
157	9.52575e+19	8.82864
158	9.6371e+19	8.8299
159	9.45452e+19	8.83114
160	8.42007e+19	8.83223
161	8.76226e+19	8.83337
162	9.28886e+19	8.83457
163	8.23747e+19	8.83562
164	8.87614e+19	8.83676
165	8.47289e+19	8.83784
166	8.85886e+19	8.83897
167	8.60295e+19	8.84006
168	8.01723e+19	8.84107
169	7.55887e+19	8.84202
170	6.23105e+19	8.8428
171	7.34197e+19	8.84372
172	8.64543e+19	8.84479
173	7.18172e+19	8.84568
174	6.47651e+19	8.84649
175	6.92052e+19	8.84734
176	7.11025e+19	8.84821
177	7.43659e+19	8.84913
178	8.00084e+19	8.85011
179	8.58075e+19	8.85115
180	8.0045e+19	8.85212
181	7.24617e+19	8.853
182	7.57258e+19	8.85391
183	7.12214e+19	8.85477
184	6.03833e+19	8.85549
185	5.40778e+19	8.85614
186	5.1722e+19	8.85676
187	5.1668e+19	8.85737
188	5.05632e+19	8.85798
189	4.72037e+19	8.85854
190	3.94623e+19	8.859
191	3.53244e+19	8.85942
192	3.44251e+19	8.85983
193	3.71903e+19	8.86027
194	3.12572e+19	8.86063
195	2.66798e+19	8.86095
196	3.3816e+19	8.86135
197	3.9612e+19	8.86181
198	3.87838e+19	8.86226
199	3.1271e+19	8.86263
200	2.8099e+19	8.86296
201	3.626e+19	8.86338
202	4.41995e+19	8.8639
203	4.56648e+19	8.86443
204	3.85781e+19	8.86487
205	3.67515e+19	8.8653
206	3.89806e+19	8.86575
207	3.9918e+19	8.86621
208	4.50114e+19	8.86673
209	5.31041e+19	8.86734
210	5.21819e+19	8.86794
211	5.23448e+19	8.86854
212	4.6506e+19	8.86907
213	3.96441e+19	8.86953
214	3.77443e+19	8.86996
215	4.10118e+19	8.87043
216	3.84649e+19	8.87086
217	4.02639e+19	8.87132
218	3.82826e+19	8.87175
219	3.71237e+19	8.87217
220	3.28473e+19	8.87254
221	3.24574e+19	8.87291
222	3.0368e+19	8.87325
223	2.5873e+19	8.87354
224	2.46459e+19	8.87382
225	2.76608e+19	8.87413
226	2.51491e+19	8.87442
227	2.76198e+19	8.87473
228	2.63711e+19	8.87502
229	2.44679e+19	8.87529
230	2.30613e+19	8.87555
231	2.15718e+19	8.87579
232	2.03783e+19	8.87602
233	1.81566e+19	8.87622
234	1.73382e+19	8.87642
235	1.91002e+19	8.87663
236	1.88693e+19	8.87684
237	1.80184e+19	8.87704
238	1.7336e+19	8.87723
239	1.9382e+19	8.87745
240	2.06554e+19	8.87768
241	2.05461e+19	8.87791
242	2.36489e+19	8.87817
243	2.30877e+19	8.87842
244	2.14158e+19	8.87866
245	1.85164e+19	8.87886
246	1.67107e+19	8.87905
247	1.60893e+19	8.87923
248	1.54154e+19	8.8794
249	1.5327e+19	8.87957
250	1.53427e+19	8.87974
251	1.27503e+19	8.87988
252	1.28881e+19	8.88002
253	1.3676e+19	8.88017
254	1.41688e+19	8.88032
255	1.36432e+19	8.88047
256	1.32191e+19	8.88062
257	1.39827e+19	8.88077
258	1.39141e+19	8.88093
259	1.24344e+19	8.88106
260	1.28862e+19	8.8812
261	1.29847e+19	8.88135
262	1.35449e+19	8.88149
263	1.43097e+19	8.88165
264	1.47836e+19	8.88181
265	1.50701e+19	8.88198
266	1.31412e+19	8.88212
267	1.3892e+19	8.88227
268	1.35441e+19	8.88242
269	1.36854e+19	8.88257
270	1.31966e+19	8.88271
271	1.28399e+19	8.88285
272	1.34163e+19	8.883
273	1.31576e+19	8.88314
274	1.32242e+19	8.88329
275	1.35482e+19	8.88343
276	1.30473e+19	8.88358
277	1.27488e+19	8.88371
278	1.22628e+19	8.88385
279	1.21234e+19	8.88398
280	1.25525e+19	8.88412
281	1.21929e+19	8.88425
282	1.15085e+19	8.88437
283	1.11188e+19	8.88449
284	1.12511e+19	8.88462
285	1.10897e+19	8.88474
286	9.98452e+18	8.88484
287	9.93514e+18	8.88495
288	9.43351e+18	8.88505
289	9.28878e+18	8.88515
290	8.62589e+18	8.88525
291	8.45335e+18	8.88534
292	8.46958e+18	8.88543
293	7.97012e+18	8.88552
294	7.86674e+18	8.8856
295	8.12528e+18	8.88569
296	8.12934e+18	8.88578
297	7.81415e+18	8.88586
298	7.47993e+18	8.88594
299	7.40712e+18	8.88602
300	7.1227e+18	8.8861
301	6.88961e+18	8.88617
302	6.09747e+18	8.88624
303	5.30115e+18	8.88629
304	5.03679e+18	8.88635
305	4.6347e+18	8.8864
306	4.26201e+18	8.88644
307	4.20371e+18	8.88649
308	3.89757e+18	8.88653
309	3.63208e+18	8.88657
310	3.59247e+18	8.88661
311	3.63058e+18	8.88665
312	3.85967e+18	8.88669
313	3.95322e+18	8.88673
314	3.81511e+18	8.88677
315	3.9464e+18	8.88682
316	4.10609e+18	8.88686
317	3.98626e+18	8.8869
318	3.98905e+18	8.88695
319	3.64171e+18	8.88699
320	3.38351e+18	8.88702
321	3.23616e+18	8.88706
322	2.92194e+18	8.88709
323	2.94831e+18	8.88712
324	2.95279e+18	8.88715
325	2.86718e+18	8.88718
326	2.65617e+18	8.88721
327	2.63667e+18	8.88724
328	2.57511e+18	8.88727
329	2.58275e+18	8.88729
330	2.43369e+18	8.88732
331	2.11592e+18	8.88734
332	2.03854e+18	8.88737
333	2.04648e+18	8.88739
334	1.99996e+18	8.88741
335	1.95839e+18	8.88743
336	2.01264e+18	8.88745
337	1.91989e+18	8.88747
338	1.95381e+18	8.88749
339	1.96152e+18	8.88751
340	1.94972e+18	8.88753
341	1.95809e+18	8.88756
342	1.88581e+18	8.88758
343	1.75839e+18	8.88759
344	1.65777e+18	8.88761
345	1.50346e+18	8.88763
346	1.51943e+18	8.88764
347	1.46075e+18	8.88766
348	1.33804e+18	8.88767
349	1.32453e+18	8.88769
