# Supplementary material for: Instantaneous tracking of earthquake growth with elastogravity signals
Source: Nature. 2022 May 11;606(7913):319–24. doi: 10.1038/s41586-022-04672-7 (PMC9177427; doi:10.1038/s41586-022-04672-7)
Supplement: Supplementary file 7 — Source Data Extended Data Fig. 3 [file 41586_2022_4672_MOESM7_ESM.xlsx]

## Sheet: panel_a
Time[s]	Latitude residuals Q2 (median)	Latitude residuals 5th perc	Latitude residuals Q1	Latitude residuals Q3	Latitude residuals 95th perc.
0	-4.1281	-9.04005	-6.46051	1.98979	3.83888
5	-4.12479	-9.03926	-6.45957	1.98989	3.84663
10	-0.034757	-8.51924	-3.75614	1.85041	3.8471
15	0.0013095	-4.10589	-0.579966	0.432382	3.84074
20	-0.0019515	-1.59017	-0.288979	0.303604	3.83473
25	0.0080345	-0.490131	-0.226996	0.277882	3.7518
30	0.036059	-0.393535	-0.180982	0.283232	0.977357
35	0.0239715	-0.350589	-0.171974	0.259028	0.669345
40	0.001111	-0.350511	-0.186643	0.22682	0.5727
45	-0.002288	-0.34301	-0.184215	0.218723	0.522662
50	0.001157	-0.322037	-0.169364	0.192672	0.447731
55	-0.0075205	-0.320657	-0.171793	0.17642	0.402684
60	-0.0047515	-0.311956	-0.165076	0.179233	0.372581
65	0.0068995	-0.306937	-0.153217	0.181007	0.367238
70	-0.004039	-0.303837	-0.158172	0.173843	0.360281
75	-0.009796	-0.301761	-0.161399	0.158154	0.344842
80	-0.0097605	-0.303414	-0.159384	0.160005	0.334101
85	-0.0003585	-0.28667	-0.149377	0.159042	0.319712
90	-0.0076615	-0.290932	-0.151821	0.147739	0.312212
95	-0.013193	-0.292114	-0.156301	0.140788	0.299815
100	-0.0093085	-0.290687	-0.150029	0.135918	0.290442
105	-0.017346	-0.293379	-0.156873	0.129635	0.28853
110	-0.0201745	-0.295299	-0.157936	0.123897	0.2756
115	-0.019579	-0.298087	-0.157026	0.121962	0.268419
120	-0.0158045	-0.290207	-0.153876	0.120687	0.261833
125	-0.0230725	-0.289767	-0.156936	0.110958	0.254617
130	-0.027814	-0.302273	-0.164644	0.110085	0.249652
135	-0.024258	-0.301943	-0.161325	0.104826	0.232976
140	-0.0314195	-0.309573	-0.170624	0.105231	0.240012
145	-0.0282015	-0.299978	-0.1631	0.110452	0.251308
150	-0.0179995	-0.294501	-0.153637	0.118767	0.25799
155	-0.0214925	-0.296071	-0.157616	0.116182	0.250716
160	-0.029188	-0.305036	-0.164457	0.106089	0.240594
165	-0.033002	-0.307105	-0.168003	0.102673	0.236323
170	-0.0292345	-0.306157	-0.165823	0.102888	0.229056
175	-0.0361365	-0.312568	-0.172625	0.0989987	0.232261
180	-0.0390455	-0.316096	-0.174886	0.099122	0.233538

## Sheet: panel_b
Time[s]	Longitude residuals Q2 (median)	Longitude residuals 5th perc	Longitude residuals Q1	Longitude residuals Q3	Longitude residuals 95th perc.
0	-2.26887	-12.1447	-9.27827	0.710543	4.39394
5	-2.27332	-12.1464	-9.27426	0.704991	4.40016
10	-0.242329	-11.7968	-1.97504	0.564048	4.39513
15	-0.127278	-2.24191	-0.809851	0.279819	4.40122
20	-0.0943615	-0.960328	-0.403537	0.210546	4.3926
25	-0.017124	-0.423833	-0.231661	0.251418	4.38825
30	0.014367	-0.38146	-0.202392	0.286689	0.991054
35	0.008117	-0.391015	-0.214636	0.269688	0.786374
40	-0.0165475	-0.413157	-0.23522	0.239257	0.592932
45	-0.025273	-0.422256	-0.239997	0.216716	0.484299
50	-0.0315285	-0.438707	-0.249498	0.214589	0.450935
55	-0.0418475	-0.42506	-0.247141	0.197019	0.393354
60	-0.032214	-0.41204	-0.239281	0.207308	0.40105
65	-0.027619	-0.394365	-0.226386	0.21099	0.413838
70	-0.034656	-0.402915	-0.237052	0.204833	0.412581
75	-0.047378	-0.406339	-0.242678	0.188331	0.386767
80	-0.0302465	-0.403605	-0.233484	0.189412	0.369241
85	-0.0287215	-0.398118	-0.229387	0.198819	0.383587
90	-0.033065	-0.404534	-0.233198	0.193936	0.370901
95	-0.031273	-0.395923	-0.231594	0.191493	0.367199
100	-0.0329715	-0.384296	-0.22542	0.186596	0.363468
105	-0.032044	-0.386207	-0.224944	0.179868	0.355044
110	-0.042377	-0.400065	-0.236815	0.177726	0.363003
115	-0.0426675	-0.396505	-0.233851	0.170528	0.346011
120	-0.0471945	-0.398644	-0.234344	0.170746	0.348816
125	-0.052137	-0.41353	-0.244419	0.169006	0.351332
130	-0.0486115	-0.396999	-0.232575	0.164947	0.346071
135	-0.050336	-0.392492	-0.234162	0.169611	0.35904
140	-0.049051	-0.402466	-0.236633	0.161527	0.351573
145	-0.04509	-0.40568	-0.237321	0.171359	0.365528
150	-0.043276	-0.385391	-0.225357	0.167663	0.355652
155	-0.0451585	-0.400307	-0.234403	0.166495	0.35788
160	-0.0593285	-0.418175	-0.250864	0.158658	0.357596
165	-0.0559205	-0.406011	-0.240427	0.149206	0.339103
170	-0.056444	-0.401389	-0.241303	0.157859	0.353176
175	-0.059042	-0.406121	-0.244163	0.151366	0.346055
180	-0.0589155	-0.406307	-0.243079	0.155278	0.352202

## Sheet: panel_c
Latitude True @180s	Latitude Predicted @180s	Prob. Density
28.8618	28.9095	0.125116
28.8618	29.0734	0.0296133
28.8618	29.2373	0.00740333
28.8618	29.4012	0.00148067
28.8618	29.5652	0
28.8618	29.7291	0
28.8618	29.893	0
28.8618	30.0569	0
28.8618	30.2208	0
28.8618	30.3847	0
28.8618	30.5487	0
28.8618	30.7126	0
28.8618	30.8765	0
28.8618	31.0404	0
28.8618	31.2043	0
28.8618	31.3683	0
28.8618	31.5322	0
28.8618	31.6961	0
28.8618	31.86	0
28.8618	32.0239	0
28.8618	32.1879	0
28.8618	32.3518	0
28.8618	32.5157	0
28.8618	32.6796	0
28.8618	32.8435	0
28.8618	33.0075	0
28.8618	33.1714	0
28.8618	33.3353	0
28.8618	33.4992	0
28.8618	33.6631	0
28.8618	33.8271	0
28.8618	33.991	0
28.8618	34.1549	0
28.8618	34.3188	0
28.8618	34.4827	0
28.8618	34.6467	0
28.8618	34.8106	0
28.8618	34.9745	0
28.8618	35.1384	0
28.8618	35.3023	0
28.8618	35.4663	0
28.8618	35.6302	0
28.8618	35.7941	0
28.8618	35.958	0
28.8618	36.1219	0
28.8618	36.2858	0
28.8618	36.4498	0
28.8618	36.6137	0
28.8618	36.7776	0
28.8618	36.9415	0
28.8618	37.1054	0
28.8618	37.2694	0
28.8618	37.4333	0
28.8618	37.5972	0
28.8618	37.7611	0
28.8618	37.925	0
28.8618	38.089	0
28.8618	38.2529	0
28.8618	38.4168	0
28.8618	38.5807	0
28.8618	38.7446	0
28.8618	38.9086	0
28.8618	39.0725	0
28.8618	39.2364	0
28.8618	39.4003	0
28.8618	39.5642	0
28.8618	39.7282	0
28.8618	39.8921	0
28.8618	40.056	0
28.8618	40.2199	0
28.8618	40.3838	0
28.8618	40.5478	0
28.8618	40.7117	0
28.8618	40.8756	0
28.8618	41.0395	0
28.8618	41.2034	0
28.8618	41.3673	0
28.8618	41.5313	0
28.8618	41.6952	0
28.8618	41.8591	0
28.8618	42.023	0
28.8618	42.1869	0
28.8618	42.3509	0
28.8618	42.5148	0
28.8618	42.6787	0
28.8618	42.8426	0
28.8618	43.0065	0
28.8618	43.1705	0
28.8618	43.3344	0
28.8618	43.4983	0
28.8618	43.6622	0
28.8618	43.8261	0
28.8618	43.9901	0
28.8618	44.154	0
28.8618	44.3179	0
28.8618	44.4818	0
28.8618	44.6457	0
28.8618	44.8097	0
28.8618	44.9736	0
28.8618	45.1375	0
29.0266	28.9095	0.0681106
29.0266	29.0734	0.113271
29.0266	29.2373	0.017768
29.0266	29.4012	0.000740333
29.0266	29.5652	0
29.0266	29.7291	0
29.0266	29.893	0
29.0266	30.0569	0
29.0266	30.2208	0
29.0266	30.3847	0
29.0266	30.5487	0
29.0266	30.7126	0
29.0266	30.8765	0.000740333
29.0266	31.0404	0.000740333
29.0266	31.2043	0
29.0266	31.3683	0
29.0266	31.5322	0
29.0266	31.6961	0
29.0266	31.86	0
29.0266	32.0239	0
29.0266	32.1879	0
29.0266	32.3518	0
29.0266	32.5157	0
29.0266	32.6796	0
29.0266	32.8435	0
29.0266	33.0075	0
29.0266	33.1714	0
29.0266	33.3353	0
29.0266	33.4992	0
29.0266	33.6631	0
29.0266	33.8271	0
29.0266	33.991	0
29.0266	34.1549	0
29.0266	34.3188	0
29.0266	34.4827	0
29.0266	34.6467	0
29.0266	34.8106	0
29.0266	34.9745	0
29.0266	35.1384	0
29.0266	35.3023	0
29.0266	35.4663	0
29.0266	35.6302	0
29.0266	35.7941	0
29.0266	35.958	0
29.0266	36.1219	0
29.0266	36.2858	0
29.0266	36.4498	0
29.0266	36.6137	0
29.0266	36.7776	0
29.0266	36.9415	0
29.0266	37.1054	0
29.0266	37.2694	0
29.0266	37.4333	0
29.0266	37.5972	0
29.0266	37.7611	0
29.0266	37.925	0
29.0266	38.089	0
29.0266	38.2529	0
29.0266	38.4168	0
29.0266	38.5807	0
29.0266	38.7446	0
29.0266	38.9086	0
29.0266	39.0725	0
29.0266	39.2364	0
29.0266	39.4003	0
29.0266	39.5642	0
29.0266	39.7282	0
29.0266	39.8921	0
29.0266	40.056	0
29.0266	40.2199	0
29.0266	40.3838	0
29.0266	40.5478	0
29.0266	40.7117	0
29.0266	40.8756	0
29.0266	41.0395	0
29.0266	41.2034	0
29.0266	41.3673	0
29.0266	41.5313	0
29.0266	41.6952	0
29.0266	41.8591	0
29.0266	42.023	0
29.0266	42.1869	0
29.0266	42.3509	0
29.0266	42.5148	0
29.0266	42.6787	0
29.0266	42.8426	0
29.0266	43.0065	0
29.0266	43.1705	0
29.0266	43.3344	0
29.0266	43.4983	0
29.0266	43.6622	0
29.0266	43.8261	0
29.0266	43.9901	0
29.0266	44.154	0
29.0266	44.3179	0
29.0266	44.4818	0
29.0266	44.6457	0
29.0266	44.8097	0
29.0266	44.9736	0
29.0266	45.1375	0
29.1914	28.9095	0.0273923
29.1914	29.0734	0.173238
29.1914	29.2373	0.0740333
29.1914	29.4012	0.0125857
29.1914	29.5652	0
29.1914	29.7291	0.000740333
29.1914	29.893	0
29.1914	30.0569	0
29.1914	30.2208	0
29.1914	30.3847	0
29.1914	30.5487	0
29.1914	30.7126	0
29.1914	30.8765	0.000740333
29.1914	31.0404	0
29.1914	31.2043	0
29.1914	31.3683	0
29.1914	31.5322	0
29.1914	31.6961	0
29.1914	31.86	0
29.1914	32.0239	0
29.1914	32.1879	0
29.1914	32.3518	0
29.1914	32.5157	0
29.1914	32.6796	0
29.1914	32.8435	0
29.1914	33.0075	0
29.1914	33.1714	0
29.1914	33.3353	0
29.1914	33.4992	0
29.1914	33.6631	0
29.1914	33.8271	0
29.1914	33.991	0
29.1914	34.1549	0
29.1914	34.3188	0
29.1914	34.4827	0
29.1914	34.6467	0
29.1914	34.8106	0
29.1914	34.9745	0
29.1914	35.1384	0
29.1914	35.3023	0
29.1914	35.4663	0
29.1914	35.6302	0
29.1914	35.7941	0
29.1914	35.958	0
29.1914	36.1219	0
29.1914	36.2858	0
29.1914	36.4498	0
29.1914	36.6137	0
29.1914	36.7776	0
29.1914	36.9415	0
29.1914	37.1054	0
29.1914	37.2694	0
29.1914	37.4333	0
29.1914	37.5972	0
29.1914	37.7611	0
29.1914	37.925	0
29.1914	38.089	0
29.1914	38.2529	0
29.1914	38.4168	0
29.1914	38.5807	0
29.1914	38.7446	0
29.1914	38.9086	0
29.1914	39.0725	0
29.1914	39.2364	0
29.1914	39.4003	0
29.1914	39.5642	0
29.1914	39.7282	0
29.1914	39.8921	0
29.1914	40.056	0
29.1914	40.2199	0
29.1914	40.3838	0
29.1914	40.5478	0
29.1914	40.7117	0
29.1914	40.8756	0
29.1914	41.0395	0
29.1914	41.2034	0
29.1914	41.3673	0
29.1914	41.5313	0
29.1914	41.6952	0
29.1914	41.8591	0
29.1914	42.023	0
29.1914	42.1869	0
29.1914	42.3509	0
29.1914	42.5148	0
29.1914	42.6787	0
29.1914	42.8426	0
29.1914	43.0065	0
29.1914	43.1705	0
29.1914	43.3344	0
29.1914	43.4983	0
29.1914	43.6622	0
29.1914	43.8261	0
29.1914	43.9901	0
29.1914	44.154	0
29.1914	44.3179	0
29.1914	44.4818	0
29.1914	44.6457	0
29.1914	44.8097	0
29.1914	44.9736	0
29.1914	45.1375	0
29.3562	28.9095	0.004442
29.3562	29.0734	0.0895803
29.3562	29.2373	0.0992046
29.3562	29.4012	0.0340553
29.3562	29.5652	0.006663
29.3562	29.7291	0.000740333
29.3562	29.893	0
29.3562	30.0569	0
29.3562	30.2208	0
29.3562	30.3847	0.000740333
29.3562	30.5487	0
29.3562	30.7126	0
29.3562	30.8765	0
29.3562	31.0404	0
29.3562	31.2043	0
29.3562	31.3683	0
29.3562	31.5322	0
29.3562	31.6961	0
29.3562	31.86	0
29.3562	32.0239	0
29.3562	32.1879	0
29.3562	32.3518	0
29.3562	32.5157	0
29.3562	32.6796	0
29.3562	32.8435	0
29.3562	33.0075	0
29.3562	33.1714	0
29.3562	33.3353	0
29.3562	33.4992	0
29.3562	33.6631	0
29.3562	33.8271	0
29.3562	33.991	0
29.3562	34.1549	0
29.3562	34.3188	0
29.3562	34.4827	0
29.3562	34.6467	0
29.3562	34.8106	0
29.3562	34.9745	0
29.3562	35.1384	0
29.3562	35.3023	0
29.3562	35.4663	0
29.3562	35.6302	0
29.3562	35.7941	0
29.3562	35.958	0
29.3562	36.1219	0
29.3562	36.2858	0
29.3562	36.4498	0
29.3562	36.6137	0
29.3562	36.7776	0
29.3562	36.9415	0
29.3562	37.1054	0
29.3562	37.2694	0
29.3562	37.4333	0
29.3562	37.5972	0
29.3562	37.7611	0
29.3562	37.925	0
29.3562	38.089	0
29.3562	38.2529	0
29.3562	38.4168	0
29.3562	38.5807	0
29.3562	38.7446	0
29.3562	38.9086	0
29.3562	39.0725	0
29.3562	39.2364	0
29.3562	39.4003	0
29.3562	39.5642	0
29.3562	39.7282	0
29.3562	39.8921	0
29.3562	40.056	0
29.3562	40.2199	0
29.3562	40.3838	0
29.3562	40.5478	0
29.3562	40.7117	0
29.3562	40.8756	0
29.3562	41.0395	0
29.3562	41.2034	0
29.3562	41.3673	0
29.3562	41.5313	0
29.3562	41.6952	0
29.3562	41.8591	0
29.3562	42.023	0
29.3562	42.1869	0
29.3562	42.3509	0
29.3562	42.5148	0
29.3562	42.6787	0
29.3562	42.8426	0
29.3562	43.0065	0
29.3562	43.1705	0
29.3562	43.3344	0
29.3562	43.4983	0
29.3562	43.6622	0
29.3562	43.8261	0
29.3562	43.9901	0
29.3562	44.154	0
29.3562	44.3179	0
29.3562	44.4818	0
29.3562	44.6457	0
29.3562	44.8097	0
29.3562	44.9736	0
29.3562	45.1375	0
29.521	28.9095	0.000740333
29.521	29.0734	0.062188
29.521	29.2373	0.13326
29.521	29.4012	0.0895803
29.521	29.5652	0.0384973
29.521	29.7291	0.00592266
29.521	29.893	0
29.521	30.0569	0.000740333
29.521	30.2208	0.000740333
29.521	30.3847	0
29.521	30.5487	0
29.521	30.7126	0
29.521	30.8765	0
29.521	31.0404	0
29.521	31.2043	0
29.521	31.3683	0
29.521	31.5322	0
29.521	31.6961	0
29.521	31.86	0
29.521	32.0239	0
29.521	32.1879	0
29.521	32.3518	0
29.521	32.5157	0
29.521	32.6796	0
29.521	32.8435	0
29.521	33.0075	0
29.521	33.1714	0
29.521	33.3353	0
29.521	33.4992	0
29.521	33.6631	0
29.521	33.8271	0
29.521	33.991	0
29.521	34.1549	0
29.521	34.3188	0
29.521	34.4827	0
29.521	34.6467	0
29.521	34.8106	0
29.521	34.9745	0
29.521	35.1384	0
29.521	35.3023	0
29.521	35.4663	0
29.521	35.6302	0
29.521	35.7941	0
29.521	35.958	0
29.521	36.1219	0
29.521	36.2858	0
29.521	36.4498	0
29.521	36.6137	0
29.521	36.7776	0
29.521	36.9415	0
29.521	37.1054	0
29.521	37.2694	0
29.521	37.4333	0
29.521	37.5972	0
29.521	37.7611	0
29.521	37.925	0
29.521	38.089	0
29.521	38.2529	0
29.521	38.4168	0
29.521	38.5807	0
29.521	38.7446	0
29.521	38.9086	0
29.521	39.0725	0
29.521	39.2364	0
29.521	39.4003	0
29.521	39.5642	0
29.521	39.7282	0
29.521	39.8921	0
29.521	40.056	0
29.521	40.2199	0
29.521	40.3838	0
29.521	40.5478	0
29.521	40.7117	0
29.521	40.8756	0
29.521	41.0395	0
29.521	41.2034	0
29.521	41.3673	0
29.521	41.5313	0
29.521	41.6952	0
29.521	41.8591	0
29.521	42.023	0
29.521	42.1869	0
29.521	42.3509	0
29.521	42.5148	0
29.521	42.6787	0
29.521	42.8426	0
29.521	43.0065	0
29.521	43.1705	0
29.521	43.3344	0
29.521	43.4983	0
29.521	43.6622	0
29.521	43.8261	0
29.521	43.9901	0
29.521	44.154	0
29.521	44.3179	0
29.521	44.4818	0
29.521	44.6457	0
29.521	44.8097	0
29.521	44.9736	0
29.521	45.1375	0
29.6858	28.9095	0
29.6858	29.0734	0.006663
29.6858	29.2373	0.035536
29.6858	29.4012	0.0829173
29.6858	29.5652	0.0829173
29.6858	29.7291	0.0384973
29.6858	29.893	0.006663
29.6858	30.0569	0.000740333
29.6858	30.2208	0
29.6858	30.3847	0
29.6858	30.5487	0
29.6858	30.7126	0
29.6858	30.8765	0
29.6858	31.0404	0.000740333
29.6858	31.2043	0
29.6858	31.3683	0
29.6858	31.5322	0
29.6858	31.6961	0
29.6858	31.86	0
29.6858	32.0239	0
29.6858	32.1879	0
29.6858	32.3518	0
29.6858	32.5157	0
29.6858	32.6796	0
29.6858	32.8435	0
29.6858	33.0075	0
29.6858	33.1714	0
29.6858	33.3353	0
29.6858	33.4992	0
29.6858	33.6631	0
29.6858	33.8271	0
29.6858	33.991	0
29.6858	34.1549	0
29.6858	34.3188	0
29.6858	34.4827	0
29.6858	34.6467	0
29.6858	34.8106	0
29.6858	34.9745	0
29.6858	35.1384	0
29.6858	35.3023	0
29.6858	35.4663	0
29.6858	35.6302	0
29.6858	35.7941	0
29.6858	35.958	0
29.6858	36.1219	0
29.6858	36.2858	0
29.6858	36.4498	0
29.6858	36.6137	0
29.6858	36.7776	0
29.6858	36.9415	0
29.6858	37.1054	0
29.6858	37.2694	0
29.6858	37.4333	0
29.6858	37.5972	0
29.6858	37.7611	0
29.6858	37.925	0
29.6858	38.089	0
29.6858	38.2529	0
29.6858	38.4168	0
29.6858	38.5807	0
29.6858	38.7446	0
29.6858	38.9086	0
29.6858	39.0725	0
29.6858	39.2364	0
29.6858	39.4003	0
29.6858	39.5642	0
29.6858	39.7282	0
29.6858	39.8921	0
29.6858	40.056	0
29.6858	40.2199	0
29.6858	40.3838	0
29.6858	40.5478	0
29.6858	40.7117	0
29.6858	40.8756	0
29.6858	41.0395	0
29.6858	41.2034	0
29.6858	41.3673	0
29.6858	41.5313	0
29.6858	41.6952	0
29.6858	41.8591	0
29.6858	42.023	0
29.6858	42.1869	0
29.6858	42.3509	0
29.6858	42.5148	0
29.6858	42.6787	0
29.6858	42.8426	0
29.6858	43.0065	0
29.6858	43.1705	0
29.6858	43.3344	0
29.6858	43.4983	0
29.6858	43.6622	0
29.6858	43.8261	0
29.6858	43.9901	0
29.6858	44.154	0
29.6858	44.3179	0
29.6858	44.4818	0
29.6858	44.6457	0
29.6858	44.8097	0
29.6858	44.9736	0
29.6858	45.1375	0
29.8506	28.9095	0
29.8506	29.0734	0.00148067
29.8506	29.2373	0.0103647
29.8506	29.4012	0.0384973
29.8506	29.5652	0.077735
29.8506	29.7291	0.0829173
29.8506	29.893	0.0414586
29.8506	30.0569	0.0103647
29.8506	30.2208	0.00148067
29.8506	30.3847	0.000740333
29.8506	30.5487	0.000740333
29.8506	30.7126	0
29.8506	30.8765	0
29.8506	31.0404	0
29.8506	31.2043	0
29.8506	31.3683	0
29.8506	31.5322	0
29.8506	31.6961	0
29.8506	31.86	0
29.8506	32.0239	0
29.8506	32.1879	0
29.8506	32.3518	0
29.8506	32.5157	0
29.8506	32.6796	0
29.8506	32.8435	0
29.8506	33.0075	0
29.8506	33.1714	0
29.8506	33.3353	0
29.8506	33.4992	0
29.8506	33.6631	0
29.8506	33.8271	0
29.8506	33.991	0
29.8506	34.1549	0
29.8506	34.3188	0
29.8506	34.4827	0
29.8506	34.6467	0
29.8506	34.8106	0
29.8506	34.9745	0
29.8506	35.1384	0
29.8506	35.3023	0
29.8506	35.4663	0
29.8506	35.6302	0
29.8506	35.7941	0
29.8506	35.958	0
29.8506	36.1219	0
29.8506	36.2858	0
29.8506	36.4498	0
29.8506	36.6137	0
29.8506	36.7776	0
29.8506	36.9415	0
29.8506	37.1054	0
29.8506	37.2694	0
29.8506	37.4333	0
29.8506	37.5972	0
29.8506	37.7611	0
29.8506	37.925	0
29.8506	38.089	0
29.8506	38.2529	0
29.8506	38.4168	0
29.8506	38.5807	0
29.8506	38.7446	0
29.8506	38.9086	0
29.8506	39.0725	0
29.8506	39.2364	0
29.8506	39.4003	0
29.8506	39.5642	0
29.8506	39.7282	0
29.8506	39.8921	0
29.8506	40.056	0
29.8506	40.2199	0
29.8506	40.3838	0
29.8506	40.5478	0
29.8506	40.7117	0
29.8506	40.8756	0
29.8506	41.0395	0
29.8506	41.2034	0
29.8506	41.3673	0
29.8506	41.5313	0
29.8506	41.6952	0
29.8506	41.8591	0
29.8506	42.023	0
29.8506	42.1869	0
29.8506	42.3509	0
29.8506	42.5148	0
29.8506	42.6787	0
29.8506	42.8426	0
29.8506	43.0065	0
29.8506	43.1705	0
29.8506	43.3344	0
29.8506	43.4983	0
29.8506	43.6622	0
29.8506	43.8261	0
29.8506	43.9901	0
29.8506	44.154	0
29.8506	44.3179	0
29.8506	44.4818	0
29.8506	44.6457	0
29.8506	44.8097	0
29.8506	44.9736	0
29.8506	45.1375	0
30.0154	28.9095	0
30.0154	29.0734	0
30.0154	29.2373	0.00296133
30.0154	29.4012	0.006663
30.0154	29.5652	0.0236907
30.0154	29.7291	0.0792156
30.0154	29.893	0.0925416
30.0154	30.0569	0.033315
30.0154	30.2208	0.00814366
30.0154	30.3847	0
30.0154	30.5487	0
30.0154	30.7126	0
30.0154	30.8765	0
30.0154	31.0404	0
30.0154	31.2043	0
30.0154	31.3683	0
30.0154	31.5322	0
30.0154	31.6961	0
30.0154	31.86	0
30.0154	32.0239	0
30.0154	32.1879	0
30.0154	32.3518	0
30.0154	32.5157	0
30.0154	32.6796	0
30.0154	32.8435	0
30.0154	33.0075	0
30.0154	33.1714	0
30.0154	33.3353	0
30.0154	33.4992	0
30.0154	33.6631	0
30.0154	33.8271	0
30.0154	33.991	0
30.0154	34.1549	0
30.0154	34.3188	0
30.0154	34.4827	0
30.0154	34.6467	0
30.0154	34.8106	0
30.0154	34.9745	0
30.0154	35.1384	0
30.0154	35.3023	0
30.0154	35.4663	0
30.0154	35.6302	0
30.0154	35.7941	0
30.0154	35.958	0
30.0154	36.1219	0
30.0154	36.2858	0
30.0154	36.4498	0
30.0154	36.6137	0
30.0154	36.7776	0
30.0154	36.9415	0
30.0154	37.1054	0
30.0154	37.2694	0
30.0154	37.4333	0
30.0154	37.5972	0
30.0154	37.7611	0
30.0154	37.925	0
30.0154	38.089	0
30.0154	38.2529	0
30.0154	38.4168	0
30.0154	38.5807	0
30.0154	38.7446	0
30.0154	38.9086	0
30.0154	39.0725	0
30.0154	39.2364	0
30.0154	39.4003	0
30.0154	39.5642	0
30.0154	39.7282	0
30.0154	39.8921	0
30.0154	40.056	0
30.0154	40.2199	0
30.0154	40.3838	0
30.0154	40.5478	0
30.0154	40.7117	0
30.0154	40.8756	0
30.0154	41.0395	0
30.0154	41.2034	0
30.0154	41.3673	0
30.0154	41.5313	0
30.0154	41.6952	0
30.0154	41.8591	0
30.0154	42.023	0
30.0154	42.1869	0
30.0154	42.3509	0
30.0154	42.5148	0
30.0154	42.6787	0
30.0154	42.8426	0
30.0154	43.0065	0
30.0154	43.1705	0
30.0154	43.3344	0
30.0154	43.4983	0
30.0154	43.6622	0
30.0154	43.8261	0
30.0154	43.9901	0
30.0154	44.154	0
30.0154	44.3179	0
30.0154	44.4818	0
30.0154	44.6457	0
30.0154	44.8097	0
30.0154	44.9736	0
30.0154	45.1375	0
30.1802	28.9095	0
30.1802	29.0734	0
30.1802	29.2373	0
30.1802	29.4012	0.00370167
30.1802	29.5652	0.002221
30.1802	29.7291	0.017768
30.1802	29.893	0.0925416
30.1802	30.0569	0.142144
30.1802	30.2208	0.0851383
30.1802	30.3847	0.0207293
30.1802	30.5487	0.002221
30.1802	30.7126	0
30.1802	30.8765	0.000740333
30.1802	31.0404	0
30.1802	31.2043	0
30.1802	31.3683	0
30.1802	31.5322	0
30.1802	31.6961	0
30.1802	31.86	0
30.1802	32.0239	0
30.1802	32.1879	0
30.1802	32.3518	0
30.1802	32.5157	0
30.1802	32.6796	0
30.1802	32.8435	0
30.1802	33.0075	0
30.1802	33.1714	0
30.1802	33.3353	0
30.1802	33.4992	0
30.1802	33.6631	0
30.1802	33.8271	0
30.1802	33.991	0
30.1802	34.1549	0
30.1802	34.3188	0
30.1802	34.4827	0
30.1802	34.6467	0
30.1802	34.8106	0
30.1802	34.9745	0
30.1802	35.1384	0
30.1802	35.3023	0
30.1802	35.4663	0
30.1802	35.6302	0
30.1802	35.7941	0
30.1802	35.958	0
30.1802	36.1219	0
30.1802	36.2858	0
30.1802	36.4498	0
30.1802	36.6137	0
30.1802	36.7776	0
30.1802	36.9415	0
30.1802	37.1054	0
30.1802	37.2694	0
30.1802	37.4333	0
30.1802	37.5972	0
30.1802	37.7611	0
30.1802	37.925	0
30.1802	38.089	0
30.1802	38.2529	0
30.1802	38.4168	0
30.1802	38.5807	0
30.1802	38.7446	0
30.1802	38.9086	0
30.1802	39.0725	0
30.1802	39.2364	0
30.1802	39.4003	0
30.1802	39.5642	0
30.1802	39.7282	0
30.1802	39.8921	0
30.1802	40.056	0
30.1802	40.2199	0
30.1802	40.3838	0
30.1802	40.5478	0
30.1802	40.7117	0
30.1802	40.8756	0
30.1802	41.0395	0
30.1802	41.2034	0
30.1802	41.3673	0
30.1802	41.5313	0
30.1802	41.6952	0
30.1802	41.8591	0
30.1802	42.023	0
30.1802	42.1869	0
30.1802	42.3509	0
30.1802	42.5148	0
30.1802	42.6787	0
30.1802	42.8426	0
30.1802	43.0065	0
30.1802	43.1705	0
30.1802	43.3344	0
30.1802	43.4983	0
30.1802	43.6622	0
30.1802	43.8261	0
30.1802	43.9901	0
30.1802	44.154	0
30.1802	44.3179	0
30.1802	44.4818	0
30.1802	44.6457	0
30.1802	44.8097	0
30.1802	44.9736	0
30.1802	45.1375	0
30.3451	28.9095	0
30.3451	29.0734	0
30.3451	29.2373	0
30.3451	29.4012	0
30.3451	29.5652	0
30.3451	29.7291	0.00296133
30.3451	29.893	0.008884
30.3451	30.0569	0.0370167
30.3451	30.2208	0.086619
30.3451	30.3847	0.077735
30.3451	30.5487	0.02221
30.3451	30.7126	0.002221
30.3451	30.8765	0.000740333
30.3451	31.0404	0
30.3451	31.2043	0
30.3451	31.3683	0.000740333
30.3451	31.5322	0
30.3451	31.6961	0
30.3451	31.86	0
30.3451	32.0239	0
30.3451	32.1879	0
30.3451	32.3518	0
30.3451	32.5157	0
30.3451	32.6796	0
30.3451	32.8435	0
30.3451	33.0075	0
30.3451	33.1714	0
30.3451	33.3353	0
30.3451	33.4992	0
30.3451	33.6631	0
30.3451	33.8271	0
30.3451	33.991	0
30.3451	34.1549	0
30.3451	34.3188	0
30.3451	34.4827	0
30.3451	34.6467	0
30.3451	34.8106	0
30.3451	34.9745	0
30.3451	35.1384	0
30.3451	35.3023	0
30.3451	35.4663	0
30.3451	35.6302	0
30.3451	35.7941	0
30.3451	35.958	0
30.3451	36.1219	0
30.3451	36.2858	0
30.3451	36.4498	0
30.3451	36.6137	0
30.3451	36.7776	0
30.3451	36.9415	0
30.3451	37.1054	0
30.3451	37.2694	0
30.3451	37.4333	0
30.3451	37.5972	0
30.3451	37.7611	0
30.3451	37.925	0
30.3451	38.089	0
30.3451	38.2529	0
30.3451	38.4168	0
30.3451	38.5807	0
30.3451	38.7446	0
30.3451	38.9086	0
30.3451	39.0725	0
30.3451	39.2364	0
30.3451	39.4003	0
30.3451	39.5642	0
30.3451	39.7282	0
30.3451	39.8921	0
30.3451	40.056	0
30.3451	40.2199	0
30.3451	40.3838	0
30.3451	40.5478	0
30.3451	40.7117	0
30.3451	40.8756	0
30.3451	41.0395	0
30.3451	41.2034	0
30.3451	41.3673	0
30.3451	41.5313	0
30.3451	41.6952	0
30.3451	41.8591	0
30.3451	42.023	0
30.3451	42.1869	0
30.3451	42.3509	0
30.3451	42.5148	0
30.3451	42.6787	0
30.3451	42.8426	0
30.3451	43.0065	0
30.3451	43.1705	0
30.3451	43.3344	0
30.3451	43.4983	0
30.3451	43.6622	0
30.3451	43.8261	0
30.3451	43.9901	0
30.3451	44.154	0
30.3451	44.3179	0
30.3451	44.4818	0
30.3451	44.6457	0
30.3451	44.8097	0
30.3451	44.9736	0
30.3451	45.1375	0
30.5099	28.9095	0
30.5099	29.0734	0
30.5099	29.2373	0
30.5099	29.4012	0
30.5099	29.5652	0.000740333
30.5099	29.7291	0
30.5099	29.893	0.000740333
30.5099	30.0569	0.00592266
30.5099	30.2208	0.033315
30.5099	30.3847	0.0947626
30.5099	30.5487	0.075514
30.5099	30.7126	0.0229503
30.5099	30.8765	0.004442
30.5099	31.0404	0
30.5099	31.2043	0
30.5099	31.3683	0
30.5099	31.5322	0
30.5099	31.6961	0
30.5099	31.86	0
30.5099	32.0239	0
30.5099	32.1879	0
30.5099	32.3518	0
30.5099	32.5157	0
30.5099	32.6796	0
30.5099	32.8435	0
30.5099	33.0075	0
30.5099	33.1714	0
30.5099	33.3353	0
30.5099	33.4992	0
30.5099	33.6631	0
30.5099	33.8271	0
30.5099	33.991	0
30.5099	34.1549	0
30.5099	34.3188	0
30.5099	34.4827	0
30.5099	34.6467	0
30.5099	34.8106	0
30.5099	34.9745	0
30.5099	35.1384	0
30.5099	35.3023	0
30.5099	35.4663	0
30.5099	35.6302	0
30.5099	35.7941	0
30.5099	35.958	0
30.5099	36.1219	0
30.5099	36.2858	0
30.5099	36.4498	0
30.5099	36.6137	0
30.5099	36.7776	0
30.5099	36.9415	0
30.5099	37.1054	0
30.5099	37.2694	0
30.5099	37.4333	0
30.5099	37.5972	0
30.5099	37.7611	0
30.5099	37.925	0
30.5099	38.089	0
30.5099	38.2529	0
30.5099	38.4168	0
30.5099	38.5807	0
30.5099	38.7446	0
30.5099	38.9086	0
30.5099	39.0725	0
30.5099	39.2364	0
30.5099	39.4003	0
30.5099	39.5642	0
30.5099	39.7282	0
30.5099	39.8921	0
30.5099	40.056	0
30.5099	40.2199	0
30.5099	40.3838	0
30.5099	40.5478	0
30.5099	40.7117	0
30.5099	40.8756	0
30.5099	41.0395	0
30.5099	41.2034	0
30.5099	41.3673	0
30.5099	41.5313	0
30.5099	41.6952	0
30.5099	41.8591	0
30.5099	42.023	0
30.5099	42.1869	0
30.5099	42.3509	0
30.5099	42.5148	0
30.5099	42.6787	0
30.5099	42.8426	0
30.5099	43.0065	0
30.5099	43.1705	0
30.5099	43.3344	0
30.5099	43.4983	0
30.5099	43.6622	0
30.5099	43.8261	0
30.5099	43.9901	0
30.5099	44.154	0
30.5099	44.3179	0
30.5099	44.4818	0
30.5099	44.6457	0
30.5099	44.8097	0
30.5099	44.9736	0
30.5099	45.1375	0
30.6747	28.9095	0
30.6747	29.0734	0
30.6747	29.2373	0
30.6747	29.4012	0
30.6747	29.5652	0
30.6747	29.7291	0
30.6747	29.893	0
30.6747	30.0569	0
30.6747	30.2208	0.00518233
30.6747	30.3847	0.033315
30.6747	30.5487	0.101426
30.6747	30.7126	0.0925416
30.6747	30.8765	0.0207293
30.6747	31.0404	0.004442
30.6747	31.2043	0.000740333
30.6747	31.3683	0
30.6747	31.5322	0
30.6747	31.6961	0.000740333
30.6747	31.86	0
30.6747	32.0239	0
30.6747	32.1879	0
30.6747	32.3518	0
30.6747	32.5157	0
30.6747	32.6796	0
30.6747	32.8435	0
30.6747	33.0075	0
30.6747	33.1714	0
30.6747	33.3353	0
30.6747	33.4992	0
30.6747	33.6631	0
30.6747	33.8271	0
30.6747	33.991	0
30.6747	34.1549	0
30.6747	34.3188	0
30.6747	34.4827	0
30.6747	34.6467	0
30.6747	34.8106	0
30.6747	34.9745	0
30.6747	35.1384	0
30.6747	35.3023	0
30.6747	35.4663	0
30.6747	35.6302	0
30.6747	35.7941	0
30.6747	35.958	0
30.6747	36.1219	0
30.6747	36.2858	0
30.6747	36.4498	0
30.6747	36.6137	0
30.6747	36.7776	0
30.6747	36.9415	0
30.6747	37.1054	0
30.6747	37.2694	0
30.6747	37.4333	0
30.6747	37.5972	0
30.6747	37.7611	0
30.6747	37.925	0
30.6747	38.089	0
30.6747	38.2529	0
30.6747	38.4168	0
30.6747	38.5807	0
30.6747	38.7446	0
30.6747	38.9086	0
30.6747	39.0725	0
30.6747	39.2364	0
30.6747	39.4003	0
30.6747	39.5642	0
30.6747	39.7282	0
30.6747	39.8921	0
30.6747	40.056	0
30.6747	40.2199	0
30.6747	40.3838	0
30.6747	40.5478	0
30.6747	40.7117	0
30.6747	40.8756	0
30.6747	41.0395	0
30.6747	41.2034	0
30.6747	41.3673	0
30.6747	41.5313	0
30.6747	41.6952	0
30.6747	41.8591	0
30.6747	42.023	0
30.6747	42.1869	0
30.6747	42.3509	0
30.6747	42.5148	0
30.6747	42.6787	0
30.6747	42.8426	0
30.6747	43.0065	0
30.6747	43.1705	0
30.6747	43.3344	0
30.6747	43.4983	0
30.6747	43.6622	0
30.6747	43.8261	0
30.6747	43.9901	0
30.6747	44.154	0
30.6747	44.3179	0
30.6747	44.4818	0
30.6747	44.6457	0
30.6747	44.8097	0
30.6747	44.9736	0
30.6747	45.1375	0
30.8395	28.9095	0
30.8395	29.0734	0
30.8395	29.2373	0
30.8395	29.4012	0
30.8395	29.5652	0
30.8395	29.7291	0.000740333
30.8395	29.893	0
30.8395	30.0569	0
30.8395	30.2208	0.000740333
30.8395	30.3847	0.00370167
30.8395	30.5487	0.0392376
30.8395	30.7126	0.0836576
30.8395	30.8765	0.073293
30.8395	31.0404	0.028873
30.8395	31.2043	0.00814366
30.8395	31.3683	0.000740333
30.8395	31.5322	0
30.8395	31.6961	0
30.8395	31.86	0
30.8395	32.0239	0
30.8395	32.1879	0
30.8395	32.3518	0
30.8395	32.5157	0
30.8395	32.6796	0
30.8395	32.8435	0
30.8395	33.0075	0
30.8395	33.1714	0
30.8395	33.3353	0
30.8395	33.4992	0
30.8395	33.6631	0
30.8395	33.8271	0
30.8395	33.991	0
30.8395	34.1549	0
30.8395	34.3188	0
30.8395	34.4827	0
30.8395	34.6467	0
30.8395	34.8106	0
30.8395	34.9745	0
30.8395	35.1384	0
30.8395	35.3023	0
30.8395	35.4663	0
30.8395	35.6302	0
30.8395	35.7941	0
30.8395	35.958	0
30.8395	36.1219	0
30.8395	36.2858	0
30.8395	36.4498	0
30.8395	36.6137	0
30.8395	36.7776	0
30.8395	36.9415	0
30.8395	37.1054	0
30.8395	37.2694	0
30.8395	37.4333	0
30.8395	37.5972	0
30.8395	37.7611	0
30.8395	37.925	0
30.8395	38.089	0
30.8395	38.2529	0
30.8395	38.4168	0
30.8395	38.5807	0
30.8395	38.7446	0
30.8395	38.9086	0
30.8395	39.0725	0
30.8395	39.2364	0
30.8395	39.4003	0
30.8395	39.5642	0
30.8395	39.7282	0
30.8395	39.8921	0
30.8395	40.056	0
30.8395	40.2199	0
30.8395	40.3838	0
30.8395	40.5478	0
30.8395	40.7117	0
30.8395	40.8756	0
30.8395	41.0395	0
30.8395	41.2034	0
30.8395	41.3673	0
30.8395	41.5313	0
30.8395	41.6952	0
30.8395	41.8591	0
30.8395	42.023	0
30.8395	42.1869	0
30.8395	42.3509	0
30.8395	42.5148	0
30.8395	42.6787	0
30.8395	42.8426	0
30.8395	43.0065	0
30.8395	43.1705	0
30.8395	43.3344	0
30.8395	43.4983	0
30.8395	43.6622	0
30.8395	43.8261	0
30.8395	43.9901	0
30.8395	44.154	0
30.8395	44.3179	0
30.8395	44.4818	0
30.8395	44.6457	0
30.8395	44.8097	0
30.8395	44.9736	0
30.8395	45.1375	0
31.0043	28.9095	0
31.0043	29.0734	0
31.0043	29.2373	0
31.0043	29.4012	0
31.0043	29.5652	0
31.0043	29.7291	0
31.0043	29.893	0
31.0043	30.0569	0.000740333
31.0043	30.2208	0.000740333
31.0043	30.3847	0.000740333
31.0043	30.5487	0.006663
31.0043	30.7126	0.0303537
31.0043	30.8765	0.084398
31.0043	31.0404	0.079956
31.0043	31.2043	0.0362763
31.0043	31.3683	0.002221
31.0043	31.5322	0
31.0043	31.6961	0
31.0043	31.86	0
31.0043	32.0239	0
31.0043	32.1879	0
31.0043	32.3518	0
31.0043	32.5157	0
31.0043	32.6796	0
31.0043	32.8435	0
31.0043	33.0075	0
31.0043	33.1714	0
31.0043	33.3353	0
31.0043	33.4992	0
31.0043	33.6631	0
31.0043	33.8271	0
31.0043	33.991	0
31.0043	34.1549	0
31.0043	34.3188	0
31.0043	34.4827	0
31.0043	34.6467	0
31.0043	34.8106	0
31.0043	34.9745	0
31.0043	35.1384	0
31.0043	35.3023	0
31.0043	35.4663	0
31.0043	35.6302	0
31.0043	35.7941	0
31.0043	35.958	0
31.0043	36.1219	0
31.0043	36.2858	0
31.0043	36.4498	0
31.0043	36.6137	0
31.0043	36.7776	0
31.0043	36.9415	0
31.0043	37.1054	0
31.0043	37.2694	0
31.0043	37.4333	0
31.0043	37.5972	0
31.0043	37.7611	0
31.0043	37.925	0
31.0043	38.089	0
31.0043	38.2529	0
31.0043	38.4168	0
31.0043	38.5807	0
31.0043	38.7446	0
31.0043	38.9086	0
31.0043	39.0725	0
31.0043	39.2364	0
31.0043	39.4003	0
31.0043	39.5642	0
31.0043	39.7282	0
31.0043	39.8921	0
31.0043	40.056	0
31.0043	40.2199	0
31.0043	40.3838	0
31.0043	40.5478	0
31.0043	40.7117	0
31.0043	40.8756	0
31.0043	41.0395	0
31.0043	41.2034	0
31.0043	41.3673	0
31.0043	41.5313	0
31.0043	41.6952	0
31.0043	41.8591	0
31.0043	42.023	0
31.0043	42.1869	0
31.0043	42.3509	0
31.0043	42.5148	0
31.0043	42.6787	0
31.0043	42.8426	0
31.0043	43.0065	0
31.0043	43.1705	0
31.0043	43.3344	0
31.0043	43.4983	0
31.0043	43.6622	0
31.0043	43.8261	0
31.0043	43.9901	0
31.0043	44.154	0
31.0043	44.3179	0
31.0043	44.4818	0
31.0043	44.6457	0
31.0043	44.8097	0
31.0043	44.9736	0
31.0043	45.1375	0
31.1691	28.9095	0
31.1691	29.0734	0
31.1691	29.2373	0
31.1691	29.4012	0
31.1691	29.5652	0
31.1691	29.7291	0
31.1691	29.893	0
31.1691	30.0569	0
31.1691	30.2208	0
31.1691	30.3847	0
31.1691	30.5487	0
31.1691	30.7126	0.00148067
31.1691	30.8765	0.02221
31.1691	31.0404	0.071072
31.1691	31.2043	0.112531
31.1691	31.3683	0.057746
31.1691	31.5322	0.00518233
31.1691	31.6961	0
31.1691	31.86	0
31.1691	32.0239	0
31.1691	32.1879	0
31.1691	32.3518	0
31.1691	32.5157	0
31.1691	32.6796	0
31.1691	32.8435	0
31.1691	33.0075	0
31.1691	33.1714	0
31.1691	33.3353	0
31.1691	33.4992	0
31.1691	33.6631	0
31.1691	33.8271	0
31.1691	33.991	0
31.1691	34.1549	0
31.1691	34.3188	0
31.1691	34.4827	0
31.1691	34.6467	0
31.1691	34.8106	0
31.1691	34.9745	0
31.1691	35.1384	0
31.1691	35.3023	0
31.1691	35.4663	0
31.1691	35.6302	0
31.1691	35.7941	0
31.1691	35.958	0
31.1691	36.1219	0
31.1691	36.2858	0
31.1691	36.4498	0
31.1691	36.6137	0
31.1691	36.7776	0
31.1691	36.9415	0
31.1691	37.1054	0
31.1691	37.2694	0
31.1691	37.4333	0
31.1691	37.5972	0
31.1691	37.7611	0
31.1691	37.925	0
31.1691	38.089	0
31.1691	38.2529	0
31.1691	38.4168	0
31.1691	38.5807	0
31.1691	38.7446	0
31.1691	38.9086	0
31.1691	39.0725	0
31.1691	39.2364	0
31.1691	39.4003	0
31.1691	39.5642	0
31.1691	39.7282	0
31.1691	39.8921	0
31.1691	40.056	0
31.1691	40.2199	0
31.1691	40.3838	0
31.1691	40.5478	0
31.1691	40.7117	0
31.1691	40.8756	0
31.1691	41.0395	0
31.1691	41.2034	0
31.1691	41.3673	0
31.1691	41.5313	0
31.1691	41.6952	0
31.1691	41.8591	0
31.1691	42.023	0
31.1691	42.1869	0
31.1691	42.3509	0
31.1691	42.5148	0
31.1691	42.6787	0
31.1691	42.8426	0
31.1691	43.0065	0
31.1691	43.1705	0
31.1691	43.3344	0
31.1691	43.4983	0
31.1691	43.6622	0
31.1691	43.8261	0
31.1691	43.9901	0
31.1691	44.154	0
31.1691	44.3179	0
31.1691	44.4818	0
31.1691	44.6457	0
31.1691	44.8097	0
31.1691	44.9736	0
31.1691	45.1375	0
31.3339	28.9095	0
31.3339	29.0734	0
31.3339	29.2373	0
31.3339	29.4012	0
31.3339	29.5652	0
31.3339	29.7291	0
31.3339	29.893	0
31.3339	30.0569	0
31.3339	30.2208	0
31.3339	30.3847	0
31.3339	30.5487	0.000740333
31.3339	30.7126	0.000740333
31.3339	30.8765	0.000740333
31.3339	31.0404	0.0148067
31.3339	31.2043	0.0918013
31.3339	31.3683	0.108829
31.3339	31.5322	0.0429393
31.3339	31.6961	0.002221
31.3339	31.86	0
31.3339	32.0239	0
31.3339	32.1879	0
31.3339	32.3518	0
31.3339	32.5157	0
31.3339	32.6796	0
31.3339	32.8435	0
31.3339	33.0075	0
31.3339	33.1714	0
31.3339	33.3353	0
31.3339	33.4992	0
31.3339	33.6631	0
31.3339	33.8271	0
31.3339	33.991	0
31.3339	34.1549	0
31.3339	34.3188	0
31.3339	34.4827	0
31.3339	34.6467	0
31.3339	34.8106	0
31.3339	34.9745	0
31.3339	35.1384	0
31.3339	35.3023	0
31.3339	35.4663	0
31.3339	35.6302	0
31.3339	35.7941	0
31.3339	35.958	0
31.3339	36.1219	0
31.3339	36.2858	0
31.3339	36.4498	0
31.3339	36.6137	0
31.3339	36.7776	0
31.3339	36.9415	0
31.3339	37.1054	0
31.3339	37.2694	0
31.3339	37.4333	0
31.3339	37.5972	0
31.3339	37.7611	0
31.3339	37.925	0
31.3339	38.089	0
31.3339	38.2529	0
31.3339	38.4168	0
31.3339	38.5807	0
31.3339	38.7446	0
31.3339	38.9086	0
31.3339	39.0725	0
31.3339	39.2364	0
31.3339	39.4003	0
31.3339	39.5642	0
31.3339	39.7282	0
31.3339	39.8921	0
31.3339	40.056	0
31.3339	40.2199	0
31.3339	40.3838	0
31.3339	40.5478	0
31.3339	40.7117	0
31.3339	40.8756	0
31.3339	41.0395	0
31.3339	41.2034	0
31.3339	41.3673	0
31.3339	41.5313	0
31.3339	41.6952	0
31.3339	41.8591	0
31.3339	42.023	0
31.3339	42.1869	0
31.3339	42.3509	0
31.3339	42.5148	0
31.3339	42.6787	0
31.3339	42.8426	0
31.3339	43.0065	0
31.3339	43.1705	0
31.3339	43.3344	0
31.3339	43.4983	0
31.3339	43.6622	0
31.3339	43.8261	0
31.3339	43.9901	0
31.3339	44.154	0
31.3339	44.3179	0
31.3339	44.4818	0
31.3339	44.6457	0
31.3339	44.8097	0
31.3339	44.9736	0
31.3339	45.1375	0
31.4987	28.9095	0
31.4987	29.0734	0
31.4987	29.2373	0
31.4987	29.4012	0
31.4987	29.5652	0
31.4987	29.7291	0
31.4987	29.893	0
31.4987	30.0569	0
31.4987	30.2208	0
31.4987	30.3847	0
31.4987	30.5487	0
31.4987	30.7126	0
31.4987	30.8765	0
31.4987	31.0404	0
31.4987	31.2043	0.0103647
31.4987	31.3683	0.079956
31.4987	31.5322	0.091061
31.4987	31.6961	0.0192487
31.4987	31.86	0.00148067
31.4987	32.0239	0
31.4987	32.1879	0
31.4987	32.3518	0
31.4987	32.5157	0
31.4987	32.6796	0
31.4987	32.8435	0
31.4987	33.0075	0
31.4987	33.1714	0
31.4987	33.3353	0
31.4987	33.4992	0
31.4987	33.6631	0
31.4987	33.8271	0
31.4987	33.991	0
31.4987	34.1549	0
31.4987	34.3188	0
31.4987	34.4827	0
31.4987	34.6467	0
31.4987	34.8106	0
31.4987	34.9745	0
31.4987	35.1384	0
31.4987	35.3023	0
31.4987	35.4663	0
31.4987	35.6302	0
31.4987	35.7941	0
31.4987	35.958	0
31.4987	36.1219	0
31.4987	36.2858	0
31.4987	36.4498	0
31.4987	36.6137	0
31.4987	36.7776	0
31.4987	36.9415	0
31.4987	37.1054	0
31.4987	37.2694	0
31.4987	37.4333	0
31.4987	37.5972	0
31.4987	37.7611	0
31.4987	37.925	0
31.4987	38.089	0
31.4987	38.2529	0
31.4987	38.4168	0
31.4987	38.5807	0
31.4987	38.7446	0
31.4987	38.9086	0
31.4987	39.0725	0
31.4987	39.2364	0
31.4987	39.4003	0
31.4987	39.5642	0
31.4987	39.7282	0
31.4987	39.8921	0
31.4987	40.056	0
31.4987	40.2199	0
31.4987	40.3838	0
31.4987	40.5478	0
31.4987	40.7117	0
31.4987	40.8756	0
31.4987	41.0395	0
31.4987	41.2034	0
31.4987	41.3673	0
31.4987	41.5313	0
31.4987	41.6952	0
31.4987	41.8591	0
31.4987	42.023	0
31.4987	42.1869	0
31.4987	42.3509	0
31.4987	42.5148	0
31.4987	42.6787	0
31.4987	42.8426	0
31.4987	43.0065	0
31.4987	43.1705	0
31.4987	43.3344	0
31.4987	43.4983	0
31.4987	43.6622	0
31.4987	43.8261	0
31.4987	43.9901	0
31.4987	44.154	0
31.4987	44.3179	0
31.4987	44.4818	0
31.4987	44.6457	0
31.4987	44.8097	0
31.4987	44.9736	0
31.4987	45.1375	0
31.6635	28.9095	0
31.6635	29.0734	0
31.6635	29.2373	0
31.6635	29.4012	0
31.6635	29.5652	0
31.6635	29.7291	0
31.6635	29.893	0
31.6635	30.0569	0
31.6635	30.2208	0.000740333
31.6635	30.3847	0
31.6635	30.5487	0
31.6635	30.7126	0
31.6635	30.8765	0
31.6635	31.0404	0
31.6635	31.2043	0.002221
31.6635	31.3683	0.0273923
31.6635	31.5322	0.108089
31.6635	31.6961	0.105868
31.6635	31.86	0.0192487
31.6635	32.0239	0.000740333
31.6635	32.1879	0.000740333
31.6635	32.3518	0
31.6635	32.5157	0
31.6635	32.6796	0
31.6635	32.8435	0
31.6635	33.0075	0
31.6635	33.1714	0
31.6635	33.3353	0
31.6635	33.4992	0
31.6635	33.6631	0
31.6635	33.8271	0
31.6635	33.991	0
31.6635	34.1549	0
31.6635	34.3188	0
31.6635	34.4827	0
31.6635	34.6467	0
31.6635	34.8106	0
31.6635	34.9745	0
31.6635	35.1384	0
31.6635	35.3023	0
31.6635	35.4663	0
31.6635	35.6302	0
31.6635	35.7941	0
31.6635	35.958	0
31.6635	36.1219	0
31.6635	36.2858	0
31.6635	36.4498	0
31.6635	36.6137	0
31.6635	36.7776	0
31.6635	36.9415	0
31.6635	37.1054	0
31.6635	37.2694	0
31.6635	37.4333	0
31.6635	37.5972	0
31.6635	37.7611	0
31.6635	37.925	0
31.6635	38.089	0
31.6635	38.2529	0
31.6635	38.4168	0
31.6635	38.5807	0
31.6635	38.7446	0
31.6635	38.9086	0
31.6635	39.0725	0
31.6635	39.2364	0
31.6635	39.4003	0
31.6635	39.5642	0
31.6635	39.7282	0
31.6635	39.8921	0
31.6635	40.056	0
31.6635	40.2199	0
31.6635	40.3838	0
31.6635	40.5478	0
31.6635	40.7117	0
31.6635	40.8756	0
31.6635	41.0395	0
31.6635	41.2034	0
31.6635	41.3673	0
31.6635	41.5313	0
31.6635	41.6952	0
31.6635	41.8591	0
31.6635	42.023	0
31.6635	42.1869	0
31.6635	42.3509	0
31.6635	42.5148	0
31.6635	42.6787	0
31.6635	42.8426	0
31.6635	43.0065	0
31.6635	43.1705	0
31.6635	43.3344	0
31.6635	43.4983	0
31.6635	43.6622	0
31.6635	43.8261	0
31.6635	43.9901	0
31.6635	44.154	0
31.6635	44.3179	0
31.6635	44.4818	0
31.6635	44.6457	0
31.6635	44.8097	0
31.6635	44.9736	0
31.6635	45.1375	0
31.8283	28.9095	0
31.8283	29.0734	0
31.8283	29.2373	0
31.8283	29.4012	0
31.8283	29.5652	0
31.8283	29.7291	0
31.8283	29.893	0
31.8283	30.0569	0
31.8283	30.2208	0
31.8283	30.3847	0
31.8283	30.5487	0.000740333
31.8283	30.7126	0
31.8283	30.8765	0.000740333
31.8283	31.0404	0
31.8283	31.2043	0
31.8283	31.3683	0.00148067
31.8283	31.5322	0.0118453
31.8283	31.6961	0.079956
31.8283	31.86	0.187304
31.8283	32.0239	0.042199
31.8283	32.1879	0.000740333
31.8283	32.3518	0.000740333
31.8283	32.5157	0
31.8283	32.6796	0
31.8283	32.8435	0
31.8283	33.0075	0
31.8283	33.1714	0
31.8283	33.3353	0
31.8283	33.4992	0
31.8283	33.6631	0
31.8283	33.8271	0
31.8283	33.991	0
31.8283	34.1549	0
31.8283	34.3188	0
31.8283	34.4827	0
31.8283	34.6467	0
31.8283	34.8106	0
31.8283	34.9745	0
31.8283	35.1384	0
31.8283	35.3023	0
31.8283	35.4663	0
31.8283	35.6302	0
31.8283	35.7941	0
31.8283	35.958	0
31.8283	36.1219	0
31.8283	36.2858	0
31.8283	36.4498	0
31.8283	36.6137	0
31.8283	36.7776	0
31.8283	36.9415	0
31.8283	37.1054	0
31.8283	37.2694	0
31.8283	37.4333	0
31.8283	37.5972	0
31.8283	37.7611	0
31.8283	37.925	0
31.8283	38.089	0
31.8283	38.2529	0
31.8283	38.4168	0
31.8283	38.5807	0
31.8283	38.7446	0
31.8283	38.9086	0
31.8283	39.0725	0
31.8283	39.2364	0
31.8283	39.4003	0
31.8283	39.5642	0
31.8283	39.7282	0
31.8283	39.8921	0
31.8283	40.056	0
31.8283	40.2199	0
31.8283	40.3838	0
31.8283	40.5478	0
31.8283	40.7117	0
31.8283	40.8756	0
31.8283	41.0395	0
31.8283	41.2034	0
31.8283	41.3673	0
31.8283	41.5313	0
31.8283	41.6952	0
31.8283	41.8591	0
31.8283	42.023	0
31.8283	42.1869	0
31.8283	42.3509	0
31.8283	42.5148	0
31.8283	42.6787	0
31.8283	42.8426	0
31.8283	43.0065	0
31.8283	43.1705	0
31.8283	43.3344	0
31.8283	43.4983	0
31.8283	43.6622	0
31.8283	43.8261	0
31.8283	43.9901	0
31.8283	44.154	0
31.8283	44.3179	0
31.8283	44.4818	0
31.8283	44.6457	0
31.8283	44.8097	0
31.8283	44.9736	0
31.8283	45.1375	0
31.9931	28.9095	0
31.9931	29.0734	0
31.9931	29.2373	0
31.9931	29.4012	0
31.9931	29.5652	0
31.9931	29.7291	0
31.9931	29.893	0
31.9931	30.0569	0
31.9931	30.2208	0
31.9931	30.3847	0
31.9931	30.5487	0
31.9931	30.7126	0
31.9931	30.8765	0.000740333
31.9931	31.0404	0
31.9931	31.2043	0
31.9931	31.3683	0.000740333
31.9931	31.5322	0.00148067
31.9931	31.6961	0.00962433
31.9931	31.86	0.0673703
31.9931	32.0239	0.166575
31.9931	32.1879	0.0273923
31.9931	32.3518	0.000740333
31.9931	32.5157	0
31.9931	32.6796	0
31.9931	32.8435	0
31.9931	33.0075	0.000740333
31.9931	33.1714	0
31.9931	33.3353	0
31.9931	33.4992	0
31.9931	33.6631	0
31.9931	33.8271	0
31.9931	33.991	0
31.9931	34.1549	0
31.9931	34.3188	0
31.9931	34.4827	0
31.9931	34.6467	0
31.9931	34.8106	0
31.9931	34.9745	0
31.9931	35.1384	0
31.9931	35.3023	0
31.9931	35.4663	0
31.9931	35.6302	0
31.9931	35.7941	0
31.9931	35.958	0
31.9931	36.1219	0
31.9931	36.2858	0
31.9931	36.4498	0
31.9931	36.6137	0
31.9931	36.7776	0
31.9931	36.9415	0
31.9931	37.1054	0
31.9931	37.2694	0
31.9931	37.4333	0
31.9931	37.5972	0
31.9931	37.7611	0
31.9931	37.925	0
31.9931	38.089	0
31.9931	38.2529	0
31.9931	38.4168	0
31.9931	38.5807	0
31.9931	38.7446	0
31.9931	38.9086	0
31.9931	39.0725	0
31.9931	39.2364	0
31.9931	39.4003	0
31.9931	39.5642	0
31.9931	39.7282	0
31.9931	39.8921	0
31.9931	40.056	0
31.9931	40.2199	0
31.9931	40.3838	0
31.9931	40.5478	0
31.9931	40.7117	0
31.9931	40.8756	0
31.9931	41.0395	0
31.9931	41.2034	0
31.9931	41.3673	0
31.9931	41.5313	0
31.9931	41.6952	0
31.9931	41.8591	0
31.9931	42.023	0
31.9931	42.1869	0
31.9931	42.3509	0
31.9931	42.5148	0
31.9931	42.6787	0
31.9931	42.8426	0
31.9931	43.0065	0
31.9931	43.1705	0
31.9931	43.3344	0
31.9931	43.4983	0
31.9931	43.6622	0
31.9931	43.8261	0
31.9931	43.9901	0
31.9931	44.154	0
31.9931	44.3179	0
31.9931	44.4818	0
31.9931	44.6457	0
31.9931	44.8097	0
31.9931	44.9736	0
[truncated: 8,001 more rows]

## Sheet: panel_d
Longitude True @180s	Longitude Predicted @180s	Prob. Density
130.203	130.3	0.117941
130.203	130.503	0.0297248
130.203	130.706	0.000479433
130.203	130.909	0
130.203	131.112	0
130.203	131.315	0
130.203	131.517	0
130.203	131.72	0
130.203	131.923	0
130.203	132.126	0
130.203	132.329	0
130.203	132.532	0
130.203	132.734	0
130.203	132.937	0
130.203	133.14	0
130.203	133.343	0
130.203	133.546	0
130.203	133.749	0
130.203	133.951	0
130.203	134.154	0
130.203	134.357	0
130.203	134.56	0
130.203	134.763	0
130.203	134.966	0
130.203	135.168	0
130.203	135.371	0
130.203	135.574	0
130.203	135.777	0
130.203	135.98	0
130.203	136.183	0
130.203	136.385	0
130.203	136.588	0
130.203	136.791	0
130.203	136.994	0
130.203	137.197	0
130.203	137.4	0
130.203	137.603	0
130.203	137.805	0
130.203	138.008	0
130.203	138.211	0
130.203	138.414	0
130.203	138.617	0
130.203	138.82	0
130.203	139.022	0
130.203	139.225	0
130.203	139.428	0
130.203	139.631	0
130.203	139.834	0
130.203	140.037	0
130.203	140.239	0
130.203	140.442	0
130.203	140.645	0
130.203	140.848	0
130.203	141.051	0
130.203	141.254	0
130.203	141.456	0
130.203	141.659	0
130.203	141.862	0
130.203	142.065	0
130.203	142.268	0
130.203	142.471	0
130.203	142.673	0
130.203	142.876	0
130.203	143.079	0
130.203	143.282	0
130.203	143.485	0
130.203	143.688	0
130.203	143.891	0
130.203	144.093	0
130.203	144.296	0
130.203	144.499	0
130.203	144.702	0
130.203	144.905	0
130.203	145.108	0
130.203	145.31	0
130.203	145.513	0
130.203	145.716	0
130.203	145.919	0
130.203	146.122	0
130.203	146.325	0
130.203	146.527	0
130.203	146.73	0
130.203	146.933	0
130.203	147.136	0
130.203	147.339	0
130.203	147.542	0
130.203	147.744	0
130.203	147.947	0
130.203	148.15	0
130.203	148.353	0
130.203	148.556	0
130.203	148.759	0
130.203	148.962	0
130.203	149.164	0
130.203	149.367	0
130.203	149.57	0
130.203	149.773	0
130.203	149.976	0
130.203	150.179	0
130.203	150.381	0
130.408	130.3	0.179308
130.408	130.503	0.096366
130.408	130.706	0.0057532
130.408	130.909	0.000958866
130.408	131.112	0
130.408	131.315	0.000479433
130.408	131.517	0
130.408	131.72	0.000479433
130.408	131.923	0
130.408	132.126	0
130.408	132.329	0
130.408	132.532	0
130.408	132.734	0
130.408	132.937	0
130.408	133.14	0
130.408	133.343	0
130.408	133.546	0
130.408	133.749	0
130.408	133.951	0
130.408	134.154	0
130.408	134.357	0
130.408	134.56	0
130.408	134.763	0
130.408	134.966	0
130.408	135.168	0
130.408	135.371	0
130.408	135.574	0
130.408	135.777	0
130.408	135.98	0
130.408	136.183	0
130.408	136.385	0
130.408	136.588	0
130.408	136.791	0
130.408	136.994	0
130.408	137.197	0
130.408	137.4	0
130.408	137.603	0
130.408	137.805	0
130.408	138.008	0
130.408	138.211	0
130.408	138.414	0
130.408	138.617	0
130.408	138.82	0
130.408	139.022	0
130.408	139.225	0
130.408	139.428	0
130.408	139.631	0
130.408	139.834	0
130.408	140.037	0
130.408	140.239	0
130.408	140.442	0
130.408	140.645	0
130.408	140.848	0
130.408	141.051	0
130.408	141.254	0
130.408	141.456	0
130.408	141.659	0
130.408	141.862	0
130.408	142.065	0
130.408	142.268	0
130.408	142.471	0
130.408	142.673	0
130.408	142.876	0
130.408	143.079	0
130.408	143.282	0
130.408	143.485	0
130.408	143.688	0
130.408	143.891	0
130.408	144.093	0
130.408	144.296	0
130.408	144.499	0
130.408	144.702	0
130.408	144.905	0
130.408	145.108	0
130.408	145.31	0
130.408	145.513	0
130.408	145.716	0
130.408	145.919	0
130.408	146.122	0
130.408	146.325	0
130.408	146.527	0
130.408	146.73	0
130.408	146.933	0
130.408	147.136	0
130.408	147.339	0
130.408	147.542	0
130.408	147.744	0
130.408	147.947	0
130.408	148.15	0
130.408	148.353	0
130.408	148.556	0
130.408	148.759	0
130.408	148.962	0
130.408	149.164	0
130.408	149.367	0
130.408	149.57	0
130.408	149.773	0
130.408	149.976	0
130.408	150.179	0
130.408	150.381	0
130.614	130.3	0.0877362
130.614	130.503	0.170678
130.614	130.706	0.0493816
130.614	130.909	0.00527376
130.614	131.112	0.0014383
130.614	131.315	0
130.614	131.517	0.000479433
130.614	131.72	0
130.614	131.923	0
130.614	132.126	0
130.614	132.329	0
130.614	132.532	0
130.614	132.734	0
130.614	132.937	0
130.614	133.14	0
130.614	133.343	0
130.614	133.546	0
130.614	133.749	0
130.614	133.951	0
130.614	134.154	0
130.614	134.357	0
130.614	134.56	0
130.614	134.763	0
130.614	134.966	0
130.614	135.168	0
130.614	135.371	0
130.614	135.574	0
130.614	135.777	0
130.614	135.98	0
130.614	136.183	0
130.614	136.385	0
130.614	136.588	0
130.614	136.791	0
130.614	136.994	0
130.614	137.197	0
130.614	137.4	0
130.614	137.603	0
130.614	137.805	0
130.614	138.008	0
130.614	138.211	0
130.614	138.414	0
130.614	138.617	0
130.614	138.82	0
130.614	139.022	0
130.614	139.225	0
130.614	139.428	0
130.614	139.631	0
130.614	139.834	0
130.614	140.037	0
130.614	140.239	0
130.614	140.442	0
130.614	140.645	0
130.614	140.848	0
130.614	141.051	0
130.614	141.254	0
130.614	141.456	0
130.614	141.659	0
130.614	141.862	0
130.614	142.065	0
130.614	142.268	0
130.614	142.471	0
130.614	142.673	0
130.614	142.876	0
130.614	143.079	0
130.614	143.282	0
130.614	143.485	0
130.614	143.688	0
130.614	143.891	0
130.614	144.093	0
130.614	144.296	0
130.614	144.499	0
130.614	144.702	0
130.614	144.905	0
130.614	145.108	0
130.614	145.31	0
130.614	145.513	0
130.614	145.716	0
130.614	145.919	0
130.614	146.122	0
130.614	146.325	0
130.614	146.527	0
130.614	146.73	0
130.614	146.933	0
130.614	147.136	0
130.614	147.339	0
130.614	147.542	0
130.614	147.744	0
130.614	147.947	0
130.614	148.15	0
130.614	148.353	0
130.614	148.556	0
130.614	148.759	0
130.614	148.962	0
130.614	149.164	0
130.614	149.367	0
130.614	149.57	0
130.614	149.773	0
130.614	149.976	0
130.614	150.179	0
130.614	150.381	0
130.82	130.3	0.0268482
130.82	130.503	0.121776
130.82	130.706	0.11842
130.82	130.909	0.0512993
130.82	131.112	0.0119858
130.82	131.315	0.000479433
130.82	131.517	0.000479433
130.82	131.72	0
130.82	131.923	0
130.82	132.126	0
130.82	132.329	0
130.82	132.532	0
130.82	132.734	0
130.82	132.937	0
130.82	133.14	0
130.82	133.343	0
130.82	133.546	0
130.82	133.749	0
130.82	133.951	0
130.82	134.154	0
130.82	134.357	0
130.82	134.56	0
130.82	134.763	0
130.82	134.966	0
130.82	135.168	0
130.82	135.371	0
130.82	135.574	0
130.82	135.777	0
130.82	135.98	0
130.82	136.183	0
130.82	136.385	0
130.82	136.588	0
130.82	136.791	0
130.82	136.994	0
130.82	137.197	0
130.82	137.4	0
130.82	137.603	0
130.82	137.805	0
130.82	138.008	0
130.82	138.211	0
130.82	138.414	0
130.82	138.617	0
130.82	138.82	0
130.82	139.022	0
130.82	139.225	0
130.82	139.428	0
130.82	139.631	0
130.82	139.834	0
130.82	140.037	0
130.82	140.239	0
130.82	140.442	0
130.82	140.645	0
130.82	140.848	0
130.82	141.051	0
130.82	141.254	0
130.82	141.456	0
130.82	141.659	0
130.82	141.862	0
130.82	142.065	0
130.82	142.268	0
130.82	142.471	0
130.82	142.673	0
130.82	142.876	0
130.82	143.079	0
130.82	143.282	0
130.82	143.485	0
130.82	143.688	0
130.82	143.891	0
130.82	144.093	0
130.82	144.296	0
130.82	144.499	0
130.82	144.702	0
130.82	144.905	0
130.82	145.108	0
130.82	145.31	0
130.82	145.513	0
130.82	145.716	0
130.82	145.919	0
130.82	146.122	0
130.82	146.325	0
130.82	146.527	0
130.82	146.73	0
130.82	146.933	0
130.82	147.136	0
130.82	147.339	0
130.82	147.542	0
130.82	147.744	0
130.82	147.947	0
130.82	148.15	0
130.82	148.353	0
130.82	148.556	0
130.82	148.759	0
130.82	148.962	0
130.82	149.164	0
130.82	149.367	0
130.82	149.57	0
130.82	149.773	0
130.82	149.976	0
130.82	150.179	0
130.82	150.381	0
131.025	130.3	0.00239716
131.025	130.503	0.0455461
131.025	130.706	0.0824625
131.025	130.909	0.103558
131.025	131.112	0.089654
131.025	131.315	0.014383
131.025	131.517	0.000479433
131.025	131.72	0
131.025	131.923	0
131.025	132.126	0
131.025	132.329	0
131.025	132.532	0
131.025	132.734	0
131.025	132.937	0
131.025	133.14	0
131.025	133.343	0
131.025	133.546	0
131.025	133.749	0
131.025	133.951	0
131.025	134.154	0
131.025	134.357	0
131.025	134.56	0
131.025	134.763	0
131.025	134.966	0
131.025	135.168	0
131.025	135.371	0
131.025	135.574	0
131.025	135.777	0
131.025	135.98	0
131.025	136.183	0
131.025	136.385	0
131.025	136.588	0
131.025	136.791	0
131.025	136.994	0
131.025	137.197	0
131.025	137.4	0
131.025	137.603	0
131.025	137.805	0
131.025	138.008	0
131.025	138.211	0
131.025	138.414	0
131.025	138.617	0
131.025	138.82	0
131.025	139.022	0
131.025	139.225	0
131.025	139.428	0
131.025	139.631	0
131.025	139.834	0
131.025	140.037	0
131.025	140.239	0
131.025	140.442	0
131.025	140.645	0
131.025	140.848	0
131.025	141.051	0
131.025	141.254	0
131.025	141.456	0
131.025	141.659	0
131.025	141.862	0
131.025	142.065	0
131.025	142.268	0
131.025	142.471	0
131.025	142.673	0
131.025	142.876	0
131.025	143.079	0
131.025	143.282	0
131.025	143.485	0
131.025	143.688	0
131.025	143.891	0
131.025	144.093	0
131.025	144.296	0
131.025	144.499	0
131.025	144.702	0
131.025	144.905	0
131.025	145.108	0
131.025	145.31	0
131.025	145.513	0
131.025	145.716	0
131.025	145.919	0
131.025	146.122	0
131.025	146.325	0
131.025	146.527	0
131.025	146.73	0
131.025	146.933	0
131.025	147.136	0
131.025	147.339	0
131.025	147.542	0
131.025	147.744	0
131.025	147.947	0
131.025	148.15	0
131.025	148.353	0
131.025	148.556	0
131.025	148.759	0
131.025	148.962	0
131.025	149.164	0
131.025	149.367	0
131.025	149.57	0
131.025	149.773	0
131.025	149.976	0
131.025	150.179	0
131.025	150.381	0
131.231	130.3	0
131.231	130.503	0.000479433
131.231	130.706	0.0244511
131.231	130.909	0.0685589
131.231	131.112	0.125611
131.231	131.315	0.11027
131.231	131.517	0.0167802
131.231	131.72	0.000479433
131.231	131.923	0.000479433
131.231	132.126	0
131.231	132.329	0
131.231	132.532	0
131.231	132.734	0
131.231	132.937	0
131.231	133.14	0
131.231	133.343	0
131.231	133.546	0
131.231	133.749	0
131.231	133.951	0
131.231	134.154	0
131.231	134.357	0
131.231	134.56	0
131.231	134.763	0
131.231	134.966	0
131.231	135.168	0
131.231	135.371	0
131.231	135.574	0
131.231	135.777	0
131.231	135.98	0
131.231	136.183	0
131.231	136.385	0
131.231	136.588	0
131.231	136.791	0
131.231	136.994	0
131.231	137.197	0
131.231	137.4	0
131.231	137.603	0
131.231	137.805	0
131.231	138.008	0
131.231	138.211	0
131.231	138.414	0
131.231	138.617	0
131.231	138.82	0
131.231	139.022	0
131.231	139.225	0
131.231	139.428	0
131.231	139.631	0
131.231	139.834	0
131.231	140.037	0
131.231	140.239	0
131.231	140.442	0
131.231	140.645	0
131.231	140.848	0
131.231	141.051	0
131.231	141.254	0
131.231	141.456	0
131.231	141.659	0
131.231	141.862	0
131.231	142.065	0
131.231	142.268	0
131.231	142.471	0
131.231	142.673	0
131.231	142.876	0
131.231	143.079	0
131.231	143.282	0
131.231	143.485	0
131.231	143.688	0
131.231	143.891	0
131.231	144.093	0
131.231	144.296	0
131.231	144.499	0
131.231	144.702	0
131.231	144.905	0
131.231	145.108	0
131.231	145.31	0
131.231	145.513	0
131.231	145.716	0
131.231	145.919	0
131.231	146.122	0
131.231	146.325	0
131.231	146.527	0
131.231	146.73	0
131.231	146.933	0
131.231	147.136	0
131.231	147.339	0
131.231	147.542	0
131.231	147.744	0
131.231	147.947	0
131.231	148.15	0
131.231	148.353	0
131.231	148.556	0
131.231	148.759	0
131.231	148.962	0
131.231	149.164	0
131.231	149.367	0
131.231	149.57	0
131.231	149.773	0
131.231	149.976	0
131.231	150.179	0
131.231	150.381	0
131.437	130.3	0
131.437	130.503	0
131.437	130.706	0
131.437	130.909	0.0043149
131.437	131.112	0.0316426
131.437	131.315	0.117941
131.437	131.517	0.115064
131.437	131.72	0.0254099
131.437	131.923	0.000479433
131.437	132.126	0
131.437	132.329	0
131.437	132.532	0
131.437	132.734	0
131.437	132.937	0
131.437	133.14	0
131.437	133.343	0
131.437	133.546	0
131.437	133.749	0
131.437	133.951	0
131.437	134.154	0
131.437	134.357	0
131.437	134.56	0
131.437	134.763	0
131.437	134.966	0
131.437	135.168	0
131.437	135.371	0
131.437	135.574	0
131.437	135.777	0
131.437	135.98	0
131.437	136.183	0
131.437	136.385	0
131.437	136.588	0
131.437	136.791	0
131.437	136.994	0
131.437	137.197	0
131.437	137.4	0
131.437	137.603	0
131.437	137.805	0
131.437	138.008	0
131.437	138.211	0
131.437	138.414	0
131.437	138.617	0
131.437	138.82	0
131.437	139.022	0
131.437	139.225	0
131.437	139.428	0
131.437	139.631	0
131.437	139.834	0
131.437	140.037	0
131.437	140.239	0
131.437	140.442	0
131.437	140.645	0
131.437	140.848	0
131.437	141.051	0
131.437	141.254	0
131.437	141.456	0
131.437	141.659	0
131.437	141.862	0
131.437	142.065	0
131.437	142.268	0
131.437	142.471	0
131.437	142.673	0
131.437	142.876	0
131.437	143.079	0
131.437	143.282	0
131.437	143.485	0
131.437	143.688	0
131.437	143.891	0
131.437	144.093	0
131.437	144.296	0
131.437	144.499	0
131.437	144.702	0
131.437	144.905	0
131.437	145.108	0
131.437	145.31	0
131.437	145.513	0
131.437	145.716	0
131.437	145.919	0
131.437	146.122	0
131.437	146.325	0
131.437	146.527	0
131.437	146.73	0
131.437	146.933	0
131.437	147.136	0
131.437	147.339	0
131.437	147.542	0
131.437	147.744	0
131.437	147.947	0
131.437	148.15	0
131.437	148.353	0
131.437	148.556	0
131.437	148.759	0
131.437	148.962	0
131.437	149.164	0
131.437	149.367	0
131.437	149.57	0
131.437	149.773	0
131.437	149.976	0
131.437	150.179	0
131.437	150.381	0
131.642	130.3	0
131.642	130.503	0
131.642	130.706	0
131.642	130.909	0.000479433
131.642	131.112	0.000479433
131.642	131.315	0.0191773
131.642	131.517	0.113146
131.642	131.72	0.158213
131.642	131.923	0.0306837
131.642	132.126	0
131.642	132.329	0
131.642	132.532	0
131.642	132.734	0
131.642	132.937	0
131.642	133.14	0
131.642	133.343	0
131.642	133.546	0
131.642	133.749	0
131.642	133.951	0
131.642	134.154	0
131.642	134.357	0
131.642	134.56	0
131.642	134.763	0
131.642	134.966	0
131.642	135.168	0
131.642	135.371	0
131.642	135.574	0
131.642	135.777	0
131.642	135.98	0
131.642	136.183	0
131.642	136.385	0
131.642	136.588	0
131.642	136.791	0
131.642	136.994	0
131.642	137.197	0
131.642	137.4	0
131.642	137.603	0
131.642	137.805	0
131.642	138.008	0
131.642	138.211	0
131.642	138.414	0
131.642	138.617	0
131.642	138.82	0
131.642	139.022	0
131.642	139.225	0
131.642	139.428	0
131.642	139.631	0
131.642	139.834	0
131.642	140.037	0
131.642	140.239	0
131.642	140.442	0
131.642	140.645	0
131.642	140.848	0
131.642	141.051	0
131.642	141.254	0
131.642	141.456	0
131.642	141.659	0
131.642	141.862	0
131.642	142.065	0
131.642	142.268	0
131.642	142.471	0
131.642	142.673	0
131.642	142.876	0
131.642	143.079	0
131.642	143.282	0
131.642	143.485	0
131.642	143.688	0
131.642	143.891	0
131.642	144.093	0
131.642	144.296	0
131.642	144.499	0
131.642	144.702	0
131.642	144.905	0
131.642	145.108	0
131.642	145.31	0
131.642	145.513	0
131.642	145.716	0
131.642	145.919	0
131.642	146.122	0
131.642	146.325	0
131.642	146.527	0
131.642	146.73	0
131.642	146.933	0
131.642	147.136	0
131.642	147.339	0
131.642	147.542	0
131.642	147.744	0
131.642	147.947	0
131.642	148.15	0
131.642	148.353	0
131.642	148.556	0
131.642	148.759	0
131.642	148.962	0
131.642	149.164	0
131.642	149.367	0
131.642	149.57	0
131.642	149.773	0
131.642	149.976	0
131.642	150.179	0
131.642	150.381	0
131.848	130.3	0
131.848	130.503	0
131.848	130.706	0
131.848	130.909	0
131.848	131.112	0.000958866
131.848	131.315	0.0014383
131.848	131.517	0.014383
131.848	131.72	0.147665
131.848	131.923	0.231566
131.848	132.126	0.0273277
131.848	132.329	0.000479433
131.848	132.532	0
131.848	132.734	0
131.848	132.937	0
131.848	133.14	0
131.848	133.343	0
131.848	133.546	0
131.848	133.749	0
131.848	133.951	0
131.848	134.154	0
131.848	134.357	0
131.848	134.56	0
131.848	134.763	0.000479433
131.848	134.966	0
131.848	135.168	0
131.848	135.371	0
131.848	135.574	0
131.848	135.777	0
131.848	135.98	0
131.848	136.183	0
131.848	136.385	0
131.848	136.588	0
131.848	136.791	0
131.848	136.994	0
131.848	137.197	0
131.848	137.4	0
131.848	137.603	0
131.848	137.805	0
131.848	138.008	0
131.848	138.211	0
131.848	138.414	0
131.848	138.617	0
131.848	138.82	0
131.848	139.022	0
131.848	139.225	0
131.848	139.428	0
131.848	139.631	0
131.848	139.834	0
131.848	140.037	0
131.848	140.239	0
131.848	140.442	0
131.848	140.645	0
131.848	140.848	0
131.848	141.051	0
131.848	141.254	0
131.848	141.456	0
131.848	141.659	0
131.848	141.862	0
131.848	142.065	0
131.848	142.268	0
131.848	142.471	0
131.848	142.673	0
131.848	142.876	0
131.848	143.079	0
131.848	143.282	0
131.848	143.485	0
131.848	143.688	0
131.848	143.891	0
131.848	144.093	0
131.848	144.296	0
131.848	144.499	0
131.848	144.702	0
131.848	144.905	0
131.848	145.108	0
131.848	145.31	0
131.848	145.513	0
131.848	145.716	0
131.848	145.919	0
131.848	146.122	0
131.848	146.325	0
131.848	146.527	0
131.848	146.73	0
131.848	146.933	0
131.848	147.136	0
131.848	147.339	0
131.848	147.542	0
131.848	147.744	0
131.848	147.947	0
131.848	148.15	0
131.848	148.353	0
131.848	148.556	0
131.848	148.759	0
131.848	148.962	0
131.848	149.164	0
131.848	149.367	0
131.848	149.57	0
131.848	149.773	0
131.848	149.976	0
131.848	150.179	0
131.848	150.381	0
132.054	130.3	0
132.054	130.503	0
132.054	130.706	0
132.054	130.909	0
132.054	131.112	0
132.054	131.315	0
132.054	131.517	0.000479433
132.054	131.72	0.00910923
132.054	131.923	0.156295
132.054	132.126	0.210951
132.054	132.329	0.0268482
132.054	132.532	0.000479433
132.054	132.734	0
132.054	132.937	0
132.054	133.14	0
132.054	133.343	0
132.054	133.546	0
132.054	133.749	0
132.054	133.951	0
132.054	134.154	0
132.054	134.357	0
132.054	134.56	0
132.054	134.763	0
132.054	134.966	0
132.054	135.168	0
132.054	135.371	0
132.054	135.574	0
132.054	135.777	0
132.054	135.98	0
132.054	136.183	0
132.054	136.385	0
132.054	136.588	0
132.054	136.791	0
132.054	136.994	0
132.054	137.197	0
132.054	137.4	0
132.054	137.603	0
132.054	137.805	0
132.054	138.008	0
132.054	138.211	0
132.054	138.414	0
132.054	138.617	0
132.054	138.82	0
132.054	139.022	0
132.054	139.225	0
132.054	139.428	0
132.054	139.631	0
132.054	139.834	0
132.054	140.037	0
132.054	140.239	0
132.054	140.442	0
132.054	140.645	0
132.054	140.848	0
132.054	141.051	0
132.054	141.254	0
132.054	141.456	0
132.054	141.659	0
132.054	141.862	0
132.054	142.065	0
132.054	142.268	0
132.054	142.471	0
132.054	142.673	0
132.054	142.876	0
132.054	143.079	0
132.054	143.282	0
132.054	143.485	0
132.054	143.688	0
132.054	143.891	0
132.054	144.093	0
132.054	144.296	0
132.054	144.499	0
132.054	144.702	0
132.054	144.905	0
132.054	145.108	0
132.054	145.31	0
132.054	145.513	0
132.054	145.716	0
132.054	145.919	0
132.054	146.122	0
132.054	146.325	0
132.054	146.527	0
132.054	146.73	0
132.054	146.933	0
132.054	147.136	0
132.054	147.339	0
132.054	147.542	0
132.054	147.744	0
132.054	147.947	0
132.054	148.15	0
132.054	148.353	0
132.054	148.556	0
132.054	148.759	0
132.054	148.962	0
132.054	149.164	0
132.054	149.367	0
132.054	149.57	0
132.054	149.773	0
132.054	149.976	0
132.054	150.179	0
132.054	150.381	0
132.259	130.3	0
132.259	130.503	0
132.259	130.706	0
132.259	130.909	0
132.259	131.112	0
132.259	131.315	0
132.259	131.517	0.000479433
132.259	131.72	0.000479433
132.259	131.923	0.0100681
132.259	132.126	0.154377
132.259	132.329	0.159172
132.259	132.532	0.0244511
132.259	132.734	0.0014383
132.259	132.937	0
132.259	133.14	0
132.259	133.343	0
132.259	133.546	0
132.259	133.749	0
132.259	133.951	0
132.259	134.154	0
132.259	134.357	0
132.259	134.56	0
132.259	134.763	0
132.259	134.966	0
132.259	135.168	0
132.259	135.371	0
132.259	135.574	0
132.259	135.777	0
132.259	135.98	0
132.259	136.183	0
132.259	136.385	0
132.259	136.588	0
132.259	136.791	0
132.259	136.994	0
132.259	137.197	0
132.259	137.4	0
132.259	137.603	0
132.259	137.805	0
132.259	138.008	0
132.259	138.211	0
132.259	138.414	0
132.259	138.617	0
132.259	138.82	0
132.259	139.022	0
132.259	139.225	0
132.259	139.428	0
132.259	139.631	0
132.259	139.834	0
132.259	140.037	0
132.259	140.239	0
132.259	140.442	0
132.259	140.645	0
132.259	140.848	0
132.259	141.051	0
132.259	141.254	0
132.259	141.456	0
132.259	141.659	0
132.259	141.862	0
132.259	142.065	0
132.259	142.268	0
132.259	142.471	0
132.259	142.673	0
132.259	142.876	0
132.259	143.079	0
132.259	143.282	0
132.259	143.485	0
132.259	143.688	0
132.259	143.891	0
132.259	144.093	0
132.259	144.296	0
132.259	144.499	0
132.259	144.702	0
132.259	144.905	0
132.259	145.108	0
132.259	145.31	0
132.259	145.513	0
132.259	145.716	0
132.259	145.919	0
132.259	146.122	0
132.259	146.325	0
132.259	146.527	0
132.259	146.73	0
132.259	146.933	0
132.259	147.136	0
132.259	147.339	0
132.259	147.542	0
132.259	147.744	0
132.259	147.947	0
132.259	148.15	0
132.259	148.353	0
132.259	148.556	0
132.259	148.759	0
132.259	148.962	0
132.259	149.164	0
132.259	149.367	0
132.259	149.57	0
132.259	149.773	0
132.259	149.976	0
132.259	150.179	0
132.259	150.381	0
132.465	130.3	0
132.465	130.503	0
132.465	130.706	0
132.465	130.909	0
132.465	131.112	0
132.465	131.315	0
132.465	131.517	0.000479433
132.465	131.72	0.000958866
132.465	131.923	0.0014383
132.465	132.126	0.00767093
132.465	132.329	0.106434
132.465	132.532	0.173555
132.465	132.734	0.0210951
132.465	132.937	0.00191773
132.465	133.14	0
132.465	133.343	0
132.465	133.546	0
132.465	133.749	0
132.465	133.951	0
132.465	134.154	0
132.465	134.357	0
132.465	134.56	0
132.465	134.763	0
132.465	134.966	0
132.465	135.168	0
132.465	135.371	0
132.465	135.574	0
132.465	135.777	0
132.465	135.98	0
132.465	136.183	0
132.465	136.385	0
132.465	136.588	0
132.465	136.791	0
132.465	136.994	0
132.465	137.197	0
132.465	137.4	0
132.465	137.603	0
132.465	137.805	0
132.465	138.008	0
132.465	138.211	0
132.465	138.414	0
132.465	138.617	0
132.465	138.82	0
132.465	139.022	0
132.465	139.225	0
132.465	139.428	0
132.465	139.631	0
132.465	139.834	0
132.465	140.037	0
132.465	140.239	0
132.465	140.442	0
132.465	140.645	0
132.465	140.848	0
132.465	141.051	0
132.465	141.254	0
132.465	141.456	0
132.465	141.659	0
132.465	141.862	0
132.465	142.065	0
132.465	142.268	0
132.465	142.471	0
132.465	142.673	0
132.465	142.876	0
132.465	143.079	0
132.465	143.282	0
132.465	143.485	0
132.465	143.688	0
132.465	143.891	0
132.465	144.093	0
132.465	144.296	0
132.465	144.499	0
132.465	144.702	0
132.465	144.905	0
132.465	145.108	0
132.465	145.31	0
132.465	145.513	0
132.465	145.716	0
132.465	145.919	0
132.465	146.122	0
132.465	146.325	0
132.465	146.527	0
132.465	146.73	0
132.465	146.933	0
132.465	147.136	0
132.465	147.339	0
132.465	147.542	0
132.465	147.744	0
132.465	147.947	0
132.465	148.15	0
132.465	148.353	0
132.465	148.556	0
132.465	148.759	0
132.465	148.962	0
132.465	149.164	0
132.465	149.367	0
132.465	149.57	0
132.465	149.773	0
132.465	149.976	0
132.465	150.179	0
132.465	150.381	0
132.671	130.3	0
132.671	130.503	0
132.671	130.706	0
132.671	130.909	0
132.671	131.112	0
132.671	131.315	0
132.671	131.517	0
132.671	131.72	0
132.671	131.923	0.000479433
132.671	132.126	0.000479433
132.671	132.329	0.00862979
132.671	132.532	0.103558
132.671	132.734	0.126091
132.671	132.937	0.0172596
132.671	133.14	0.0014383
132.671	133.343	0
132.671	133.546	0
132.671	133.749	0
132.671	133.951	0
132.671	134.154	0
132.671	134.357	0
132.671	134.56	0
132.671	134.763	0
132.671	134.966	0
132.671	135.168	0
132.671	135.371	0
132.671	135.574	0
132.671	135.777	0
132.671	135.98	0
132.671	136.183	0
132.671	136.385	0
132.671	136.588	0
132.671	136.791	0
132.671	136.994	0
132.671	137.197	0
132.671	137.4	0
132.671	137.603	0
132.671	137.805	0
132.671	138.008	0
132.671	138.211	0
132.671	138.414	0
132.671	138.617	0
132.671	138.82	0
132.671	139.022	0
132.671	139.225	0
132.671	139.428	0
132.671	139.631	0
132.671	139.834	0
132.671	140.037	0
132.671	140.239	0
132.671	140.442	0
132.671	140.645	0
132.671	140.848	0
132.671	141.051	0
132.671	141.254	0
132.671	141.456	0
132.671	141.659	0
132.671	141.862	0
132.671	142.065	0
132.671	142.268	0
132.671	142.471	0
132.671	142.673	0
132.671	142.876	0
132.671	143.079	0
132.671	143.282	0
132.671	143.485	0
132.671	143.688	0
132.671	143.891	0
132.671	144.093	0
132.671	144.296	0
132.671	144.499	0
132.671	144.702	0
132.671	144.905	0
132.671	145.108	0
132.671	145.31	0
132.671	145.513	0
132.671	145.716	0
132.671	145.919	0
132.671	146.122	0
132.671	146.325	0
132.671	146.527	0
132.671	146.73	0
132.671	146.933	0
132.671	147.136	0
132.671	147.339	0
132.671	147.542	0
132.671	147.744	0
132.671	147.947	0
132.671	148.15	0
132.671	148.353	0
132.671	148.556	0
132.671	148.759	0
132.671	148.962	0
132.671	149.164	0
132.671	149.367	0
132.671	149.57	0
132.671	149.773	0
132.671	149.976	0
132.671	150.179	0
132.671	150.381	0
132.876	130.3	0
132.876	130.503	0
132.876	130.706	0
132.876	130.909	0
132.876	131.112	0
132.876	131.315	0
132.876	131.517	0
132.876	131.72	0
132.876	131.923	0
132.876	132.126	0
132.876	132.329	0
132.876	132.532	0.00479433
132.876	132.734	0.0848596
132.876	132.937	0.122735
132.876	133.14	0.0191773
132.876	133.343	0.000958866
132.876	133.546	0
132.876	133.749	0
132.876	133.951	0
132.876	134.154	0
132.876	134.357	0
132.876	134.56	0
132.876	134.763	0
132.876	134.966	0
132.876	135.168	0
132.876	135.371	0
132.876	135.574	0
132.876	135.777	0
132.876	135.98	0
132.876	136.183	0
132.876	136.385	0
132.876	136.588	0
132.876	136.791	0
132.876	136.994	0
132.876	137.197	0
132.876	137.4	0
132.876	137.603	0
132.876	137.805	0
132.876	138.008	0
132.876	138.211	0
132.876	138.414	0
132.876	138.617	0
132.876	138.82	0
132.876	139.022	0
132.876	139.225	0
132.876	139.428	0
132.876	139.631	0
132.876	139.834	0
132.876	140.037	0
132.876	140.239	0
132.876	140.442	0
132.876	140.645	0
132.876	140.848	0
132.876	141.051	0
132.876	141.254	0
132.876	141.456	0
132.876	141.659	0
132.876	141.862	0
132.876	142.065	0
132.876	142.268	0
132.876	142.471	0
132.876	142.673	0
132.876	142.876	0
132.876	143.079	0
132.876	143.282	0
132.876	143.485	0
132.876	143.688	0
132.876	143.891	0
132.876	144.093	0
132.876	144.296	0
132.876	144.499	0
132.876	144.702	0
132.876	144.905	0
132.876	145.108	0
132.876	145.31	0
132.876	145.513	0
132.876	145.716	0
132.876	145.919	0
132.876	146.122	0
132.876	146.325	0
132.876	146.527	0
132.876	146.73	0
132.876	146.933	0
132.876	147.136	0
132.876	147.339	0
132.876	147.542	0
132.876	147.744	0
132.876	147.947	0
132.876	148.15	0
132.876	148.353	0
132.876	148.556	0
132.876	148.759	0
132.876	148.962	0
132.876	149.164	0
132.876	149.367	0
132.876	149.57	0
132.876	149.773	0
132.876	149.976	0
132.876	150.179	0
132.876	150.381	0
133.082	130.3	0
133.082	130.503	0
133.082	130.706	0
133.082	130.909	0
133.082	131.112	0
133.082	131.315	0
133.082	131.517	0
133.082	131.72	0
133.082	131.923	0
133.082	132.126	0
133.082	132.329	0.000958866
133.082	132.532	0.000958866
133.082	132.734	0.0057532
133.082	132.937	0.0939689
133.082	133.14	0.116023
133.082	133.343	0.0244511
133.082	133.546	0.00191773
133.082	133.749	0.000479433
133.082	133.951	0
133.082	134.154	0
133.082	134.357	0
133.082	134.56	0
133.082	134.763	0
133.082	134.966	0
133.082	135.168	0
133.082	135.371	0
133.082	135.574	0
133.082	135.777	0
133.082	135.98	0
133.082	136.183	0
133.082	136.385	0
133.082	136.588	0
133.082	136.791	0
133.082	136.994	0
133.082	137.197	0
133.082	137.4	0
133.082	137.603	0
133.082	137.805	0
133.082	138.008	0
133.082	138.211	0
133.082	138.414	0
133.082	138.617	0
133.082	138.82	0
133.082	139.022	0
133.082	139.225	0
133.082	139.428	0
133.082	139.631	0
133.082	139.834	0
133.082	140.037	0
133.082	140.239	0
133.082	140.442	0
133.082	140.645	0
133.082	140.848	0
133.082	141.051	0
133.082	141.254	0
133.082	141.456	0
133.082	141.659	0
133.082	141.862	0
133.082	142.065	0
133.082	142.268	0
133.082	142.471	0
133.082	142.673	0
133.082	142.876	0
133.082	143.079	0
133.082	143.282	0
133.082	143.485	0
133.082	143.688	0
133.082	143.891	0
133.082	144.093	0
133.082	144.296	0
133.082	144.499	0
133.082	144.702	0
133.082	144.905	0
133.082	145.108	0
133.082	145.31	0
133.082	145.513	0
133.082	145.716	0
133.082	145.919	0
133.082	146.122	0
133.082	146.325	0
133.082	146.527	0
133.082	146.73	0
133.082	146.933	0
133.082	147.136	0
133.082	147.339	0
133.082	147.542	0
133.082	147.744	0
133.082	147.947	0
133.082	148.15	0
133.082	148.353	0
133.082	148.556	0
133.082	148.759	0
133.082	148.962	0
133.082	149.164	0
133.082	149.367	0
133.082	149.57	0
133.082	149.773	0
133.082	149.976	0
133.082	150.179	0
133.082	150.381	0
133.288	130.3	0
133.288	130.503	0
133.288	130.706	0
133.288	130.909	0
133.288	131.112	0
133.288	131.315	0
133.288	131.517	0
133.288	131.72	0
133.288	131.923	0
133.288	132.126	0
133.288	132.329	0.000479433
133.288	132.532	0
133.288	132.734	0.000479433
133.288	132.937	0.00239716
133.288	133.14	0.0661618
133.288	133.343	0.11027
133.288	133.546	0.0349986
133.288	133.749	0.00383546
133.288	133.951	0
133.288	134.154	0
133.288	134.357	0
133.288	134.56	0
133.288	134.763	0
133.288	134.966	0
133.288	135.168	0
133.288	135.371	0
133.288	135.574	0
133.288	135.777	0
133.288	135.98	0
133.288	136.183	0
133.288	136.385	0
133.288	136.588	0
133.288	136.791	0
133.288	136.994	0
133.288	137.197	0
133.288	137.4	0
133.288	137.603	0
133.288	137.805	0
133.288	138.008	0
133.288	138.211	0
133.288	138.414	0
133.288	138.617	0
133.288	138.82	0
133.288	139.022	0
133.288	139.225	0
133.288	139.428	0
133.288	139.631	0
133.288	139.834	0
133.288	140.037	0
133.288	140.239	0
133.288	140.442	0
133.288	140.645	0
133.288	140.848	0
133.288	141.051	0
133.288	141.254	0
133.288	141.456	0
133.288	141.659	0
133.288	141.862	0
133.288	142.065	0
133.288	142.268	0
133.288	142.471	0
133.288	142.673	0
133.288	142.876	0
133.288	143.079	0
133.288	143.282	0
133.288	143.485	0
133.288	143.688	0
133.288	143.891	0
133.288	144.093	0
133.288	144.296	0
133.288	144.499	0
133.288	144.702	0
133.288	144.905	0
133.288	145.108	0
133.288	145.31	0
133.288	145.513	0
133.288	145.716	0
133.288	145.919	0
133.288	146.122	0
133.288	146.325	0
133.288	146.527	0
133.288	146.73	0
133.288	146.933	0
133.288	147.136	0
133.288	147.339	0
133.288	147.542	0
133.288	147.744	0
133.288	147.947	0
133.288	148.15	0
133.288	148.353	0
133.288	148.556	0
133.288	148.759	0
133.288	148.962	0
133.288	149.164	0
133.288	149.367	0
133.288	149.57	0
133.288	149.773	0
133.288	149.976	0
133.288	150.179	0
133.288	150.381	0
133.493	130.3	0
133.493	130.503	0
133.493	130.706	0
133.493	130.909	0
133.493	131.112	0
133.493	131.315	0
133.493	131.517	0
133.493	131.72	0
133.493	131.923	0
133.493	132.126	0
133.493	132.329	0
133.493	132.532	0
133.493	132.734	0
133.493	132.937	0
133.493	133.14	0.000958866
133.493	133.343	0.0570525
133.493	133.546	0.137597
133.493	133.749	0.0364369
133.493	133.951	0.00239716
133.493	134.154	0.000479433
133.493	134.357	0
133.493	134.56	0
133.493	134.763	0
133.493	134.966	0
133.493	135.168	0
133.493	135.371	0
133.493	135.574	0
133.493	135.777	0
133.493	135.98	0
133.493	136.183	0
133.493	136.385	0
133.493	136.588	0
133.493	136.791	0
133.493	136.994	0
133.493	137.197	0
133.493	137.4	0
133.493	137.603	0
133.493	137.805	0
133.493	138.008	0
133.493	138.211	0
133.493	138.414	0
133.493	138.617	0
133.493	138.82	0
133.493	139.022	0
133.493	139.225	0
133.493	139.428	0
133.493	139.631	0
133.493	139.834	0
133.493	140.037	0
133.493	140.239	0
133.493	140.442	0
133.493	140.645	0
133.493	140.848	0
133.493	141.051	0
133.493	141.254	0
133.493	141.456	0
133.493	141.659	0
133.493	141.862	0
133.493	142.065	0
133.493	142.268	0
133.493	142.471	0
133.493	142.673	0
133.493	142.876	0
133.493	143.079	0
133.493	143.282	0
133.493	143.485	0
133.493	143.688	0
133.493	143.891	0
133.493	144.093	0
133.493	144.296	0
133.493	144.499	0
133.493	144.702	0
133.493	144.905	0
133.493	145.108	0
133.493	145.31	0
133.493	145.513	0
133.493	145.716	0
133.493	145.919	0
133.493	146.122	0
133.493	146.325	0
133.493	146.527	0
133.493	146.73	0
133.493	146.933	0
133.493	147.136	0
133.493	147.339	0
133.493	147.542	0
133.493	147.744	0
133.493	147.947	0
133.493	148.15	0
133.493	148.353	0
133.493	148.556	0
133.493	148.759	0
133.493	148.962	0
133.493	149.164	0
133.493	149.367	0
133.493	149.57	0
133.493	149.773	0
133.493	149.976	0
133.493	150.179	0
133.493	150.381	0
133.699	130.3	0
133.699	130.503	0
133.699	130.706	0
133.699	130.909	0
133.699	131.112	0
133.699	131.315	0
133.699	131.517	0
133.699	131.72	0
133.699	131.923	0
133.699	132.126	0
133.699	132.329	0
133.699	132.532	0
133.699	132.734	0
133.699	132.937	0
133.699	133.14	0
133.699	133.343	0.000958866
133.699	133.546	0.0647235
133.699	133.749	0.147665
133.699	133.951	0.0397929
133.699	134.154	0.000958866
133.699	134.357	0
133.699	134.56	0
133.699	134.763	0
133.699	134.966	0.000479433
133.699	135.168	0
133.699	135.371	0
133.699	135.574	0
133.699	135.777	0
133.699	135.98	0
133.699	136.183	0
133.699	136.385	0
133.699	136.588	0
133.699	136.791	0
133.699	136.994	0
133.699	137.197	0
133.699	137.4	0
133.699	137.603	0
133.699	137.805	0
133.699	138.008	0
133.699	138.211	0
133.699	138.414	0
133.699	138.617	0
133.699	138.82	0
133.699	139.022	0
133.699	139.225	0
133.699	139.428	0
133.699	139.631	0
133.699	139.834	0
133.699	140.037	0
133.699	140.239	0
133.699	140.442	0
133.699	140.645	0
133.699	140.848	0
133.699	141.051	0
133.699	141.254	0
133.699	141.456	0
133.699	141.659	0
133.699	141.862	0
133.699	142.065	0
133.699	142.268	0
133.699	142.471	0
133.699	142.673	0
133.699	142.876	0
133.699	143.079	0
133.699	143.282	0
133.699	143.485	0
133.699	143.688	0
133.699	143.891	0
133.699	144.093	0
133.699	144.296	0
133.699	144.499	0
133.699	144.702	0
133.699	144.905	0
133.699	145.108	0
133.699	145.31	0
133.699	145.513	0
133.699	145.716	0
133.699	145.919	0
133.699	146.122	0
133.699	146.325	0
133.699	146.527	0
133.699	146.73	0
133.699	146.933	0
133.699	147.136	0
133.699	147.339	0
133.699	147.542	0
133.699	147.744	0
133.699	147.947	0
133.699	148.15	0
133.699	148.353	0
133.699	148.556	0
133.699	148.759	0
133.699	148.962	0
133.699	149.164	0
133.699	149.367	0
133.699	149.57	0
133.699	149.773	0
133.699	149.976	0
133.699	150.179	0
133.699	150.381	0
133.905	130.3	0
133.905	130.503	0
133.905	130.706	0
133.905	130.909	0
133.905	131.112	0
133.905	131.315	0
133.905	131.517	0
133.905	131.72	0
133.905	131.923	0
133.905	132.126	0
133.905	132.329	0
133.905	132.532	0
133.905	132.734	0
133.905	132.937	0
133.905	133.14	0
133.905	133.343	0.000479433
133.905	133.546	0
133.905	133.749	0.0359575
133.905	133.951	0.134721
133.905	134.154	0.0369163
133.905	134.357	0.00335603
133.905	134.56	0
133.905	134.763	0
133.905	134.966	0
133.905	135.168	0
133.905	135.371	0
133.905	135.574	0
133.905	135.777	0
133.905	135.98	0
133.905	136.183	0
133.905	136.385	0
133.905	136.588	0
133.905	136.791	0
133.905	136.994	0
133.905	137.197	0
133.905	137.4	0
133.905	137.603	0
133.905	137.805	0
133.905	138.008	0
133.905	138.211	0
133.905	138.414	0
133.905	138.617	0
133.905	138.82	0
133.905	139.022	0
133.905	139.225	0
133.905	139.428	0
133.905	139.631	0
133.905	139.834	0
133.905	140.037	0
133.905	140.239	0
133.905	140.442	0
133.905	140.645	0
133.905	140.848	0
133.905	141.051	0
133.905	141.254	0
133.905	141.456	0
133.905	141.659	0
133.905	141.862	0
133.905	142.065	0
133.905	142.268	0
133.905	142.471	0
133.905	142.673	0
133.905	142.876	0
133.905	143.079	0
133.905	143.282	0
133.905	143.485	0
133.905	143.688	0
133.905	143.891	0
133.905	144.093	0
133.905	144.296	0
133.905	144.499	0
133.905	144.702	0
133.905	144.905	0
133.905	145.108	0
133.905	145.31	0
133.905	145.513	0
133.905	145.716	0
133.905	145.919	0
133.905	146.122	0
133.905	146.325	0
133.905	146.527	0
133.905	146.73	0
133.905	146.933	0
133.905	147.136	0
133.905	147.339	0
133.905	147.542	0
133.905	147.744	0
133.905	147.947	0
133.905	148.15	0
133.905	148.353	0
133.905	148.556	0
133.905	148.759	0
133.905	148.962	0
133.905	149.164	0
133.905	149.367	0
133.905	149.57	0
133.905	149.773	0
133.905	149.976	0
133.905	150.179	0
133.905	150.381	0
134.11	130.3	0
134.11	130.503	0
134.11	130.706	0
134.11	130.909	0
134.11	131.112	0
134.11	131.315	0
134.11	131.517	0
134.11	131.72	0
134.11	131.923	0
134.11	132.126	0
134.11	132.329	0
134.11	132.532	0
134.11	132.734	0
134.11	132.937	0.000479433
134.11	133.14	0
134.11	133.343	0
134.11	133.546	0
134.11	133.749	0.000958866
134.11	133.951	0.0201362
134.11	134.154	0.0762298
134.11	134.357	0.0455461
134.11	134.56	0.00335603
134.11	134.763	0.000958866
134.11	134.966	0
134.11	135.168	0
134.11	135.371	0
134.11	135.574	0
134.11	135.777	0
134.11	135.98	0
134.11	136.183	0
134.11	136.385	0
134.11	136.588	0
134.11	136.791	0
134.11	136.994	0
134.11	137.197	0
134.11	137.4	0
134.11	137.603	0
134.11	137.805	0
134.11	138.008	0
134.11	138.211	0
134.11	138.414	0
134.11	138.617	0
134.11	138.82	0
134.11	139.022	0
134.11	139.225	0
134.11	139.428	0
134.11	139.631	0
134.11	139.834	0
134.11	140.037	0
134.11	140.239	0
134.11	140.442	0
134.11	140.645	0
134.11	140.848	0
134.11	141.051	0
134.11	141.254	0
134.11	141.456	0
134.11	141.659	0
134.11	141.862	0
134.11	142.065	0
134.11	142.268	0
134.11	142.471	0
134.11	142.673	0
134.11	142.876	0
134.11	143.079	0
134.11	143.282	0
134.11	143.485	0
134.11	143.688	0
134.11	143.891	0
134.11	144.093	0
134.11	144.296	0
134.11	144.499	0
134.11	144.702	0
134.11	144.905	0
134.11	145.108	0
134.11	145.31	0
134.11	145.513	0
134.11	145.716	0
134.11	145.919	0
134.11	146.122	0
134.11	146.325	0
134.11	146.527	0
134.11	146.73	0
134.11	146.933	0
134.11	147.136	0
134.11	147.339	0
134.11	147.542	0
134.11	147.744	0
134.11	147.947	0
134.11	148.15	0
134.11	148.353	0
134.11	148.556	0
134.11	148.759	0
134.11	148.962	0
134.11	149.164	0
134.11	149.367	0
134.11	149.57	0
134.11	149.773	0
134.11	149.976	0
134.11	150.179	0
[truncated: 8,001 more rows]

## Sheet: panels_e_f
Latitude Residuals @180s	Longitude Residuals @ 180s
0.0154295	-0.173593
0.136831	-0.14312
0.0167754	-0.154219
-0.104741	-0.10073
0.170081	0.0525617
0.101338	-0.148422
0.00652558	0.047923
0.115297	0.02224
-0.0641335	-0.00406106
0.049943	0.0803032
0.023548	-0.0618202
-0.0144266	-0.128198
0.209704	0.729456
0.155569	0.138098
-0.0251921	0.137058
-0.0742048	-0.127246
-0.0585379	0.0489256
0.210047	0.340469
-0.0753242	-0.111252
0.156459	-0.0388878
-0.0837783	-0.231742
0.118544	0.0484518
0.0107446	-0.055677
-0.0141679	0.222352
0.0287773	0.0966769
-0.0135773	0.139617
-0.0804007	0.0503217
0.0238584	-0.256562
-0.174827	0.019417
-0.00229421	0.124687
0.0993849	-0.0580691
0.180918	0.107605
0.0192829	0.00291598
0.0183061	-0.0191165
-0.184749	-0.408455
-0.0649374	0.0662932
-0.119774	-0.259625
0.0440394	-0.108261
0.194011	0.0956797
0.0169898	0.297896
0.0452029	-0.7013
0.078642	-0.20395
-0.0087184	-0.034214
0.0322457	0.273939
-0.128821	-0.788441
-0.0056852	-0.162234
0.0309665	0.261155
0.0383625	0.021769
-0.170651	0.0423264
0.189821	-0.133878
-0.0637664	-0.253502
-0.0770214	-0.0148154
-0.126569	-0.231069
-0.025655	0.101977
-0.0440856	-0.0957128
-0.0161889	-0.370281
0.0203602	0.00819626
0.0145643	0.0445938
0.00826456	0.0399922
0.0199048	0.173332
0.0842556	0.0167624
0.0125084	-0.0363658
0.107357	0.0466861
0.012808	0.108506
0.0307565	0.00577971
0.0889002	0.0381182
-0.057121	0.11672
0.00842617	-0.217628
-0.127412	-0.239579
0.0694227	-0.154686
0.170807	0.0728716
-0.040588	-0.191826
-0.030511	-0.123596
-0.0736006	0.0206863
0.216969	0.0360714
0.0899118	-0.158429
-0.0203922	-0.262833
-0.0111534	0.0299727
0.2614	0.320873
-0.0522479	-0.175203
0.117566	-0.143179
0.133719	-0.0481955
0.210867	0.0575325
-0.194336	-0.0121061
0.152713	0.065018
0.18074	0.0482204
0.0557736	0.265667
0.270505	0.218534
0.0574368	-0.0508927
-0.0702814	-0.0230943
-0.174712	-0.0173136
0.00297567	-0.0194245
-0.0158912	-0.013262
0.176675	-0.0148399
-0.0257009	-0.00598985
0.102596	-0.117815
0.0580155	-0.00351583
-0.0873781	0.00657813
0.0386947	-0.165221
0.166178	0.0791853
-0.0654403	-0.111222
-0.142578	-0.270862
0.0635377	-0.0190739
0.154375	-0.225479
0.0605567	0.131123
0.0214313	-0.0383341
0.125324	0.0670197
0.0428614	0.302385
-0.0364749	-0.145488
0.0232295	0.0435718
0.0480649	-0.0184784
-0.0784958	-0.0227485
0.189815	0.0128004
0.0119855	0.0386657
0.369432	0.0375407
-0.053836	-0.00687542
0.0145023	-0.0233462
-0.000259171	0.0474689
0.540092	0.000614321
-0.0191345	0.0488047
-0.295119	0.105715
-0.0222949	-0.231191
-0.0695865	-0.0757403
0.249231	0.0584329
-0.0215899	0.105568
-0.0587832	-0.19226
0.169729	-0.173602
0.271948	0.00966048
-0.144912	-0.0170341
-0.0640662	-0.068146
-0.0162979	0.027631
-0.00273952	-0.0210245
0.0268366	0.100032
-0.0281928	0.0512357
0.0959531	-0.154556
-0.00971881	0.034959
0.0367537	-0.263747
-0.224491	-0.636413
-0.0535984	-0.20777
-0.0830069	0.0941632
-0.00157333	0.00103114
-0.140576	-0.581491
0.1119	-0.0855377
-0.0891427	-0.205329
-0.0544848	0.00227727
-0.0246397	-0.201811
0.0260644	0.0022441
-0.0496964	-0.0158422
0.092779	0.214979
0.0183046	-0.0770398
0.177517	-0.0656552
-0.251923	0.378477
-0.289253	-1.02906
-0.0622523	0.267077
-0.0465599	-0.0419933
-0.0827903	-0.0361214
-0.0322737	0.0632102
0.195714	0.0991485
0.391252	0.123009
-0.0231675	-0.410115
-0.152543	0.108415
-0.119242	-0.0616604
0.136063	-0.0108719
-0.0502507	-0.126192
-0.0804609	-0.182785
0.216882	0.105337
-0.0604634	0.00121611
0.149257	0.190903
-0.0574796	0.0537542
-0.0384869	-0.139861
0.131833	-0.322447
-0.149493	-0.0368551
-0.129123	-0.1743
-0.104617	-0.210226
0.0462301	0.125479
0.0427536	-0.178357
0.176597	0.329942
-0.0502355	-0.201384
-0.00374699	-0.0109478
-0.0471602	-0.460589
0.192612	-0.173686
-0.00498258	0.194398
-0.0363573	0.379818
-0.104127	-0.155229
0.200926	-0.0865187
0.043332	0.00612156
0.195775	0.101654
0.512693	1.10816
-0.0702477	-0.0349945
-0.0668284	-0.0866097
0.000930548	-0.0385136
-0.0251758	-0.0844081
0.0812522	0.270238
0.379033	0.0438246
-0.278984	-0.937206
-0.0869408	-0.130222
-0.129649	-0.370618
0.182987	0.106074
-0.0200699	0.158115
-0.0514433	-0.163675
0.0493015	-0.098323
0.10042	-0.149476
-0.0825363	-0.0307049
-0.11172	0.103088
-0.099268	0.0277369
0.0988342	0.102389
-0.034216	-0.359856
-0.144325	0.119654
-0.0663739	0.153274
0.206803	-0.255902
0.0676825	0.0543222
-0.0989664	-0.0615183
0.0811636	0.103106
0.0280506	0.0797195
0.149778	0.142151
-0.00354201	-0.0673965
0.216136	0.271684
0.0838007	0.381307
-0.0438015	-0.0730249
-0.0472292	-0.0356172
0.217934	-0.0192338
-0.114743	-0.46413
0.00357045	-0.0317172
-0.00209501	-0.0877126
-0.0491986	0.0532921
-0.223074	0.061857
0.0295198	0.0502702
0.000526788	0.0543666
-0.105706	0.151053
0.0815047	0.0663973
0.124877	0.104205
-0.0450679	-0.23899
0.00640369	0.237455
-0.0803097	-0.0357763
0.0783992	0.221855
-0.0324606	-0.158925
-0.109099	0.0171938
0.300287	0.369504
0.0311056	0.059698
-0.157103	-0.254439
0.216675	0.0416226
0.0495084	0.0479761
-0.0848126	0.161012
0.0679386	0.275364
-0.100021	-0.148465
-0.0780018	-0.129955
-0.0247196	0.0791271
0.146353	-0.137172
0.0492968	0.203028
0.0175636	-0.121809
0.0450784	-0.220595
0.117683	0.23039
-0.0775972	-0.280167
-0.117041	-0.138644
-0.107467	-0.0501686
0.000295655	-0.0713991
0.0780758	0.240431
0.173926	0.183224
-0.121519	0.0556452
-0.119077	-0.0718649
0.229261	0.0114167
-0.00652301	-0.255031
-0.0259831	0.314128
-0.187648	-0.595562
-0.079439	0.0214325
0.199612	-0.111007
0.0834151	-0.426356
0.220558	0.111291
0.290385	0.191204
-0.079184	-0.198369
0.0150536	0.0402045
-0.0538623	0.0407534
-0.0302446	0.162493
-0.0316444	-0.0691076
-0.18372	0.0614281
-0.139108	-0.551998
-0.0410337	0.0717981
0.105779	0.196633
0.0688825	0.0445683
0.057879	0.0758593
-0.0461438	-0.0619198
-0.023587	-0.199053
-0.0436772	-0.0568596
0.0135668	-0.00928271
-0.0026066	0.0618727
-0.134451	-0.0964467
0.0152734	0.0437731
0.0393738	0.139292
-0.188742	0.0312163
-0.0177184	0.0563175
-0.212837	-0.653291
0.0202391	0.00220921
0.106651	-0.0772171
-0.214805	-0.171845
0.159472	0.248431
0.103785	0.114607
0.0802151	-0.0910667
-0.0216164	0.250389
0.040849	0.135775
-0.0207741	-0.0325109
-0.0870257	-0.138761
-0.0972978	-0.422045
-0.00211701	-0.00821446
0.057479	0.0642963
-0.0961632	-0.071932
0.0839661	-0.0472216
0.265337	0.316478
0.0488985	0.0251982
0.00867633	-0.166787
-0.0512222	-0.0423008
0.0484666	0.013977
0.0868814	0.100258
0.192478	0.363188
-0.0917312	0.0303739
-0.0705995	0.0557441
0.0541785	-0.388518
-0.0899988	-0.231515
0.344174	0.332089
0.118225	-0.252647
-0.080431	-0.145523
0.0204397	-0.128726
-0.0792251	-0.179922
0.20579	-0.0210907
0.0486161	0.0376859
-0.00294769	-0.292965
0.0487683	0.0446455
-0.0470077	0.179105
-0.277829	0.306794
-0.0633411	-0.105584
-0.0571737	-0.0612357
-0.0200374	-0.0206997
0.123496	0.2343
0.0647017	0.20926
-0.0797471	-0.0867717
0.0717054	-0.00523639
-0.133782	0.0163766
0.0413085	-0.371681
0.106847	0.040555
-0.028777	0.193779
0.0373721	0.206761
-0.0288877	0.00816948
0.16155	0.586882
-0.118261	-0.139746
0.0238275	-0.191115
0.18946	0.0934745
-0.028239	-0.00407038
-0.0836126	-0.117008
-0.0525693	-0.176704
0.0708801	-0.0357541
0.125346	0.0147216
0.0178244	0.415664
-0.00438065	-0.158728
-0.0656007	0.0280927
-0.191226	-0.649032
-0.118613	-0.0582972
-0.0385133	-0.0600149
0.0584852	0.15902
0.0229846	-0.206481
-0.12462	0.0360462
-0.146731	-0.0273492
0.076841	-0.00634442
-0.0872712	0.0960179
0.322944	0.159887
0.0325843	0.22201
-0.0723453	0.00492478
-0.10927	-0.0921584
0.0232354	-0.00782692
-0.0282989	-0.34279
0.160366	0.0890524
-0.0441063	0.00368934
0.412727	0.478992
0.0124005	-0.0210428
0.0389721	0.031994
-0.0162723	0.0493768
-0.103823	0.0765466
0.00828261	-0.377367
-0.000101846	0.0560282
0.0329323	-0.225265
-0.123848	0.0639381
-0.00112567	0.0678787
-0.0348783	-0.262522
-0.0239465	-0.379379
0.029635	-0.0247579
-0.123117	-0.224117
-0.0327472	0.0948856
0.0216176	-0.00144601
-0.0131689	-0.386757
-0.0933649	-0.0582032
-0.106699	0.0140434
0.175689	0.0921068
0.0458015	-0.0880722
-0.11947	0.148761
-0.112313	-0.118299
0.0814383	0.144957
0.0357102	0.131068
-0.146487	0.0488576
-0.0150996	-0.0280551
0.0158827	-0.00967508
-0.108629	-0.205832
-0.0809477	-0.114738
-0.0361017	-0.0546095
-0.121741	-0.100217
0.0337128	-0.067046
-0.0162502	-0.170248
0.0959419	0.0139682
0.114333	0.0512078
-0.0143902	-0.120526
-0.0232662	0.00199693
-0.211854	-0.184567
0.227905	0.262811
-0.0318107	-0.14012
0.0479627	0.112865
-0.0782308	0.0254776
0.0424202	0.134145
-0.234628	0.106956
-0.115328	-0.134322
0.00642471	0.252312
-0.0994547	-0.105592
0.232781	0.134691
0.0515561	-0.155064
0.0115135	-0.25422
-0.0140886	-0.247838
-0.150138	-0.0253964
0.117808	0.295475
0.0780915	0.101613
-0.00581436	-0.112223
0.380407	0.127634
0.0125882	-0.0757377
0.0101981	0.051473
-0.0698969	0.136223
-0.0312844	-0.102604
0.011386	-0.150564
-0.113254	0.114145
0.189343	-0.336594
0.0891821	0.0504251
-0.0377129	-0.168397
7.56429e-05	-0.120642
0.0941535	-0.0802406
-0.00102389	-0.149296
0.0236883	0.140284
0.0881641	-0.114465
-0.0182812	0.0549077
-0.0646069	-0.0710753
-0.0494778	-0.0385237
0.0244908	0.00667889
0.013573	0.0229876
-0.0819402	-0.302478
-0.0437529	-0.226974
-0.0736793	-0.143535
0.156254	0.128767
-0.0782605	-0.123316
0.010086	0.187105
0.0231826	0.00487936
0.0844975	-0.246592
-0.0541202	0.0247729
-0.0270524	0.108538
-0.00311396	-0.11548
0.0824817	-0.438162
0.179541	-0.0829562
-0.129728	-0.616713
0.0807814	0.0336997
-0.0493708	0.167203
0.0581721	0.0973711
-0.0551695	-0.112723
-0.0918184	-0.236755
-0.0284215	0.00576629
-0.0524639	-0.0762181
-0.172721	-0.503651
-0.0754302	-0.330975
0.0230797	-0.0487253
0.0767513	0.00961134
-0.0853508	0.0170916
0.172126	0.124149
0.021654	-0.149734
-0.00960503	-0.304566
0.0389785	0.0413658
-0.0739736	-0.293769
-0.0146841	0.0210852
-0.0718862	0.0248394
-0.0535655	0.0488145
-0.0204779	-0.0585386
0.0289642	-0.0495502
0.155145	0.144471
0.125697	0.21266
0.340369	0.0442635
-0.0528342	-0.0329536
0.0626357	-0.055759
0.0450192	-0.232959
-0.00891136	-0.115768
0.0650028	-0.00352849
0.059861	0.0544954
0.130419	0.126555
-0.0662434	0.30282
-0.0504116	0.0191718
-0.141155	0.0415238
0.109212	0.0675657
-0.0231861	-0.0152494
-0.00590188	-0.0188834
-0.051243	-0.0219858
0.30626	0.25182
-0.0748476	-0.0470047
-0.0495809	-0.227879
-0.0648245	-0.569709
0.0301234	0.209953
-0.000770862	-0.0266141
-0.0868986	-0.108225
-0.0345427	-0.302517
0.193852	-0.445911
-0.0159655	0.0478659
-0.0730564	-0.0176413
-0.10963	-0.0840758
-0.153475	-0.0896766
-0.0731307	-0.059915
0.14518	0.0412852
0.204162	0.151925
-0.0663749	-0.130509
-1.5663	-0.905889
0.138587	-0.129858
-0.0195311	-0.283687
-0.0431673	0.00382298
0.177683	0.185254
-0.0316219	0.277775
-0.089477	-0.336189
0.156737	-0.0531573
0.00913121	0.348361
0.176938	0.0225056
-0.0338385	-0.318913
0.135053	-0.0863197
-0.0501557	-0.0363171
0.0174429	-0.31447
-0.00171082	0.0145491
0.0621884	0.035506
-0.052757	-0.0421748
0.0476049	0.0718657
0.165207	0.0434097
-0.152998	0.0345092
-0.0602174	-0.0631129
-0.0719333	-0.342353
0.0450662	0.0348729
-0.00956767	0.0349893
-0.0750949	-0.114488
-0.136229	-0.0155423
0.135263	0.104101
0.0269285	0.160792
0.048454	0.0892943
-0.235776	-0.197375
0.015066	-0.0150844
0.0131477	0.0665727
-0.153372	0.0744158
-0.0280786	-0.107954
0.117681	0.156466
0.0845793	0.0437073
0.020574	0.0608845
-0.0249432	-0.135161
-0.0985064	-0.00860534
-0.0558733	-0.233457
0.0465608	0.647753
-0.0428391	0.0839822
0.0119346	0.200332
-0.101313	-0.383367
-0.00164058	0.0621335
0.0892436	-0.0845495
-0.0453295	0.0626022
-0.0813343	-0.298173
0.215678	0.284364
0.275026	0.123513
-0.0134189	0.121218
-0.0532659	-0.0789366
-0.0665402	0.0146407
0.071967	0.252662
-0.0244857	0.0537309
0.0564497	-0.0230304
-0.0563443	-0.0898242
0.0145813	0.0741673
-0.104361	0.0581663
-0.0668624	-0.0383239
0.0625397	-0.0266063
0.118178	0.331268
0.00417392	0.150088
-0.0784866	-0.309277
-0.101748	0.0621207
0.0705347	-0.045034
-0.0172507	-0.284734
-0.0166223	-0.0841158
0.0486062	0.143364
-0.141843	0.0696531
-0.0953964	0.0359559
-0.0751463	-0.0390033
0.168368	-0.0843471
0.0989046	0.00936949
-0.0275529	-0.149253
-0.0691455	-0.07835
0.0965382	0.0297402
-0.157051	-0.428385
-0.0570964	-0.0131804
-0.104853	-0.181831
-0.0641185	0.00998033
0.0412745	0.372212
0.0754652	-0.202662
0.127141	0.00312691
0.0287004	-0.202956
0.0425684	0.0969862
0.0057629	-0.0940855
-0.142278	0.000917365
0.0067296	-0.118914
-0.0767656	-0.321726
-0.100516	-0.016346
0.0360732	0.29796
-0.00634511	-0.0189669
-0.134017	-0.115318
0.0132508	0.148549
0.173583	0.0850701
0.0804324	0.0113083
-0.0455715	-0.0170356
0.00601176	0.0323778
-0.11309	0.427871
0.047041	-0.15337
-0.0442992	0.00388129
0.112441	0.00987253
0.259908	0.117447
-0.0699764	-0.288436
0.167015	0.0738165
0.196844	-0.167528
0.0252332	-0.0332022
0.073446	-0.141688
-0.00455518	-0.00948248
-0.139627	-0.454974
0.0957768	-0.196828
0.321002	0.0885474
-0.151357	-0.465711
-0.0123958	-0.288223
0.109596	0.0893783
-0.00171413	-0.054809
-0.236503	-0.111351
0.0939413	-0.00377032
-0.0160958	-0.0706835
0.101781	0.0879311
-0.00387159	-0.0233673
-0.0800835	0.248971
0.145065	0.0624456
-0.0136175	-0.106217
-0.690624	-0.995249
0.0395627	0.329661
0.0326619	-0.14433
-0.152344	-0.160863
0.0496978	-0.245442
0.111018	0.140779
-0.0633747	-0.137906
0.226048	-0.0799302
0.10141	0.0459916
-0.127124	0.106056
-0.0925558	0.13267
0.101625	0.108753
-0.0410758	-0.086927
0.0582907	-0.0184806
-0.1552	-0.0675801
-0.131476	-0.0274845
0.0227415	0.0629052
-0.138158	-0.597623
-0.0638612	0.0117897
0.03638	-0.195148
0.0868183	0.061351
-0.0951256	-0.228877
-0.0258496	0.0741421
-0.00359831	0.468013
0.0212891	0.0378852
0.217797	0.104314
0.0711772	0.136453
0.234929	0.24131
0.019332	0.0433509
0.0258615	0.0710048
0.0329656	0.160225
-0.0465127	-0.0715606
-0.0270198	-0.0193878
0.0407662	0.0279699
0.0158854	0.0742752
0.13996	0.0388659
-0.0774422	-0.0837392
-0.0579352	-0.0872598
-0.211038	-0.197552
-0.0833343	-0.0539692
-0.103743	-0.382971
0.036943	-0.14743
-0.0279694	-0.00655376
0.370203	0.464189
0.192873	0.231057
-0.0415487	-0.079945
-0.0995501	-0.137916
-0.205242	0.0973863
-0.0443077	-0.0502028
-0.074839	-0.075216
-0.00833475	0.0600526
0.126441	0.189489
-0.119118	0.011072
-0.060675	-0.0681298
0.0603505	-0.170615
0.134259	0.0589515
0.0561555	-0.0269439
0.200372	0.324886
0.0728664	0.06374
-0.00455969	-0.0197141
-0.0627916	0.0501009
-0.0317739	-0.0111598
-0.0383113	-0.102081
0.100271	0.0706977
-0.0433919	-0.004993
-0.223614	-0.73714
0.102559	-0.135138
-0.0639227	-0.267463
-0.0918373	-0.0299525
0.138841	0.154801
0.180835	0.0321841
-0.0448188	-0.148469
-0.106563	-0.12994
-0.0997314	-0.184821
0.109838	0.0552676
-0.0604956	-0.216226
0.0515233	0.00572911
0.00688348	0.0567533
-0.0663526	-0.223327
0.113735	-0.384146
-0.0160173	-0.0505111
0.087027	0.189533
0.005864	-0.052059
-0.0187065	0.0842524
-0.0550105	-0.00529035
0.0790727	0.354619
0.075542	0.247931
-0.0773627	0.309391
0.0462768	-0.149986
-0.0631802	-0.0453694
-0.0717648	-0.642179
0.26682	0.0241723
-0.060986	0.150205
0.162982	0.131352
0.0946742	-0.0965489
0.0222524	-0.0259482
-0.0997718	-0.0275741
-0.0343655	0.068799
0.00691294	0.241837
0.0347502	0.302213
0.0240969	0.0360031
0.165943	0.149917
0.0380527	0.035509
-0.0792581	-0.0389195
0.0329954	0.246817
0.0927388	0.132018
0.174225	0.0617209
0.0626822	-0.407096
0.0307614	0.168126
0.155428	0.0399137
0.0997365	0.0259698
0.10675	0.531736
-0.132638	-0.0835177
-0.046163	0.134457
-0.170057	-0.0325543
-0.120746	-0.305499
-0.00634726	-0.117594
-0.0846542	-0.0784715
-0.0332678	0.0560859
-0.0281974	-0.041885
0.110334	0.276422
0.00203331	0.0491461
0.136708	-0.127924
-0.0418181	0.0247551
0.00360865	-0.0059221
-0.0256933	0.0500415
-0.0564674	0.350134
-0.0221184	0.106835
0.266369	0.0436523
0.104177	0.0423311
-0.0516206	0.00918374
-0.00606799	0.0515956
0.0231886	-0.156953
0.0728978	-0.188049
-0.0358921	-0.21846
-0.0385406	0.0230711
-0.0159066	-0.206141
-0.0655212	-0.080434
-0.0201945	0.114388
0.0214775	-0.269885
0.15015	0.163065
-0.111	-0.00255528
0.0461991	0.325939
0.0254387	-0.102427
0.0293707	0.00514961
0.15779	-0.0705758
-0.239124	-0.05493
0.0176939	-0.335527
-0.0515632	-0.0358793
0.00744357	-0.100841
-0.0379096	-0.0215051
0.015974	-0.00159433
-0.0968785	0.114948
-0.0139304	-0.101654
-0.0600434	0.0616488
-0.0457546	-0.05768
0.0283973	0.0314087
-0.0637603	0.00104808
0.0753297	0.0662046
-0.0429385	-0.250933
0.0113812	0.0856052
-0.144576	-0.557811
-0.220434	-0.833703
-0.132569	-0.0570762
0.0307441	-0.0706859
0.137606	-0.322998
0.100343	0.117117
0.331556	-0.347436
0.0180899	-0.299635
0.0766924	0.0659653
-0.115535	-0.590149
0.119393	0.210408
-0.0909202	0.0225246
0.106839	0.0472023
-0.0549863	-0.0266601
0.0796261	-0.181906
0.0518298	-0.0241175
-0.137147	-0.117986
0.139841	0.0934055
0.0850196	-0.00100907
-0.0519276	-0.0395204
-0.0894374	-0.0652373
0.086005	0.136185
0.0411825	-0.00601335
-0.119371	-0.103964
0.125304	-0.208796
0.0610305	0.139428
0.00124711	-0.105659
-0.0735232	-0.0333864
-0.253305	-0.133273
0.0725726	-0.0986874
-0.0118912	0.0141161
0.0243713	-0.00607837
-0.0235227	0.272104
-0.0048264	0.021004
0.0212953	-0.14162
0.0458571	0.101003
-0.0803878	-0.0458353
0.0215186	-0.0444127
0.0520494	0.0128972
0.176119	-0.00138284
-0.0368841	-0.0496195
-0.185833	-0.137653
0.164273	0.0344417
0.276541	0.256872
0.0946424	0.135241
0.181248	-0.00529466
-0.0630998	0.276901
0.0710346	-0.0910323
-0.000577035	-0.0533284
0.166201	-0.0660816
0.0561463	0.0602306
-0.0545581	-0.0994362
-0.0849995	-0.547506
-0.00716489	0.0638912
-0.018237	-0.192643
0.234231	-0.0120269
0.110665	0.0690542
0.334736	0.450638
0.225307	0.0644832
-0.0144201	-0.265876
-0.104291	0.0397368
-0.0107199	-0.11183
-0.0653379	-0.244248
-0.361205	0.0425842
-0.0254417	0.00924182
0.0220932	-0.0790437
0.126075	-0.0373806
-0.0194361	-0.178305
0.0382481	0.0197367
0.136993	0.170789
0.0750441	0.102106
-0.183339	0.168383
0.226434	0.0390542
-0.0971974	-0.00801656
0.208424	-0.0425651
-0.023523	0.116008
-0.00870289	-0.156582
0.0803098	0.0228201
0.0110757	0.209207
-0.0482365	-0.0766412
0.0605663	0.0181722
-0.0789709	0.00684861
0.152996	0.0733977
-0.0583826	0.135296
0.201841	-0.00186836
-0.054595	-0.149319
0.0651447	0.000937228
0.0908341	-0.111335
-0.0887632	-0.415492
0.0661729	0.0545858
-0.0153976	-0.00262409
-0.0569329	0.0540932
-0.0483714	-0.211837
0.0362477	-0.239891
0.450409	-0.370731
-0.134891	-0.0257737
-0.111132	-0.0840617
0.0235683	-0.0132612
-0.067696	-0.0642678
-0.0635785	0.00723569
-0.0377849	-0.016497
0.104877	0.0658866
0.0512071	0.200591
0.144391	0.142151
0.104167	0.401275
-0.0139871	0.214107
0.0207258	0.054243
-0.0766544	-0.00226543
-0.0501627	-0.0234637
0.138943	0.141372
0.0758499	-0.338378
0.0272148	0.524494
-0.0353626	0.192936
0.00402102	-0.119444
-0.0734115	0.0976796
0.0986339	0.00843185
-0.0395736	-0.0366356
0.200193	-0.0713561
0.114808	0.00151373
-0.164432	-0.102288
-0.065304	0.0551195
-0.0977196	0.0316307
-0.079332	-0.0278558
0.00451984	0.0676009
0.0999993	-0.0569055
-0.00972254	-0.191744
0.107217	-0.298429
-0.106453	0.121194
0.0941595	-0.0254685
0.309821	0.41975
0.04679	0.0613669
-0.0687907	-0.119392
-0.0423328	-0.081994
-0.0925051	-0.193446
0.326928	0.501197
0.11767	0.0861628
-0.083027	-0.235593
0.107559	0.0615653
0.0024881	-0.0198926
0.181485	0.211439
0.00943985	0.0536972
-0.0668866	-0.332266
0.0626884	0.0157214
-0.0911937	-0.180115
-0.0592084	-0.376083
0.0882028	0.0821157
0.0256266	0.132348
0.0327828	-0.096055
-0.150028	-0.153542
-0.0535122	-0.193175
0.0436632	0.0764525
0.00722224	-0.243621
-0.0751069	-0.494216
0.00398222	0.0798803
-0.0176703	-0.204017
0.411389	-0.0602046
-0.0909538	0.0489784
0.000600048	-0.00843383
0.0285799	0.0491764
0.0402514	-0.18067
-0.172356	-0.0104745
0.080473	0.129733
0.0373583	-0.157482
0.010244	0.0271659
-0.0911947	0.136105
-0.0233162	-0.350444
0.0248425	-0.0682397
-0.0839009	-0.269998
0.0234097	0.197126
-0.0126087	-0.0592852
-0.00287258	-0.10419
0.093619	0.557443
0.222563	-0.051164
0.271047	-0.0353501
-0.0351125	-0.286602
-0.311314	-1.00105
-0.0285708	-0.263448
0.0719015	0.0687004
0.0703967	0.238049
-0.0669151	0.0415607
-0.0132407	-0.00744708
0.00170292	-0.00893829
-0.032292	-0.168045
0.0156988	0.0444679
0.130936	0.241941
-0.0442301	-0.112561
-0.0109341	0.0183552
0.0637732	-0.117195
-0.139044	-0.725074
0.235309	-0.0331769
-0.0509086	-0.0459164
0.159529	-0.0349585
-0.0196544	-0.0470856
0.025966	0.0542304
0.122056	-0.0216315
-0.0179918	0.119836
0.185096	-0.306595
0.10908	-0.485127
-0.0760253	0.0250729
-0.071056	-0.116728
0.094214	0.00967134
-0.184067	-0.106778
-0.0678882	0.0566978
-0.0532211	-0.220006
0.0147726	0.0328936
0.123026	0.177905
0.0888834	0.0317535
-0.0349608	0.0387611
0.156285	0.0682799
0.0160268	-0.0876695
-0.0367245	0.0120071
-0.0383689	-0.0571347
-0.208803	0.000429298
0.0298084	0.277985
-0.0742971	-0.0464042
0.037044	-0.270512
0.0315675	0.0388452
0.0669247	-0.234838
0.103021	0.00930494
0.145092	0.0619232
0.16672	-0.056036
0.16414	0.127161
0.218977	0.230396
-0.00954383	-0.0990644
-0.0429407	0.253482
0.0113573	-0.223896
-0.119895	0.150348
-0.118125	0.00210373
-0.022144	-0.23147
-0.0469816	-0.060779
0.00786956	-0.0483825
-0.00456349	0.316146
0.151658	0.0610978
-0.0886813	-0.121774
-0.0422911	0.0147342
-0.132263	-0.14225
0.0359869	-0.0211187
-0.207394	0.23396
0.0982973	-0.00647527
-0.13744	-0.0746103
-0.167107	-0.530184
0.087341	-0.397417
-0.0967326	0.0499232
-0.0183507	-0.105988
-0.055729	-0.240734
-0.0160988	-0.0237516
-0.319631	-0.981517
0.000621766	0.00184991
0.0730689	0.364482
-0.098918	0.159664
-0.010881	0.191458
0.0114648	0.0708201
0.0789612	-0.0231081
0.0137785	0.0184849
0.0371569	0.210129
0.268447	-0.12226
0.169749	0.0955606
-0.0222099	0.375449
0.174004	-0.105974
-0.0419682	0.112237
-0.141808	-0.0584568
-0.177732	-0.470635
-0.1553	-0.0277875
0.0985607	0.103777
-0.0904546	0.116569
0.290511	0.0351725
0.0553703	-0.03029
0.0833037	0.0639419
-0.0528975	-0.034776
0.00217482	0.111707
0.319823	0.376518
0.100607	0.12504
-0.0933406	-0.135407
0.0657132	0.00900404
0.0588848	-0.0294708
0.100761	-0.0603251
0.100432	0.407954
-0.0178847	-0.018192
-0.0098707	0.262897
0.113934	-0.0946588
-0.0940298	-0.030279
0.0262124	0.0739503
0.14398	0.239016
0.000808549	0.0944967
-0.00113332	-0.0217953
-0.0391955	-0.0724912
0.0563775	-0.00404521
-0.00378756	-0.0164664
0.129015	0.0901603
0.0472587	-0.110051
0.165691	0.153738
-0.0111895	0.0705411
-0.177958	-0.0235872
0.0393639	0.0359815
-0.129726	0.140336
-0.0480448	0.100916
0.0741924	0.339928
0.105445	-0.00773441
0.0844244	0.293542
0.108162	0.34075
-0.0051907	-0.142956
-0.105762	0.11964
-0.0745976	-0.132037
0.0250848	0.00201805
0.31654	0.39674
-0.0145873	0.179599
0.00704018	0.0548863
0.0195422	0.485245
-0.0368633	-0.0140162
0.195535	0.219245
0.00316248	0.0453155
0.0409883	0.00408906
-0.000366952	-0.107978
-0.0430996	-0.158094
-0.132278	-0.161535
-0.0357038	-0.0721621
0.144104	0.121795
-0.0262171	0.00384585
0.313072	-0.40425
0.214897	0.0949511
0.262363	0.110116
-0.066743	-0.0907748
0.0424956	-0.28294
-0.0247802	-0.273431
-0.305508	0.0214548
-0.00873546	-0.134701
0.0110802	0.212572
-0.0439089	-0.0323193
-0.0208167	0.200787
0.0458221	0.147765
0.221876	0.290679
0.070467	0.0969158
-0.0145406	0.0529215
0.0885023	0.103913
0.0839434	0.0513086
0.0528017	0.052151
-0.0311748	0.0510548
0.122918	0.0780079
0.0928171	0.0318936
-0.0387591	-0.340056
0.191231	0.115108
0.147901	0.107602
-0.0438651	-0.0370595
-0.113582	0.162072
0.0192242	0.200815
-0.00380365	0.0212026
0.157386	0.00341371
-0.0652888	-0.13842
0.101198	0.0794081
-0.0451641	0.0204729
0.218669	0.281477
-0.0683283	-0.102029
0.0641637	0.238476
0.0367688	0.197898
-0.0815079	-0.0545662
0.172971	0.120129
-0.0720246	0.12683
0.125896	-0.00531557
-0.0767785	0.164001
0.0860518	-0.011103
-0.0781123	-0.326861
0.044662	0.00301942
-0.0298975	0.0630166
-0.035427	-0.157574
-0.033341	-0.202024
0.00182847	-0.0155896
0.00801728	0.147246
0.0107436	-0.0272517
-0.0718325	0.157879
0.0305147	0.0655211
-0.107689	-0.115083
0.0729584	0.036215
0.134759	0.0247886
-0.0527701	-0.107104
0.192141	0.109695
0.335359	-0.16423
-0.02286	0.256229
-0.155066	-0.119877
-0.0830923	-0.0694365
-0.100804	-0.0460659
0.0526807	0.468072
0.0193762	-0.0451859
0.101014	-0.0142875
0.216922	0.769493
0.0663091	0.105474
-0.0584646	-0.130534
-0.0748469	-0.302554
0.00481623	-0.0205868
-0.0789515	0.0351822
0.146119	-0.157816
0.0457174	-0.0780275
0.0234725	0.0522199
-0.166793	-0.0387209
0.00938541	-0.0480963
0.00770888	0.190602
-0.0204741	-0.168321
-0.0143691	-0.640208
0.268493	0.198466
-0.023977	0.0526128
-0.0460974	-0.238973
0.100725	0.0521564
0.0533648	0.133842
0.0540727	0.0695301
-0.159607	0.331219
0.201202	0.112411
0.0273755	0.00937012
-0.100765	-0.0324554
0.439106	0.116795
-0.0993046	0.0240257
0.0176419	-0.113055
-0.14932	-0.259638
-0.15629	0.127489
0.0144861	0.0490391
-0.05423	-0.541254
-0.094684	0.116596
0.0867496	-0.1046
0.18179	0.110835
0.00127295	-0.100859
-0.0121681	-0.0849522
0.221219	0.452518
-0.0766798	0.554187
-0.00592744	-0.393549
-0.0183701	-0.356507
-0.0723773	-0.173465
-0.0878274	0.0904518
0.0024148	0.0292637
-0.0340353	-0.225059
0.164105	-0.0288995
0.00875528	0.0275355
-0.118962	-0.0853806
-0.336974	-0.00193925
0.00795823	-0.455478
0.028993	0.361489
-0.00113908	0.00941859
0.227931	0.102803
-0.0321791	0.0470759
0.0740624	0.227649
-0.0716565	0.0896853
-0.0365203	-0.0495813
0.105565	0.0461158
-0.0595701	0.181679
0.178318	-0.0422002
0.0714462	-0.0170048
-0.018023	0.0663892
0.246138	0.687639
-0.0260214	-0.374856
0.0604449	0.157643
0.00524831	0.139653
-0.121513	-0.354851
0.389183	0.46099
0.185689	0.12965
0.209215	0.162027
0.107361	0.0511815
0.0728179	0.142125
0.119286	0.0725258
0.0903597	0.0437041
-0.167636	-0.0243009
0.0574885	-0.121555
-0.0581077	-0.025505
0.0193467	0.0529728
0.0692994	-0.241115
-0.0383462	-0.0673754
0.133743	0.0852781
-0.0460701	0.176556
-0.0133239	-0.170307
0.121481	0.139581
0.0224226	0.0235984
0.253802	0.103573
0.0181384	0.0810742
-0.00711407	-0.162334
-0.0400278	0.215229
-0.00696538	0.0324092
-0.0261917	0.104385
0.115555	0.0633629
0.020961	-0.191243
0.134319	-0.0538939
-0.128802	-0.19963
-0.042035	0.0921293
0.0555265	0.045136
-0.260189	-0.0386818
-0.0030469	-0.00362158
0.050687	0.148761
-0.00909334	-0.148588
0.141012	0.0480394
0.0314338	0.0484356
0.286363	0.300367
0.0415371	-0.121894
0.0695417	0.0833557
0.0722768	0.0275244
-0.0413697	-0.00584804
0.0876345	0.0707807
0.0165844	-0.0470334
0.0406869	0.0104245
0.034202	-0.0385151
-0.0234608	-0.0139946
0.207195	0.153298
-0.0543343	-0.154967
0.14718	-0.0733195
0.14766	0.10535
-0.102285	-0.406259
0.175927	0.0429009
-0.0996687	-0.109065
0.0333823	-0.00311279
-0.0596596	-0.329876
-0.00110103	0.117228
0.0579388	0.0897383
0.185558	0.50067
-0.0872112	-0.20461
-0.0330143	0.00491762
0.493103	0.282476
0.0468398	0.0955511
-0.0621219	-0.0424895
0.0147999	0.0100322
-0.15037	-0.602445
-0.0825318	0.486971
0.108941	-0.304834
-0.0277252	-0.179104
-0.0315985	-0.151886
0.00677278	0.00719674
0.136752	0.383374
-0.0762137	-0.0224872
0.0353534	0.0237696
0.0454179	0.0453542
0.000768726	0.0374802
-0.0809988	0.0383926
0.15712	0.151531
0.101527	0.137935
-0.0477335	-0.07625
0.0150011	-0.0346223
-0.0478636	-0.0744692
0.0204558	0.172731
0.155784	0.0612681
0.0826178	0.0296577
0.00474063	0.256341
-0.0143872	-0.00917715
-0.0840126	-0.0452125
0.100132	0.370152
-0.081554	-0.026538
0.149005	0.146953
-0.017721	0.126992
0.0619951	-0.241597
-0.00501963	0.0642766
-0.0597207	0.0267001
0.25901	0.113917
0.0424102	-0.0406992
-0.0454987	0.167668
0.00996712	-0.172137
-0.0972328	-0.157746
0.0362837	0.00986021
-0.0226375	-0.102043
0.0198826	0.17441
0.079816	-0.171108
-0.113204	-0.0914307
0.11447	0.192726
0.0501351	-0.0858465
-0.0751143	-0.239779
-0.0849446	-0.0706207
-0.0232982	-0.172168
0.0378871	-0.0395949
-0.0176227	-0.0173658
-0.141161	-0.277777
-0.0573649	-0.197109
0.0972815	-0.0213987
-0.00147128	0.0198294
0.0884247	0.17666
0.0632631	0.0747852
-0.0428096	-0.346446
-0.0326186	-0.174681
0.18341	0.0655848
0.0193598	0.187872
0.00937833	0.0507316
0.151224	-0.033589
-0.0652772	0.469818
0.0581405	0.231741
0.0262225	-0.11903
-0.0802004	-0.0732226
0.115533	-0.129949
-0.147182	-0.0978732
-0.142606	-0.616443
-0.141426	-0.0813086
-0.0380941	0.0361137
0.0816564	0.143416
0.00276473	-0.00131365
0.0308471	-0.0568447
0.123046	0.0151188
0.0260408	-0.115585
0.228289	0.143296
0.0202517	-0.199785
0.0593028	-0.0349038
0.00222158	0.0395885
0.0403106	-0.0264629
-0.0224969	-0.303675
0.0381376	0.020735
-0.0161472	-0.112966
-0.0200308	-0.0267219
-0.0198301	-0.00554629
-0.267303	-0.235375
0.0583646	0.108593
0.0105402	-0.195808
-0.0641324	-0.332688
0.117897	0.603241
0.120149	-0.0625748
0.0174645	0.166842
-0.0180117	-0.0293668
0.0927643	-0.165722
0.17677	0.0602647
0.0693801	0.566622
-0.191954	0.519574
-0.175679	0.0997799
-0.125333	-0.0372289
0.175727	0.0875108
-0.0488069	-0.225609
0.023765	0.0421305
0.0615394	0.00285492
0.0375672	0.0891307
0.209607	0.159573
-0.117824	-0.0552699
0.20321	0.165187
0.0506141	0.0990564
-0.0624586	-0.296237
-0.0669463	-0.198522
0.0948067	0.0857122
-0.124192	-0.0505588
0.0148395	-0.112577
-0.0433896	-0.208892
0.00492872	0.546816
-0.0561304	-0.276813
-0.0719405	-0.0307054
-0.0934698	0.101505
0.0225552	-0.046337
0.103438	-0.00324383
-0.0573194	0.055336
0.0420471	0.148744
0.292829	0.426687
-0.00589783	0.0158378
0.34612	0.389595
-0.030155	-0.00706309
0.0305423	0.0320478
-0.135283	0.0547851
0.0478996	0.0453642
0.133746	0.0736006
0.367402	0.180173
0.151904	-0.269527
0.0096153	-0.121359
-0.0843656	-0.0768303
0.0343846	0.012432
-0.0998736	-0.104534
0.123553	-0.0499927
0.0233766	-0.445026
0.0753462	0.111676
0.0698116	0.104225
0.0251236	-0.146486
-0.040393	-0.0655987
0.119578	0.0502341
0.0349827	-0.0408446
-0.0620472	0.135388
0.0590555	0.24889
-0.141476	-0.522637
0.0857599	-0.0429343
0.00802983	0.300952
-0.0199325	-0.102625
-0.137569	-0.0276945
0.0301949	-0.0597718
0.146186	0.365432
-0.0257127	0.0901957
0.115278	-0.0956512
0.0976523	0.13191
0.0818333	-0.249782
0.0754165	0.257077
0.0270273	0.0390486
0.0109186	0.214524
0.00479857	-0.0284173
0.169766	0.0952621
-0.164487	-0.0738257
0.0660427	0.00101295
-0.188666	-0.059118
0.0303162	-0.00751501
-0.00667189	0.068919
0.0334177	-0.0997174
-0.00677318	-0.34353
0.0584677	-0.142199
0.01387	-0.184932
0.0485335	0.0125346
-0.0623056	-0.0561272
-0.149112	0.0638422
0.166383	0.0971295
0.129022	0.310284
0.155429	0.469326
-0.00739047	0.0117667
0.100063	0.386993
-0.0454461	0.0495303
0.310381	0.110204
0.152656	-0.134793
0.0816057	0.0783265
0.0757611	0.172826
-0.0428848	-0.115073
0.00922084	0.176888
-0.018392	0.0391507
0.149574	0.0692993
-0.0862134	-0.076614
0.230588	0.230303
-0.0718981	-0.0850484
-0.184965	-0.180433
0.233105	0.0963508
-0.0462785	-0.153149
-0.226415	-0.180166
-0.101467	0.168095
0.141935	0.562729
0.00681269	-0.126765
0.0467129	-0.268473
0.181763	0.764099
0.0024078	0.0478686
-0.145705	0.283614
-0.0343916	-0.029674
-0.0769777	-0.0982244
-0.00663604	0.331097
0.0173978	0.014507
0.173333	-0.134633
-0.271882	-0.14455
0.166229	0.484286
-0.00153525	-0.112979
0.0679177	-0.0748478
0.232295	0.205139
0.0289251	0.241569
-0.0564701	-0.0872666
-0.0932696	0.160406
-0.0374989	-0.00673974
0.242927	0.169267
0.0934132	0.097207
0.0140635	0.0134708
0.0591893	0.0922827
-0.00665699	-0.272153
-0.139638	0.0224408
-0.0352348	-0.0185633
-0.070932	-0.0428843
0.057969	-0.0441539
-0.0407496	-0.0131744
0.0882977	0.00808595
-0.0841004	-0.37101
0.0952189	0.130289
0.200024	-0.27089
-0.0942327	-0.52907
0.0817392	0.0171959
-0.00707119	0.0462793
-0.13819	-0.302452
0.0598031	-0.0253126
-0.00444848	-0.0201223
-0.121898	0.107457
-0.0643835	-0.0851678
0.0874972	0.147825
0.00390178	-0.00504166
-0.123421	0.00609687
-0.00987031	0.0435056
-0.0446316	-0.0998373
0.0129436	0.205764
-0.0500502	-0.0802386
0.0010526	-0.210547
-0.198106	0.527858
0.190872	-0.284876
0.0932458	-0.0542504
-0.0586105	-0.333934
4.99767e-05	0.0137348
-0.03689	-0.338168
0.166663	-0.0964829
-0.183093	-0.0951562
-0.0784357	-0.29476
0.00299052	0.0885758
-0.0205325	0.205712
0.0434822	-0.158794
0.0821667	-0.126299
-0.124106	-0.59346
0.139394	0.0328787
-0.00188768	-0.0746212
0.69442	0.937927
0.194388	0.0732341
-0.0261177	0.333553
0.326553	0.132824
0.045665	0.0775999
0.220315	0.213896
0.186424	-0.169673
0.0995702	-0.0611773
-0.0163487	-0.042344
0.079333	-0.0669233
-0.0283266	-0.00154086
-0.108998	0.171397
-0.00350792	0.232396
-0.260829	-0.286161
-0.0518997	-0.304316
0.0621059	0.523745
-0.0502366	0.194777
0.0513301	-0.227045
-0.090388	0.0587919
0.108157	0.160099
0.269953	-0.0255628
-0.0250354	-0.0378331
0.0191156	0.0388983
0.0540157	0.270598
0.0468953	-0.0186625
-0.0714835	0.145983
-0.0335117	-0.0745284
-0.0144829	-0.0461401
0.179746	-0.253981
-0.0802436	-0.186859
-0.0655914	-0.176631
0.133536	-0.248598
-0.0751798	0.164701
-0.103692	0.0345261
0.0244155	-0.0619735
-0.0672509	0.451071
-0.066656	-0.315417
0.0800402	0.326796
0.116325	0.458965
-0.0722605	-0.243549
0.211573	-0.189572
-0.114993	-0.0679974
-0.055325	0.0447942
-0.116487	-0.334044
-0.0476407	0.0220704
-0.118639	0.154269
-0.0211553	0.0589931
-0.0730892	-0.128572
-0.00487368	0.594624
0.0669115	0.0394816
-0.0797574	0.0913183
0.145484	0.158725
0.101036	-0.0824745
-0.100872	-0.01702
0.0565663	-0.0118298
0.0273765	0.519253
-0.0975042	-0.153102
0.223505	0.454655
0.041326	0.0307089
0.0416141	-0.296162
-0.0161012	-0.0973303
0.0402107	0.0167716
0.244968	-0.0402351
0.0441575	-0.158368
0.407599	0.489172
0.233903	0.356786
0.154615	0.0619549
0.141038	0.184348
-0.120084	0.0218921
0.137602	0.0664039
-0.0474668	-0.0608556
-0.0280595	0.0409713
0.364654	0.751084
0.157912	0.170683
0.0564444	0.00794851
0.0305077	0.210542
0.151411	0.41449
-0.0702408	0.00606328
-0.109404	-0.04409
0.0225059	0.0656686
-0.171539	0.0967222
-0.0284842	-0.127871
-0.246882	-0.0897052
0.0354493	-0.203355
0.28777	0.0243447
-0.0130232	-0.054141
-0.00554403	0.0248135
-0.0451317	-0.241843
-0.0857966	-0.0398992
0.119804	-0.0661548
-0.00218253	0.043156
-0.0850423	-0.126275
-0.0957858	0.253273
0.0799195	-0.169537
-0.0321928	0.0983561
0.0710196	0.0766045
0.107448	0.0855724
0.168166	0.0622162
-0.152889	0.321661
-0.0429244	0.00344744
0.0309865	-0.0142955
0.0890349	0.378695
-0.0415454	0.0630285
0.441625	0.22201
0.24659	0.26739
0.098781	0.0692288
0.0237231	-0.190978
0.161012	0.12771
0.0915549	0.195465
0.124372	0.0418343
-0.120867	0.023759
0.120285	0.0854198
-0.0651235	-0.0834871
-0.0556355	0.269178
-0.0794892	0.154216
-0.0547387	-0.315433
-0.0510391	0.0365889
0.0689248	0.0358994
0.221137	0.267808
0.155629	-0.118203
-0.0319292	-0.2805
-0.0204048	0.251956
0.0858925	0.42062
-0.211878	-0.291172
-0.19116	-0.0595234
-0.0167611	-0.0722698
-0.256742	-0.230294
-0.0136913	-0.208009
-0.0699377	-0.212355
0.141879	-0.0234216
0.0416335	0.0330012
-0.0582613	-0.0784936
-0.00866741	-0.192606
-0.0574759	-0.0175469
-0.0776086	0.0807777
0.0232355	-0.0041062
0.122981	0.188359
-0.0332845	0.0173561
-0.0472446	-0.287066
0.0144514	0.13859
0.0401702	0.0674678
-0.0289665	-0.00940049
-0.0255142	0.375946
0.235269	0.0840046
0.076151	-0.0313282
-0.108877	-0.667035
0.115491	-0.442073
-0.0203399	0.0677698
-0.00845995	-0.210456
0.0602935	0.0600831
0.0211916	-0.167219
0.0715429	0.193386
0.173788	0.110644
-0.115573	0.0260509
-0.0676977	-0.207697
-0.0134854	0.124659
-0.104619	-0.0311864
-0.0785496	0.15437
0.102472	0.676843
0.0444085	0.351259
0.121234	-0.142706
0.0184413	0.0583656
-0.111067	-0.00959006
0.0308518	-0.180943
-0.0170238	0.0989643
0.193552	0.13004
-0.0882279	-0.423979
-0.0407813	-0.016876
-0.192086	0.401431
0.0290438	0.154799
-0.0483061	-0.00636505
0.250485	0.77407
0.15991	0.09317
0.152888	0.265953
0.0561197	-0.173312
-0.00626287	-0.109567
-0.0433554	-0.0956296
-0.0667102	0.0126456
-0.0184326	-0.0301098
-0.0764114	0.0963487
0.0889484	0.111236
0.202332	0.153616
-0.0827151	-0.156236
0.0617211	0.0098108
0.0725349	0.222247
-0.0445257	-0.138241
0.0909478	0.0321046
-0.139735	0.0400276
-0.0367851	0.00307798
0.0193375	0.119585
0.0463209	-0.00921938
0.165226	0.0560025
0.0717692	0.0561134
0.0984137	0.0119346
0.058308	0.194997
-0.00450404	0.270889
-0.195679	-0.54412
0.216288	0.0800832
-0.0800543	-0.275847
0.270301	0.135151
0.0112166	0.276285
-0.0710203	-0.042318
-0.00630896	0.0615777
-0.0513005	-0.081623
-0.104742	0.10452
0.0250272	-0.0620601
0.272078	0.133392
0.0216501	0.0512429
-0.0419824	-0.0241147
-0.0443231	-0.0507616
0.309289	-0.0228769
-0.0229415	0.22569
0.0230586	-0.155601
-0.170242	0.0169154
0.294209	-0.0945155
0.154301	0.0896889
0.112223	0.265671
-0.00466265	-0.149422
-0.0484103	-0.363488
0.0437142	-0.0271049
0.095246	0.038837
-0.13007	0.223871
-0.0944325	-0.228804
0.0174582	-0.474081
0.119319	-0.0844906
-0.100202	0.0447855
-0.0185113	-0.122736
0.236074	-0.00771785
-0.0548178	0.0683774
-0.0445602	-0.301802
0.105659	-0.287907
-0.0478809	-0.352228
-0.0255437	-0.344353
0.0219386	0.024916
0.0145582	-0.287594
0.0897008	-0.104159
0.248936	-0.120188
0.0535108	-0.0879755
-0.029732	0.00377708
-0.132797	-0.561634
0.0542264	0.325263
-0.0987954	0.229519
-0.0911431	-0.233622
0.0341917	0.0459328
-0.113465	-0.491154
0.252005	-0.161249
0.0235926	-0.0346403
-0.0810462	-0.13709
-0.069924	-0.176856
-0.0580865	0.0647343
-0.0479578	-0.111059
0.163072	0.0216269
-0.0973	-0.434996
0.192379	0.0540578
0.0314182	0.223408
0.0645175	0.0595448
0.193552	0.107455
-0.1223	0.159957
0.0478856	0.061989
0.337331	0.158794
-0.0146309	-0.157232
-0.0649193	0.335944
-0.0819072	-0.00400013
-0.0799393	-0.263265
0.157927	0.103232
0.281875	0.42426
-0.272205	-0.176672
0.248762	0.140992
0.0646303	-0.0218029
0.174214	0.0552935
0.220304	0.0746273
0.15032	0.107536
-0.134452	-0.175779
-7.5036e-05	-0.181933
0.156764	0.25669
0.239549	-0.238594
0.347328	0.150785
0.170791	-0.125642
0.0621605	0.223803
0.189955	-0.202119
-0.117568	-0.0127858
0.129502	0.198279
-0.00108696	0.0391716
-0.202124	-0.228848
0.201273	0.504915
-0.0452676	0.295771
-0.0832913	-0.339343
-0.0894034	0.0954748
-0.00146122	0.0543846
0.0594933	0.069778
0.0959977	0.243343
0.203947	-0.205357
0.0701116	0.0326451
-0.0488664	0.083323
0.0777331	0.55204
0.0840177	0.0950122
0.101798	0.15373
-0.00623877	-0.0460458
-0.0795111	-0.265607
0.145013	0.288687
-0.101489	-0.296538
-0.0648226	-0.0983324
0.013086	0.0818932
0.102986	-0.208796
-0.0579724	-0.173245
0.201247	-0.248096
0.0183171	0.0976374
-0.316376	-0.943146
-0.00411598	0.106967
0.0215703	-0.00759295
0.0492925	0.00284038
0.116316	0.0712978
-0.0136774	0.0142348
-0.0210779	-0.0244659
0.0384245	-0.10955
0.0632851	-0.243075
-0.159957	0.0280792
0.20763	-0.0629296
0.28241	0.0516623
-0.0235046	-0.25262
-0.101581	-0.363744
-0.0290801	0.189178
0.17187	-0.201812
0.0274342	0.0784112
0.0171768	0.132174
0.00790186	-0.0311129
-0.0596278	-0.106782
0.0494936	-0.0482862
-0.00827866	-0.172631
-0.0216	-0.194321
-0.023135	-0.200501
0.16366	0.0101238
0.0537355	-0.402612
-0.0405288	-0.253758
0.15045	0.098333
-0.034771	0.0971305
0.112541	0.159584
0.0833009	0.00134483
-0.0334675	0.0993491
0.0103628	0.0305567
0.0758567	0.187442
-0.00564026	-0.117986
0.0209292	0.0866069
0.0445123	0.124842
0.178942	0.151256
-0.158691	0.0644428
0.127566	-0.00970372
0.195125	0.0616739
0.256186	0.0873332
0.0389571	-0.182025
0.15618	0.0476954
-0.044865	-0.0762606
-0.0342576	-0.37145
0.180299	-0.0364797
-0.100614	-0.227308
0.150694	0.224867
-0.110814	-0.0694125
-0.136527	-0.227221
0.00191347	0.0129263
-0.0285319	-0.248024
-0.03373	-0.0328
-0.0104418	0.110091
-0.0916387	0.0518801
0.0441014	-0.316498
-0.0808762	0.00423686
0.0974876	0.0383913
-0.0708225	-0.0694591
0.0320866	-0.17675
0.0416826	0.1988
0.104954	0.388774
-0.00242552	0.0751724
0.120635	0.453204
0.0607263	-0.0881322
-0.0641165	0.083786
0.041582	0.0696548
-0.0516066	-0.372322
-0.0073142	-0.163597
0.194954	-0.055987
0.206198	0.122261
0.248744	-0.202128
0.031484	-0.110631
-0.055496	-0.0594112
-0.140817	-0.0705962
0.0358196	0.0459424
0.195794	0.133663
0.104798	-0.10403
-0.0343322	0.104799
0.0715409	-0.022548
0.038048	0.014202
-0.0176364	0.074108
0.011261	0.0233509
-0.0807594	-0.223172
-0.055439	0.306191
-0.154941	-0.587271
-0.0265193	-0.0132011
-0.089929	0.0449053
-0.253792	-0.742235
-0.0220247	0.0797307
-0.0214874	-0.116265
0.152844	0.127883
-0.0275248	-0.00331277
0.081536	-0.00754854
-0.035401	-0.034462
0.037146	0.0456656
0.0154645	-0.117136
-0.0675428	-0.0286692
0.150146	0.258718
-0.0294938	0.0267629
-0.0319187	0.0445702
-0.0478189	-0.0334833
-0.0341034	-0.182511
0.215789	0.330269
-0.0994011	-0.3706
0.215925	0.111845
0.0626353	0.413443
-0.0246067	-0.298234
-0.0172752	-0.00802504
0.050083	0.00514127
0.0673845	0.125843
0.0818499	0.269573
-0.0944203	-0.0572489
-0.0217593	0.101804
-0.0521239	0.0300975
0.11903	0.110733
[truncated: 48,001 more rows]
