# Supplementary material for: Instantaneous tracking of earthquake growth with elastogravity signals
Source: Nature. 2022 May 11;606(7913):319–24. doi: 10.1038/s41586-022-04672-7 (PMC9177427; doi:10.1038/s41586-022-04672-7)
Supplement: Supplementary file 8 — Source Data Extended Data Fig. 4 [file 41586_2022_4672_MOESM8_ESM.xlsx]

## Sheet: input_data
time	Station ID	Scaled amplitude
-350	0	0.021324
-350	1	0
-350	2	0.020677
-350	3	0.031435
-350	4	-0.003103
-350	5	-0.013089
-350	6	-0.016538
-350	7	-0.009851
-350	8	-0.008409
-350	9	0.042372
-350	10	0.015431
-350	11	-0.007511
-350	12	-0.384378
-350	13	-0.016819
-350	14	0.004856
-350	15	0.038144
-350	16	0.001415
-350	17	-0.022065
-350	18	-0.018865
-350	19	-0.007259
-350	20	-0.001771
-350	21	-0.005449
-350	22	0.048397
-350	23	0.005345
-350	24	0.011286
-350	25	-0.036962
-350	26	0.054612
-350	27	0.045305
-350	28	0.012381
-350	29	0.009976
-350	30	-0.015068
-350	31	0.004768
-350	32	0
-350	33	0.027798
-350	34	-0.011433
-350	35	0.010026
-350	36	0
-350	37	0.025873
-350	38	0.001842
-350	39	-0.00899
-350	40	0.010876
-350	41	0.004054
-350	42	0.01551
-350	43	0.037625
-350	44	0.032503
-350	45	0.010556
-350	46	0.135055
-350	47	0
-350	48	0.001175
-350	49	0
-350	50	-0.065218
-350	51	-0.053647
-350	52	-0.026301
-350	53	-0.012418
-350	54	0.048108
-350	55	0.015638
-350	56	0
-350	57	-0.004777
-350	58	-0.001749
-350	59	0.015796
-350	60	0
-350	61	0.002877
-350	62	0.020885
-350	63	-0.02571
-350	64	0.052631
-350	65	-0.046713
-350	66	-0.099948
-350	67	-0.062862
-350	68	0
-350	69	-0.020661
-350	70	-0.028413
-350	71	-0.117404
-350	72	0.019785
-350	73	-0.75572
-349	0	0.022115
-349	1	0
-349	2	0.019919
-349	3	0.029857
-349	4	-0.000692
-349	5	-0.01229
-349	6	-0.018497
-349	7	-0.007004
-349	8	-0.008773
-349	9	0.035526
-349	10	0.018124
-349	11	-0.005829
-349	12	-0.371763
-349	13	-0.017893
-349	14	0.007768
-349	15	0.03547
-349	16	-0.000404
-349	17	-0.024364
-349	18	-0.018023
-349	19	-0.004899
-349	20	0.01913
-349	21	-0.004202
-349	22	0.047302
-349	23	0.008068
-349	24	0.010036
-349	25	-0.038785
-349	26	0.051145
-349	27	0.047722
-349	28	0.012006
-349	29	0.008217
-349	30	-0.017645
-349	31	-0.000833
-349	32	0
-349	33	0.027572
-349	34	-0.010129
-349	35	0.005447
-349	36	0
-349	37	0.020403
-349	38	-0.00074
-349	39	-0.006156
-349	40	0.006025
-349	41	0.00449
-349	42	0.014581
-349	43	0.035771
-349	44	0.032138
-349	45	0.008667
-349	46	0.142487
-349	47	0
-349	48	-0.000657
-349	49	0
-349	50	-0.059029
-349	51	-0.047994
-349	52	-0.021756
-349	53	-0.014458
-349	54	0.047628
-349	55	0.011772
-349	56	0
-349	57	-0.005163
-349	58	-0.000827
-349	59	0.014027
-349	60	0
-349	61	0.001156
-349	62	0.020347
-349	63	-0.024098
-349	64	0.052115
-349	65	-0.041086
-349	66	-0.106222
-349	67	-0.068878
-349	68	0
-349	69	-0.021105
-349	70	-0.028149
-349	71	-0.112381
-349	72	0.023298
-349	73	-0.76083
-348	0	0.02222
-348	1	0
-348	2	0.017612
-348	3	0.026535
-348	4	0.002015
-348	5	-0.011925
-348	6	-0.019284
-348	7	-0.005285
-348	8	-0.008643
-348	9	0.028772
-348	10	0.020622
-348	11	-0.004477
-348	12	-0.360919
-348	13	-0.018131
-348	14	0.008484
-348	15	0.032521
-348	16	-0.00241
-348	17	-0.025143
-348	18	-0.016057
-348	19	-0.003019
-348	20	0.042629
-348	21	-0.002798
-348	22	0.044825
-348	23	0.012449
-348	24	0.009361
-348	25	-0.039299
-348	26	0.04602
-348	27	0.04738
-348	28	0.010516
-348	29	0.008915
-348	30	-0.018596
-348	31	-0.005142
-348	32	0
-348	33	0.024918
-348	34	-0.0105
-348	35	0.001236
-348	36	0
-348	37	0.015209
-348	38	-0.003474
-348	39	-0.005397
-348	40	0.001351
-348	41	0.004479
-348	42	0.013643
-348	43	0.033495
-348	44	0.03204
-348	45	0.007263
-348	46	0.143456
-348	47	0
-348	48	-0.00239
-348	49	0
-348	50	-0.049761
-348	51	-0.040624
-348	52	-0.01848
-348	53	-0.015447
-348	54	0.047191
-348	55	0.007675
-348	56	0
-348	57	-0.007824
-348	58	0.000271
-348	59	0.012828
-348	60	0
-348	61	0.001008
-348	62	0.018217
-348	63	-0.020331
-348	64	0.052918
-348	65	-0.035483
-348	66	-0.108733
-348	67	-0.073405
-348	68	0
-348	69	-0.021165
-348	70	-0.02699
-348	71	-0.106324
-348	72	0.026948
-348	73	-0.765141
-347	0	0.021587
-347	1	0
-347	2	0.014334
-347	3	0.021613
-347	4	0.004712
-347	5	-0.011903
-347	6	-0.018478
-347	7	-0.003974
-347	8	-0.008327
-347	9	0.022672
-347	10	0.022363
-347	11	-0.003311
-347	12	-0.351841
-347	13	-0.017612
-347	14	0.007228
-347	15	0.030542
-347	16	-0.004761
-347	17	-0.024304
-347	18	-0.012573
-347	19	-0.001587
-347	20	0.067265
-347	21	-0.001341
-347	22	0.04124
-347	23	0.01797
-347	24	0.010593
-347	25	-0.039248
-347	26	0.040196
-347	27	0.044659
-347	28	0.008863
-347	29	0.012172
-347	30	-0.017833
-347	31	-0.008136
-347	32	0
-347	33	0.020067
-347	34	-0.012164
-347	35	-0.001994
-347	36	0
-347	37	0.010074
-347	38	-0.005917
-347	39	-0.007049
-347	40	-0.002449
-347	41	0.004234
-347	42	0.012474
-347	43	0.030262
-347	44	0.032074
-347	45	0.006848
-347	46	0.139092
-347	47	0
-347	48	-0.004814
-347	49	0
-347	50	-0.037888
-347	51	-0.032824
-347	52	-0.017068
-347	53	-0.015467
-347	54	0.046891
-347	55	0.003825
-347	56	0
-347	57	-0.011005
-347	58	0.001548
-347	59	0.012716
-347	60	0
-347	61	0.000897
-347	62	0.014721
-347	63	-0.014594
-347	64	0.053718
-347	65	-0.029988
-347	66	-0.108392
-347	67	-0.07518
-347	68	0
-347	69	-0.021302
-347	70	-0.025008
-347	71	-0.0998
-347	72	0.030759
-347	73	-0.768398
-346	0	0.020367
-346	1	0
-346	2	0.011115
-346	3	0.015354
-346	4	0.007066
-346	5	-0.011866
-346	6	-0.016372
-346	7	-0.002518
-346	8	-0.007864
-346	9	0.017819
-346	10	0.023284
-346	11	-0.001881
-346	12	-0.343677
-346	13	-0.016741
-346	14	0.005348
-346	15	0.030594
-346	16	-0.00781
-346	17	-0.022333
-346	18	-0.008229
-346	19	-3.9e-05
-346	20	0.090385
-346	21	0.00015
-346	22	0.037104
-346	23	0.023573
-346	24	0.014096
-346	25	-0.039619
-346	26	0.034873
-346	27	0.041287
-346	28	0.008472
-346	29	0.017243
-346	30	-0.015893
-346	31	-0.010056
-346	32	0
-346	33	0.013992
-346	34	-0.01351
-346	35	-0.003851
-346	36	0
-346	37	0.005504
-346	38	-0.007956
-346	39	-0.010156
-346	40	-0.004749
-346	41	0.004035
-346	42	0.010102
-346	43	0.024977
-346	44	0.032268
-346	45	0.007707
-346	46	0.131325
-346	47	0
-346	48	-0.008567
-346	49	0
-346	50	-0.024804
-346	51	-0.025942
-346	52	-0.016187
-346	53	-0.015246
-346	54	0.04691
-346	55	0.000412
-346	56	0
-346	57	-0.013227
-346	58	0.002817
-346	59	0.013061
-346	60	0
-346	61	-0.000175
-346	62	0.010437
-346	63	-0.008193
-346	64	0.053356
-346	65	-0.024468
-346	66	-0.106486
-346	67	-0.074229
-346	68	0
-346	69	-0.021071
-346	70	-0.022327
-346	71	-0.092803
-346	72	0.034493
-346	73	-0.770195
-345	0	0.01898
-345	1	0
-345	2	0.008665
-345	3	0.008135
-345	4	0.008704
-345	5	-0.011496
-345	6	-0.013549
-345	7	-0.000669
-345	8	-0.006984
-345	9	0.014499
-345	10	0.024181
-345	11	0.000126
-345	12	-0.335717
-345	13	-0.0158
-345	14	0.004238
-345	15	0.032627
-345	16	-0.011438
-345	17	-0.019954
-345	18	-0.004418
-345	19	0.002329
-345	20	0.109745
-345	21	0.001923
-345	22	0.033064
-345	23	0.028287
-345	24	0.019086
-345	25	-0.040741
-345	26	0.03098
-345	27	0.03866
-345	28	0.010241
-345	29	0.022344
-345	30	-0.013629
-345	31	-0.011311
-345	32	0
-345	33	0.008028
-345	34	-0.012972
-345	35	-0.004305
-345	36	0
-345	37	0.002152
-345	38	-0.010072
-345	39	-0.01314
-345	40	-0.00463
-345	41	0.004172
-345	42	0.006278
-345	43	0.017058
-345	44	0.032749
-345	45	0.0098
-345	46	0.121543
-345	47	0
-345	48	-0.013557
-345	49	0
-345	50	-0.012211
-345	51	-0.021249
-345	52	-0.014141
-345	53	-0.015605
-345	54	0.047478
-345	55	-0.002538
-345	56	0
-345	57	-0.014078
-345	58	0.004392
-345	59	0.01278
-345	60	0
-345	61	-0.001483
-345	62	0.005935
-345	63	-0.003073
-345	64	0.051915
-345	65	-0.018902
-345	66	-0.10387
-345	67	-0.071387
-345	68	0
-345	69	-0.019394
-345	70	-0.019269
-345	71	-0.085192
-345	72	0.037591
-345	73	-0.770271
-344	0	0.017889
-344	1	0
-344	2	0.006908
-344	3	0.000479
-344	4	0.009255
-344	5	-0.010607
-344	6	-0.010242
-344	7	0.00158
-344	8	-0.005384
-344	9	0.01239
-344	10	0.026205
-344	11	0.002628
-344	12	-0.328306
-344	13	-0.014835
-344	14	0.00436
-344	15	0.035382
-344	16	-0.014909
-344	17	-0.017567
-344	18	-0.002205
-344	19	0.005783
-344	20	0.124398
-344	21	0.004274
-344	22	0.029505
-344	23	0.031605
-344	24	0.024268
-344	25	-0.041924
-344	26	0.028807
-344	27	0.036608
-344	28	0.013835
-344	29	0.024941
-344	30	-0.011693
-344	31	-0.012605
-344	32	0
-344	33	0.003148
-344	34	-0.010225
-344	35	-0.003815
-344	36	0
-344	37	0.00011
-344	38	-0.012805
-344	39	-0.014857
-344	40	-0.001503
-344	41	0.004783
-344	42	0.00217
-344	43	0.007321
-344	44	0.033456
-344	45	0.012698
-344	46	0.110309
-344	47	0
-344	48	-0.018912
-344	49	0
-344	50	-0.002163
-344	51	-0.019183
-344	52	-0.010301
-344	53	-0.016743
-344	54	0.048727
-344	55	-0.004729
-344	56	0
-344	57	-0.014035
-344	58	0.007227
-344	59	0.011421
-344	60	0
-344	61	-0.00138
-344	62	0.001552
-344	63	-0.001115
-344	64	0.050603
-344	65	-0.013675
-344	66	-0.100611
-344	67	-0.067368
-344	68	0
-344	69	-0.015706
-344	70	-0.016259
-344	71	-0.076931
-344	72	0.039411
-344	73	-0.768736
-343	0	0.017301
-343	1	0
-343	2	0.005173
-343	3	-0.006981
-343	4	0.008462
-343	5	-0.009175
-343	6	-0.006212
-343	7	0.004067
-343	8	-0.0031
-343	9	0.010544
-343	10	0.029845
-343	11	0.005268
-343	12	-0.322869
-343	13	-0.013822
-343	14	0.005086
-343	15	0.037182
-343	16	-0.017296
-343	17	-0.015048
-343	18	-0.001429
-343	19	0.009824
-343	20	0.134272
-343	21	0.007229
-343	22	0.026294
-343	23	0.033598
-343	24	0.0288
-343	25	-0.041927
-343	26	0.027966
-343	27	0.03373
-343	28	0.017823
-343	29	0.023018
-343	30	-0.010136
-343	31	-0.01467
-343	32	0
-343	33	-0.000441
-343	34	-0.00632
-343	35	-0.003189
-343	36	0
-343	37	-0.001217
-343	38	-0.015931
-343	39	-0.015209
-343	40	0.003932
-343	41	0.005642
-343	42	-0.000417
-343	43	-0.002161
-343	44	0.034178
-343	45	0.015869
-343	46	0.098078
-343	47	0
-343	48	-0.023582
-343	49	0
-343	50	0.003718
-343	51	-0.018671
-343	52	-0.005295
-343	53	-0.017946
-343	54	0.05058
-343	55	-0.00561
-343	56	0
-343	57	-0.013928
-343	58	0.012245
-343	59	0.009721
-343	60	0
-343	61	0.000939
-343	62	-0.002696
-343	63	-0.003116
-343	64	0.050444
-343	65	-0.009436
-343	66	-0.096389
-343	67	-0.062413
-343	68	0
-343	69	-0.010742
-343	70	-0.013606
-343	71	-0.068171
-343	72	0.039581
-343	73	-0.766154
-342	0	0.017031
-342	1	0
-342	2	0.002868
-342	3	-0.013627
-342	4	0.006358
-342	5	-0.007368
-342	6	-0.001392
-342	7	0.006573
-342	8	-0.000617
-342	9	0.007853
-342	10	0.034262
-342	11	0.007688
-342	12	-0.320632
-342	13	-0.012864
-342	14	0.005312
-342	15	0.037033
-342	16	-0.017875
-342	17	-0.012093
-342	18	-0.000792
-342	19	0.013413
-342	20	0.139357
-342	21	0.010569
-342	22	0.022947
-342	23	0.03495
-342	24	0.032777
-342	25	-0.039897
-342	26	0.027691
-342	27	0.028958
-342	28	0.020626
-342	29	0.01638
-342	30	-0.008455
-342	31	-0.017614
-342	32	0
-342	33	-0.002991
-342	34	-0.002709
-342	35	-0.003125
-342	36	0
-342	37	-0.002611
-342	38	-0.01831
-342	39	-0.014789
-342	40	0.00969
-342	41	0.006128
-342	42	-0.000389
-342	43	-0.009167
-342	44	0.034878
-342	45	0.018955
-342	46	0.085746
-342	47	0
-342	48	-0.027046
-342	49	0
-342	50	0.006157
-342	51	-0.017783
-342	52	-0.00027
-342	53	-0.018115
-342	54	0.05274
-342	55	-0.005005
-342	56	0
-342	57	-0.014382
-342	58	0.019268
-342	59	0.00912
-342	60	0
-342	61	0.004723
-342	62	-0.006981
-342	63	-0.008189
-342	64	0.051095
-342	65	-0.006545
-342	66	-0.091238
-342	67	-0.056547
-342	68	0
-342	69	-0.006028
-342	70	-0.011401
-342	71	-0.059462
-342	72	0.038179
-342	73	-0.763407
-341	0	0.016658
-341	1	0
-341	2	0.0001
-341	3	-0.019014
-341	4	0.003335
-341	5	-0.005498
-341	6	0.003513
-341	7	0.008844
-341	8	0.001437
-341	9	0.003776
-341	10	0.03756
-341	11	0.009635
-341	12	-0.321131
-341	13	-0.012291
-341	14	0.0043
-341	15	0.035295
-341	16	-0.016281
-341	17	-0.00863
-341	18	0.001081
-341	19	0.015595
-341	20	0.139512
-341	21	0.014164
-341	22	0.019229
-341	23	0.036651
-341	24	0.036764
-341	25	-0.036011
-341	26	0.027233
-341	27	0.022763
-341	28	0.021586
-341	29	0.006635
-341	30	-0.006104
-341	31	-0.020647
-341	32	0
-341	33	-0.004592
-341	34	-0.000108
-341	35	-0.003806
-341	36	0
-341	37	-0.004549
-341	38	-0.018637
-341	39	-0.01396
-341	40	0.01384
-341	41	0.005548
-341	42	0.002018
-341	43	-0.012493
-341	44	0.035859
-341	45	0.021645
-341	46	0.074891
-341	47	0
-341	48	-0.029376
-341	49	0
-341	50	0.008242
-341	51	-0.015248
-341	52	0.003953
-341	53	-0.01685
-341	54	0.054755
-341	55	-0.003379
-341	56	0
-341	57	-0.015362
-341	58	0.02671
-341	59	0.0106
-341	60	0
-341	61	0.008628
-341	62	-0.011343
-341	63	-0.01434
-341	64	0.051052
-341	65	-0.004737
-341	66	-0.085985
-341	67	-0.049876
-341	68	0
-341	69	-0.002783
-341	70	-0.009639
-341	71	-0.051522
-341	72	0.035602
-341	73	-0.761399
-340	0	0.01581
-340	1	0
-340	2	-0.002232
-340	3	-0.022951
-340	4	-9e-06
-340	5	-0.003897
-340	6	0.007237
-340	7	0.01061
-340	8	0.002724
-340	9	-0.001347
-340	10	0.037852
-340	11	0.010844
-340	12	-0.322127
-340	13	-0.01257
-340	14	0.002199
-340	15	0.03342
-340	16	-0.012699
-340	17	-0.004886
-340	18	0.004419
-340	19	0.016063
-340	20	0.134794
-340	21	0.018137
-340	22	0.015636
-340	23	0.039132
-340	24	0.040832
-340	25	-0.031257
-340	26	0.026073
-340	27	0.016822
-340	28	0.021354
-340	29	-0.004024
-340	30	-0.003047
-340	31	-0.022718
-340	32	0
-340	33	-0.004979
-340	34	0.001812
-340	35	-0.004892
-340	36	0
-340	37	-0.007146
-340	38	-0.016369
-340	39	-0.012357
-340	40	0.015922
-340	41	0.003673
-340	42	0.005637
-340	43	-0.012393
-340	44	0.037491
-340	45	0.023403
-340	46	0.067925
-340	47	0
-340	48	-0.030629
-340	49	0
-340	50	0.012662
-340	51	-0.011362
-340	52	0.007179
-340	53	-0.015051
-340	54	0.05617
-340	55	-0.001096
-340	56	0
-340	57	-0.016227
-340	58	0.032805
-340	59	0.01394
-340	60	0
-340	61	0.012006
-340	62	-0.015494
-340	63	-0.01967
-340	64	0.049025
-340	65	-0.003424
-340	66	-0.082033
-340	67	-0.042606
-340	68	0
-340	69	-0.001488
-340	70	-0.008317
-340	71	-0.044526
-340	72	0.032287
-340	73	-0.760759
-339	0	0.014358
-339	1	0
-339	2	-0.002998
-339	3	-0.025478
-339	4	-0.003155
-339	5	-0.002725
-339	6	0.008681
-339	7	0.011887
-339	8	0.003344
-339	9	-0.006663
-339	10	0.034311
-339	11	0.011023
-339	12	-0.321033
-339	13	-0.013922
-339	14	-0.000131
-339	15	0.032898
-339	16	-0.007999
-339	17	-0.001115
-339	18	0.007962
-339	19	0.015213
-339	20	0.125679
-339	21	0.022518
-339	22	0.013216
-339	23	0.04161
-339	24	0.044057
-339	25	-0.026618
-339	26	0.024036
-339	27	0.012533
-339	28	0.021315
-339	29	-0.014055
-339	30	0.000167
-339	31	-0.023536
-339	32	0
-339	33	-0.003889
-339	34	0.003775
-339	35	-0.005899
-339	36	0
-339	37	-0.010297
-339	38	-0.011969
-339	39	-0.009299
-339	40	0.016908
-339	41	0.000994
-339	42	0.009241
-339	43	-0.010227
-339	44	0.039827
-339	45	0.023502
-339	46	0.067274
-339	47	0
-339	48	-0.030299
-339	49	0
-339	50	0.019122
-339	51	-0.007527
-339	52	0.009441
-339	53	-0.014321
-339	54	0.056675
-339	55	0.002319
-339	56	0
-339	57	-0.016349
-339	58	0.03725
-339	59	0.018109
-339	60	0
-339	61	0.015102
-339	62	-0.018975
-339	63	-0.022908
-339	64	0.045194
-339	65	-0.002249
-339	66	-0.080654
-339	67	-0.035023
-339	68	0
-339	69	-0.002092
-339	70	-0.007306
-339	71	-0.037811
-339	72	0.028568
-339	73	-0.761714
-338	0	0.012407
-338	1	0
-338	2	-0.001692
-338	3	-0.026762
-338	4	-0.005879
-338	5	-0.001783
-338	6	0.007542
-338	7	0.013313
-338	8	0.003632
-338	9	-0.011448
-338	10	0.027422
-338	11	0.010153
-338	12	-0.316488
-338	13	-0.015952
-338	14	-0.001771
-338	15	0.034147
-338	16	-0.003399
-338	17	0.002605
-338	18	0.009948
-338	19	0.01363
-338	20	0.112874
-338	21	0.026631
-338	22	0.012774
-338	23	0.042571
-338	24	0.045015
-338	25	-0.022452
-338	26	0.021368
-338	27	0.009818
-338	28	0.022502
-338	29	-0.02303
-338	30	0.002937
-338	31	-0.023754
-338	32	0
-338	33	-0.001465
-338	34	0.006101
-338	35	-0.006639
-338	36	0
-338	37	-0.013592
-338	38	-0.006341
-338	39	-0.004636
-338	40	0.017792
-338	41	-0.001676
-338	42	0.012261
-338	43	-0.007616
-338	44	0.042537
-338	45	0.021385
-338	46	0.073585
-338	47	0
-338	48	-0.027568
-338	49	0
-338	50	0.024541
-338	51	-0.0048
-338	52	0.010397
-338	53	-0.015658
-338	54	0.056138
-338	55	0.007522
-338	56	0
-338	57	-0.015771
-338	58	0.041239
-338	59	0.022214
-338	60	0
-338	61	0.018402
-338	62	-0.021556
-338	63	-0.02323
-338	64	0.041116
-338	65	-0.001247
-338	66	-0.082454
-338	67	-0.027599
-338	68	0
-338	69	-0.004272
-338	70	-0.006216
-338	71	-0.030439
-338	72	0.024683
-338	73	-0.764164
-337	0	0.010135
-337	1	0
-337	2	0.001149
-337	3	-0.026996
-337	4	-0.008205
-337	5	-0.000558
-337	6	0.004439
-337	7	0.015867
-337	8	0.003883
-337	9	-0.015692
-337	10	0.018386
-337	11	0.008735
-337	12	-0.3089
-337	13	-0.017786
-337	14	-0.002308
-337	15	0.036145
-337	16	0.000228
-337	17	0.006311
-337	18	0.009739
-337	19	0.011553
-337	20	0.096963
-337	21	0.029002
-337	22	0.014021
-337	23	0.041108
-337	24	0.04287
-337	25	-0.018556
-337	26	0.018674
-337	27	0.007305
-337	28	0.024801
-337	29	-0.031195
-337	30	0.005297
-337	31	-0.024022
-337	32	0
-337	33	0.001731
-337	34	0.008479
-337	35	-0.007367
-337	36	0
-337	37	-0.016072
-337	38	-3.8e-05
-337	39	0.000889
-337	40	0.018466
-337	41	-0.003937
-337	42	0.014963
-337	43	-0.005551
-337	44	0.045106
-337	45	0.017167
-337	46	0.08468
-337	47	0
-337	48	-0.022097
-337	49	0
-337	50	0.025731
-337	51	-0.002745
-337	52	0.009313
-337	53	-0.018719
-337	54	0.054529
-337	55	0.013809
-337	56	0
-337	57	-0.015342
-337	58	0.045641
-337	59	0.025884
-337	60	0
-337	61	0.02214
-337	62	-0.023457
-337	63	-0.020705
-337	64	0.038332
-337	65	-0.000557
-337	66	-0.087494
-337	67	-0.02103
-337	68	0
-337	69	-0.007715
-337	70	-0.004662
-337	71	-0.022056
-337	72	0.02081
-337	73	-0.767885
-336	0	0.007645
-336	1	0
-336	2	0.004341
-336	3	-0.026327
-336	4	-0.010172
-336	5	0.001417
-336	6	0.000456
-336	7	0.019881
-336	8	0.004234
-336	9	-0.020383
-336	10	0.008353
-336	11	0.007514
-336	12	-0.299804
-336	13	-0.018664
-336	14	-0.001954
-336	15	0.037115
-336	16	0.002942
-336	17	0.010071
-336	18	0.008678
-336	19	0.008859
-336	20	0.078372
-336	21	0.028156
-336	22	0.015564
-336	23	0.037842
-336	24	0.038072
-336	25	-0.014712
-336	26	0.016587
-336	27	0.003736
-336	28	0.027094
-336	29	-0.038487
-336	30	0.008043
-336	31	-0.024122
-336	32	0
-336	33	0.004974
-336	34	0.01032
-336	35	-0.008579
-336	36	0
-336	37	-0.016387
-336	38	0.007104
-336	39	0.006094
-336	40	0.018133
-336	41	-0.006071
-336	42	0.017944
-336	43	-0.004057
-336	44	0.047026
-336	45	0.011808
-336	46	0.09637
-336	47	0
-336	48	-0.014435
-336	49	0
-336	50	0.022184
-336	51	0.000227
-336	52	0.005877
-336	53	-0.022175
-336	54	0.051773
-336	55	0.018735
-336	56	0
-336	57	-0.016175
-336	58	0.049521
-336	59	0.028918
-336	60	0
-336	61	0.026262
-336	62	-0.025095
-336	63	-0.016953
-336	64	0.037083
-336	65	-0.000128
-336	66	-0.095812
-336	67	-0.016006
-336	68	0
-336	69	-0.012274
-336	70	-0.002708
-336	71	-0.013184
-336	72	0.017032
-336	73	-0.772732
-335	0	0.004951
-335	1	0
-335	2	0.006913
-335	3	-0.024864
-335	4	-0.011631
-335	5	0.004187
-335	6	-0.003607
-335	7	0.024449
-335	8	0.004709
-335	9	-0.026876
-335	10	-0.001985
-335	11	0.006753
-335	12	-0.290586
-335	13	-0.018413
-335	14	-0.001278
-335	15	0.035884
-335	16	0.00574
-335	17	0.014076
-335	18	0.009242
-335	19	0.00548
-335	20	0.057717
-335	21	0.0238
-335	22	0.016054
-335	23	0.034531
-335	24	0.032121
-335	25	-0.01111
-335	26	0.015236
-335	27	-0.000753
-335	28	0.028254
-335	29	-0.043945
-335	30	0.012049
-335	31	-0.023234
-335	32	0
-335	33	0.007617
-335	34	0.011243
-335	35	-0.010671
-335	36	0
-335	37	-0.013708
-335	38	0.015593
-335	39	0.010128
-335	40	0.016538
-335	41	-0.00853
-335	42	0.02141
-335	43	-0.002607
-335	44	0.047941
-335	45	0.006526
-335	46	0.104812
-335	47	0
-335	48	-0.005637
-335	49	0
-335	50	0.016654
-335	51	0.005306
-335	52	0.000998
-335	53	-0.024707
-335	54	0.047632
-335	55	0.019871
-335	56	0
-335	57	-0.0188
-335	58	0.050795
-335	59	0.030961
-335	60	0
-335	61	0.030585
-335	62	-0.026668
-335	63	-0.014167
-335	64	0.036419
-335	65	0.000324
-335	66	-0.10772
-335	67	-0.012872
-335	68	0
-335	69	-0.017785
-335	70	-0.000912
-335	71	-0.004524
-335	72	0.013347
-335	73	-0.778618
-334	0	0.00211
-334	1	0
-334	2	0.008643
-334	3	-0.022769
-334	4	-0.012308
-334	5	0.007304
-334	6	-0.00769
-334	7	0.028164
-334	8	0.005305
-334	9	-0.035413
-334	10	-0.012245
-334	11	0.00581
-334	12	-0.281605
-334	13	-0.017323
-334	14	-0.000699
-334	15	0.032909
-334	16	0.009775
-334	17	0.018646
-334	18	0.012985
-334	19	0.001726
-334	20	0.036034
-334	21	0.017368
-334	22	0.015415
-334	23	0.032597
-334	24	0.026642
-334	25	-0.008296
-334	26	0.013935
-334	27	-0.004806
-334	28	0.028087
-334	29	-0.046115
-334	30	0.017438
-334	31	-0.020871
-334	32	0
-334	33	0.009277
-334	34	0.011267
-334	35	-0.013652
-334	36	0
-334	37	-0.008611
-334	38	0.025461
-334	39	0.012892
-334	40	0.014382
-334	41	-0.011166
-334	42	0.024893
-334	43	-0.000911
-334	44	0.047786
-334	45	0.001889
-334	46	0.108687
-334	47	0
-334	48	0.00336
-334	49	0
-334	50	0.013174
-334	51	0.01206
-334	52	-0.003521
-334	53	-0.025848
-334	54	0.041717
-334	55	0.017137
-334	56	0
-334	57	-0.022701
-334	58	0.048234
-334	59	0.031735
-334	60	0
-334	61	0.034956
-334	62	-0.028137
-334	63	-0.012934
-334	64	0.035421
-334	65	0.001113
-334	66	-0.123626
-334	67	-0.011435
-334	68	0
-334	69	-0.023744
-334	70	0.000203
-334	71	0.003856
-334	72	0.009764
-334	73	-0.785299
-333	0	-0.000666
-333	1	0
-333	2	0.009987
-333	3	-0.020337
-333	4	-0.012043
-333	5	0.010046
-333	6	-0.012248
-333	7	0.030424
-333	8	0.006044
-333	9	-0.044148
-333	10	-0.021888
-333	11	0.003552
-333	12	-0.272426
-333	13	-0.015651
-333	14	-5.7e-05
-333	15	0.030033
-333	16	0.015284
-333	17	0.023912
-333	18	0.018957
-333	19	-0.001784
-333	20	0.014564
-333	21	0.011331
-333	22	0.014801
-333	23	0.031872
-333	24	0.022506
-333	25	-0.006752
-333	26	0.011562
-333	27	-0.007213
-333	28	0.027299
-333	29	-0.043965
-333	30	0.023407
-333	31	-0.017373
-333	32	0
-333	33	0.009975
-333	34	0.01066
-333	35	-0.017002
-333	36	0
-333	37	-0.002741
-333	38	0.035673
-333	39	0.014864
-333	40	0.012516
-333	41	-0.013073
-333	42	0.027588
-333	43	0.000551
-333	44	0.046753
-333	45	-0.002411
-333	46	0.109034
-333	47	0
-333	48	0.011863
-333	49	0
-333	50	0.013939
-333	51	0.018668
-333	52	-0.006248
-333	53	-0.026104
-333	54	0.033673
-333	55	0.013285
-333	56	0
-333	57	-0.026671
-333	58	0.042699
-333	59	0.031432
-333	60	0
-333	61	0.039179
-333	62	-0.02942
-333	63	-0.011479
-333	64	0.034153
-333	65	0.002334
-333	66	-0.143624
-333	67	-0.011102
-333	68	0
-333	69	-0.029137
-333	70	0.000678
-333	71	0.012262
-333	72	0.006383
-333	73	-0.792209
-332	0	-0.003048
-332	1	0
-332	2	0.011535
-332	3	-0.017953
-332	4	-0.011033
-332	5	0.011771
-332	6	-0.017468
-332	7	0.031803
-332	8	0.006928
-332	9	-0.049958
-332	10	-0.030026
-332	11	-0.00062
-332	12	-0.262689
-332	13	-0.013292
-332	14	0.001331
-332	15	0.029025
-332	16	0.02131
-332	17	0.029448
-332	18	0.024076
-332	19	-0.00441
-332	20	-0.005675
-332	21	0.007597
-332	22	0.015458
-332	23	0.03082
-332	24	0.019541
-332	25	-0.00644
-332	26	0.00745
-332	27	-0.008059
-332	28	0.026616
-332	29	-0.037508
-332	30	0.02877
-332	31	-0.013599
-332	32	0
-332	33	0.010109
-332	34	0.009684
-332	35	-0.019809
-332	36	0
-332	37	0.002644
-332	38	0.044261
-332	39	0.016557
-332	40	0.011121
-332	41	-0.013212
-332	42	0.028891
-332	43	0.000628
-332	44	0.045073
-332	45	-0.006842
-332	46	0.107192
-332	47	0
-332	48	0.019123
-332	49	0
-332	50	0.017541
-332	51	0.023082
-332	52	-0.00701
-332	53	-0.026298
-332	54	0.02351
-332	55	0.011843
-332	56	0
-332	57	-0.029659
-332	58	0.036499
-332	59	0.030567
-332	60	0
-332	61	0.042813
-332	62	-0.030394
-332	63	-0.00731
-332	64	0.033518
-332	65	0.003764
-332	66	-0.167229
-332	67	-0.011241
-332	68	0
-332	69	-0.032582
-332	70	0.001088
-332	71	0.020546
-332	72	0.003382
-332	73	-0.798544
-331	0	-0.00476
-331	1	0
-331	2	0.013394
-331	3	-0.015914
-331	4	-0.009873
-331	5	0.012292
-331	6	-0.022624
-331	7	0.033198
-331	8	0.007887
-331	9	-0.050545
-331	10	-0.035788
-331	11	-0.006025
-331	12	-0.252571
-331	13	-0.009919
-331	14	0.004072
-331	15	0.030167
-331	16	0.026524
-331	17	0.034314
-331	18	0.025351
-331	19	-0.005753
-331	20	-0.024253
-331	21	0.006202
-331	22	0.017664
-331	23	0.027985
-331	24	0.016974
-331	25	-0.006707
-331	26	0.001965
-331	27	-0.008635
-331	28	0.026067
-331	29	-0.02784
-331	30	0.032574
-331	31	-0.010311
-331	32	0
-331	33	0.010186
-331	34	0.008529
-331	35	-0.021248
-331	36	0
-331	37	0.007716
-331	38	0.049213
-331	39	0.017997
-331	40	0.01001
-331	41	-0.011251
-331	42	0.028688
-331	43	-0.001732
-331	44	0.042877
-331	45	-0.011226
-331	46	0.103595
-331	47	0
-331	48	0.024268
-331	49	0
-331	50	0.020325
-331	51	0.023955
-331	52	-0.006642
-331	53	-0.026762
-331	54	0.011784
-331	55	0.014251
-331	56	0
-331	57	-0.031374
-331	58	0.031614
-331	59	0.029315
-331	60	0
-331	61	0.045285
-331	62	-0.030835
-331	63	0.00019
-331	64	0.034301
-331	65	0.005012
-331	66	-0.193437
-331	67	-0.01144
-331	68	0
-331	69	-0.03298
-331	70	0.001977
-331	71	0.028078
-331	72	0.000924
-331	73	-0.803586
-330	0	-0.005735
-330	1	0
-330	2	0.014988
-330	3	-0.01431
-330	4	-0.009305
-330	5	0.011982
-330	6	-0.026289
-330	7	0.034729
-330	8	0.008803
-330	9	-0.046023
-330	10	-0.038839
-330	11	-0.010936
-330	12	-0.242592
-330	13	-0.00546
-330	14	0.008085
-330	15	0.032134
-330	16	0.030248
-330	17	0.037537
-330	18	0.02227
-330	19	-0.005798
-330	20	-0.041517
-330	21	0.00551
-330	22	0.020462
-330	23	0.023148
-330	24	0.014292
-330	25	-0.006725
-330	26	-0.0037
-330	27	-0.010193
-330	28	0.025005
-330	29	-0.016756
-330	30	0.03428
-330	31	-0.007871
-330	32	0
-330	33	0.010494
-330	34	0.007379
-330	35	-0.021058
-330	36	0
-330	37	0.013589
-330	38	0.049611
-330	39	0.01864
-330	40	0.009545
-330	41	-0.00784
-330	42	0.027297
-330	43	-0.006497
-330	44	0.040321
-330	45	-0.01477
-330	46	0.098158
-330	47	0
-330	48	0.026781
-330	49	0
-330	50	0.01933
-330	51	0.021175
-330	52	-0.005977
-330	53	-0.027074
-330	54	-0.000594
-330	55	0.018763
-330	56	0
-330	57	-0.032143
-330	58	0.028486
-330	59	0.027124
-330	60	0
-330	61	0.046298
-330	62	-0.030608
-330	63	0.00855
-330	64	0.036408
-330	65	0.005804
-330	66	-0.220978
-330	67	-0.011572
-330	68	0
-330	69	-0.03034
-330	70	0.003379
-330	71	0.034414
-330	72	-0.000946
-330	73	-0.806962
-329	0	-0.006101
-329	1	0
-329	2	0.01549
-329	3	-0.013029
-329	4	-0.009782
-329	5	0.011425
-329	6	-0.027267
-329	7	0.035354
-329	8	0.009584
-329	9	-0.038682
-329	10	-0.039521
-329	11	-0.013689
-329	12	-0.233422
-329	13	-0.000486
-329	14	0.012613
-329	15	0.033199
-329	16	0.032781
-329	17	0.038658
-329	18	0.017337
-329	19	-0.004945
-329	20	-0.058401
-329	21	0.003774
-329	22	0.02241
-329	23	0.017266
-329	24	0.011809
-329	25	-0.006105
-329	26	-0.008235
-329	27	-0.012618
-329	28	0.022628
-329	29	-0.006211
-329	30	0.033654
-329	31	-0.006376
-329	32	0
-329	33	0.010976
-329	34	0.006336
-329	35	-0.019573
-329	36	0
-329	37	0.020891
-329	38	0.046201
-329	39	0.017929
-329	40	0.010737
-329	41	-0.004068
-329	42	0.025306
-329	43	-0.012155
-329	44	0.037777
-329	45	-0.016701
-329	46	0.090962
-329	47	0
-329	48	0.026959
-329	49	0
-329	50	0.01381
-329	51	0.015947
-329	52	-0.004981
-329	53	-0.026463
-329	54	-0.012891
-329	55	0.022114
-329	56	0
-329	57	-0.032305
-329	58	0.026486
-329	59	0.023338
-329	60	0
-329	61	0.046017
-329	62	-0.029922
-329	63	0.013763
-329	64	0.039013
-329	65	0.00614
-329	66	-0.248599
-329	67	-0.01169
-329	68	0
-329	69	-0.025938
-329	70	0.004868
-329	71	0.039624
-329	72	-0.00235
-329	73	-0.808601
-328	0	-0.006018
-328	1	0
-328	2	0.014493
-328	3	-0.011837
-328	4	-0.011223
-328	5	0.010959
-328	6	-0.025469
-328	7	0.033548
-328	8	0.010206
-328	9	-0.031261
-328	10	-0.038511
-328	11	-0.013814
-328	12	-0.22599
-328	13	0.003895
-328	14	0.016931
-328	15	0.032617
-328	16	0.034974
-328	17	0.038006
-328	18	0.014122
-328	19	-0.003851
-328	20	-0.07579
-328	21	0.000634
-328	22	0.022925
-328	23	0.01165
-328	24	0.010348
-328	25	-0.005119
-328	26	-0.010966
-328	27	-0.014319
-328	28	0.018503
-328	29	0.002223
-328	30	0.030763
-328	31	-0.005926
-328	32	0
-328	33	0.011367
-328	34	0.005229
-328	35	-0.017313
-328	36	0
-328	37	0.028861
-328	38	0.040813
-328	39	0.016078
-328	40	0.01415
-328	41	-0.000621
-328	42	0.023432
-328	43	-0.016347
-328	44	0.035726
-328	45	-0.016644
-328	46	0.082527
-328	47	0
-328	48	0.02574
-328	49	0
-328	50	0.004919
-328	51	0.009899
-328	52	-0.002876
-328	53	-0.024454
-328	54	-0.025017
-328	55	0.022473
-328	56	0
-328	57	-0.031901
-328	58	0.02522
-328	59	0.018237
-328	60	0
-328	61	0.044767
-328	62	-0.029253
-328	63	0.013438
-328	64	0.041286
-328	65	0.006131
-328	66	-0.275301
-328	67	-0.011758
-328	68	0
-328	69	-0.021411
-328	70	0.005987
-328	71	0.044011
-328	72	-0.003511
-328	73	-0.808444
-327	0	-0.005529
-327	1	0
-327	2	0.01229
-327	3	-0.010495
-327	4	-0.013176
-327	5	0.010572
-327	6	-0.022038
-327	7	0.028564
-327	8	0.01067
-327	9	-0.025107
-327	10	-0.036166
-327	11	-0.012317
-327	12	-0.221301
-327	13	0.006667
-327	14	0.021049
-327	15	0.031106
-327	16	0.037473
-327	17	0.036553
-327	18	0.014377
-327	19	-0.003055
-327	20	-0.093829
-327	21	-0.002702
-327	22	0.022923
-327	23	0.007261
-327	24	0.010349
-327	25	-0.004378
-327	26	-0.012221
-327	27	-0.013573
-327	28	0.012776
-327	29	0.007802
-327	30	0.026057
-327	31	-0.006629
-327	32	0
-327	33	0.011401
-327	34	0.003631
-327	35	-0.014566
-327	36	0
-327	37	0.035708
-327	38	0.035044
-327	39	0.01425
-327	40	0.018858
-327	41	0.002529
-327	42	0.022233
-327	43	-0.017174
-327	44	0.034351
-327	45	-0.014594
-327	46	0.073621
-327	47	0
-327	48	0.024096
-327	49	0
-327	50	-0.005312
-327	51	0.003813
-327	52	0.00064
-327	53	-0.021199
-327	54	-0.037413
-327	55	0.021098
-327	56	0
-327	57	-0.03097
-327	58	0.024929
-327	59	0.01323
-327	60	0
-327	61	0.042582
-327	62	-0.028922
-327	63	0.008883
-327	64	0.04293
-327	65	0.005743
-327	66	-0.300333
-327	67	-0.011431
-327	68	0
-327	69	-0.017519
-327	70	0.006586
-327	71	0.047597
-327	72	-0.004594
-327	73	-0.806323
-326	0	-0.004603
-326	1	0
-326	2	0.00963
-326	3	-0.008924
-326	4	-0.015173
-326	5	0.01011
-326	6	-0.018643
-326	7	0.021183
-326	8	0.010895
-326	9	-0.019476
-326	10	-0.032141
-326	11	-0.010938
-326	12	-0.219615
-326	13	0.007571
-326	14	0.025587
-326	15	0.030229
-326	16	0.040051
-326	17	0.035402
-326	18	0.016771
-326	19	-0.002677
-326	20	-0.11171
-326	21	-0.004512
-326	22	0.023883
-326	23	0.004444
-326	24	0.011415
-326	25	-0.004246
-326	26	-0.013083
-326	27	-0.010046
-326	28	0.005989
-326	29	0.010703
-326	30	0.020266
-326	31	-0.008295
-326	32	0
-326	33	0.011015
-326	34	0.001287
-326	35	-0.011284
-326	36	0
-326	37	0.039824
-326	38	0.029333
-326	39	0.013722
-326	40	0.022672
-326	41	0.005628
-326	42	0.021672
-326	43	-0.01428
-326	44	0.033253
-326	45	-0.010973
-326	46	0.065109
-326	47	0
-326	48	0.02273
-326	49	0
-326	50	-0.0153
-326	51	-0.002661
-326	52	0.004315
-326	53	-0.017317
-326	54	-0.050426
-326	55	0.021139
-326	56	0
-326	57	-0.029705
-326	58	0.025673
-326	59	0.009856
-326	60	0
-326	61	0.039158
-326	62	-0.028833
-326	63	0.00437
-326	64	0.044208
-326	65	0.00479
-326	66	-0.322883
-326	67	-0.010236
-326	68	0
-326	69	-0.013862
-326	70	0.006816
-326	71	0.049993
-326	72	-0.005549
-326	73	-0.802096
-325	0	-0.003359
-325	1	0
-325	2	0.007247
-325	3	-0.007257
-325	4	-0.016911
-325	5	0.009506
-325	6	-0.016376
-325	7	0.013303
-325	8	0.01066
-325	9	-0.01246
-325	10	-0.025818
-325	11	-0.010933
-325	12	-0.219845
-325	13	0.007243
-325	14	0.030875
-325	15	0.031206
-325	16	0.041666
-325	17	0.035133
-325	18	0.018354
-325	19	-0.002496
-325	20	-0.128038
-325	21	-0.003854
-325	22	0.026283
-325	23	0.002985
-325	24	0.012746
-325	25	-0.004418
-325	26	-0.014613
-325	27	-0.005079
-325	28	-0.001328
-325	29	0.011614
-325	30	0.014132
-325	31	-0.01025
-325	32	0
-325	33	0.010524
-325	34	-0.001403
-325	35	-0.007262
-325	36	0
-325	37	0.040862
-325	38	0.023225
-325	39	0.014751
-325	40	0.023464
-325	41	0.008505
-325	42	0.021016
-325	43	-0.009008
-325	44	0.03162
-325	45	-0.006655
-325	46	0.058013
-325	47	0
-325	48	0.022185
-325	49	0
-325	50	-0.025094
-325	51	-0.010084
-325	52	0.00589
-325	53	-0.013511
-325	54	-0.063769
-325	55	0.024629
-325	56	0
-325	57	-0.027962
-325	58	0.026678
-325	59	0.008642
-325	60	0
-325	61	0.034369
-325	62	-0.028758
-325	63	0.003773
-325	64	0.045659
-325	65	0.003193
-325	66	-0.341892
-325	67	-0.008023
-325	68	0
-325	69	-0.009902
-325	70	0.006907
-325	71	0.050936
-325	72	-0.006092
-325	73	-0.79581
-324	0	-0.002192
-324	1	0
-324	2	0.005503
-324	3	-0.005667
-324	4	-0.018167
-324	5	0.008842
-324	6	-0.015037
-324	7	0.00681
-324	8	0.009715
-324	9	-0.002876
-324	10	-0.017302
-324	11	-0.012325
-324	12	-0.220029
-324	13	0.006743
-324	14	0.036219
-324	15	0.034051
-324	16	0.041341
-324	17	0.035452
-324	18	0.017239
-324	19	-0.002292
-324	20	-0.141453
-324	21	-0.00116
-324	22	0.029051
-324	23	0.002288
-324	24	0.01385
-324	25	-0.004048
-324	26	-0.016967
-324	27	-0.000558
-324	28	-0.008891
-324	29	0.011233
-324	30	0.008131
-324	31	-0.011589
-324	32	0
-324	33	0.010567
-324	34	-0.003447
-324	35	-0.002471
-324	36	0
-324	37	0.039904
-324	38	0.016461
-324	39	0.016294
-324	40	0.020542
-324	41	0.010647
-324	42	0.019371
-324	43	-0.003439
-324	44	0.028735
-324	45	-0.002588
-324	46	0.052784
-324	47	0
-324	48	0.022878
-324	49	0
-324	50	-0.036311
-324	51	-0.01823
-324	52	0.004206
-324	53	-0.010305
-324	54	-0.076529
-324	55	0.030559
-324	56	0
-324	57	-0.024885
-324	58	0.026906
-324	59	0.008914
-324	60	0
-324	61	0.028704
-324	62	-0.028727
-324	63	0.007235
-324	64	0.047826
-324	65	0.001167
-324	66	-0.356345
-324	67	-0.005155
-324	68	0
-324	69	-0.006069
-324	70	0.007011
-324	71	0.050774
-324	72	-0.00586
-324	73	-0.787664
-323	0	-0.001634
[truncated: 49,801 more rows]
