# Supplementary material for: Instantaneous tracking of earthquake growth with elastogravity signals
Source: Nature. 2022 May 11;606(7913):319–24. doi: 10.1038/s41586-022-04672-7 (PMC9177427; doi:10.1038/s41586-022-04672-7)
Supplement: Supplementary file 9 — Source Data Extended Data Fig. 5 [file 41586_2022_4672_MOESM9_ESM.xlsx]

## Sheet: panel_a
mean sigma for each test-set example [nm/s^2]	Q2(Median)[nm/s^2]	Q1 [nm/s^2]	Q3 [nm/s^2]
2.17129	0.736198	0.543241	1.17379
0.435254
0.544288
0.558528
8.87901
3.95967
0.610112
0.678531
52.2351
1.08089
2.73086
0.689059
0.988652
0.619414
0.787765
0.430407
0.640874
0.577613
1.08602
1.83494
0.497326
1.00745
0.410905
3.4032
0.613069
0.926234
0.776414
0.567448
1.47654
0.470933
0.595581
0.721739
1.26427
0.395517
0.794893
0.556439
0.793721
0.600706
0.661308
0.3782
0.749166
1.21544
0.655257
0.674681
28.2427
0.456367
0.726213
6.01475
7.04475
0.680594
0.661645
1.1756
0.808131
0.536447
5.6879
0.578689
7.62766
0.431062
0.46481
0.321553
1.95463
0.703048
1.75499
0.626262
0.495719
2.93523
0.904841
0.617438
0.94417
0.601552
0.57181
0.313553
0.540914
0.746374
0.381245
0.498543
0.86211
0.987912
0.47658
0.801207
0.976433
1.47102
0.377268
0.807451
0.618163
0.448229
31.073
0.747542
0.508179
0.800302
1.18379
0.942429
0.586998
0.7214
2.68638
0.517705
1.1389
1.93856
0.418462
1156.8
1.16612
0.529452
0.523435
0.424688
0.631627
1.03294
0.520488
0.886459
0.652234
1.30266
0.798618
0.751852
0.597472
1.71099
2.34133
0.435375
0.599813
0.491309
0.495508
1.16133
0.75612
0.72165
1.02641
0.508762
0.637671
0.625258
0.592282
0.916961
0.680391
0.982796
0.828434
0.300313
1.28454
0.605518
1.14675
0.538798
0.499436
0.727222
0.593321
1.11488
0.553092
0.797628
0.804877
338.25
0.596326
7.51432
1.07954
1.74168
0.519411
2.6311
0.673068
0.414886
0.703289
1.06825
0.695242
0.307236
0.579733
0.695834
0.534841
0.514658
0.998428
0.863917
0.817536
0.97723
0.878752
1.38342
0.61208
8.53636
1.16255
1.13717
1.27634
0.715816
1.10286
0.616531
1.10766
0.818741
0.512583
1.14794
3.41146
3.68506
4.22625
0.995251
1.44474
0.438648
1.34733
0.517186
0.332344
0.674763
0.616403
316.471
0.454747
0.819511
1.05386
2.01385
0.310815
2.18362
0.51958
0.575855
1.89075
0.917799
0.400689
0.533832
2.36178
1.04187
0.984179
0.775127
2.49835
0.759982
1.04201
1.03216
0.326751
0.693161
0.614831
0.678069
1.4309
0.712278
0.416149
0.334239
1.36341
1.42117
0.479262
1.38478
0.774965
0.576051
0.508424
4.50868
0.939808
0.378079
1.13182
1.05599
0.754313
7.47214
30.0636
0.856359
1.50342
0.669024
0.74628
0.50336
0.863154
0.461923
1.22273
1.65789
0.668276
1.03279
0.886725
0.674654
8.68238
0.367732
1.64897
3.18409
1.26353
0.364402
0.428516
0.874626
1.18419
1.18117
0.473198
0.476368
0.789577
1.5903
0.443658
2.88721
0.825307
0.789706
4.07255
0.278191
0.967195
0.432619
1.54143
0.413546
0.759367
0.634465
0.415042
1.05694
0.358867
1.08611
1.47068
0.74151
1.09102
0.513421
0.470289
0.435709
0.565472
0.279292
0.717527
2.64196
0.489952
0.646716
0.731686
0.361358
0.325314
0.664153
1.12975
0.581019
0.469684
0.530959
0.389587
0.652623
0.973449
1.03123
1.10887
2.02409
2.19217
0.58896
0.420141
0.314248
0.947505
0.803251
1.03949
1.28414
0.442529
0.35453
4.63501
0.511991
1.86855
0.564085
5.55373
2.5843
0.522137
0.485333
1.79758
0.332567
0.299715
0.395777
0.693192
0.992086
0.544262
0.79718
0.52716
1.40543
0.829212
0.535389
0.9215
0.449417
0.873808
1.60988
1.03773
0.927801
0.670597
0.635015
0.970046
0.640728
11.0299
1.39318
0.758875
0.549387
0.350599
5.14456
0.506552
1.11075
3.23363
0.414167
0.651081
0.447392
1.48223
1.36915
1.14977
5.62579
0.464892
761.663
2.6973
0.755256
0.64111
0.870693
1.20172
0.31605
0.684943
0.635323
0.380997
0.902051
1.04869
0.960833
0.519267
1.10995
0.563613
0.653713
1.00669
0.708987
0.547099
0.400641
1.14458
0.506494
77.3023
0.714046
0.720594
0.641032
2.4805
0.863358
0.458404
0.712755
8.64398
0.384566
2.86719
0.859282
0.320764
0.755215
0.621476
1.30207
2.04364
2.86592
2.40737
0.87004
0.388851
0.339911
0.377672
0.58292
0.824967
0.959799
0.797298
0.480314
0.528048
0.657641
0.634588
0.404515
0.733328
0.792541
32.8872
0.912881
0.955704
0.590441
0.684358
1.79987
0.47877
0.335622
0.41914
0.541828
0.537511
2.97532
0.831575
1.57451
0.731881
1.40969
0.57243
0.562019
1.49377
1.13277
0.532939
0.74188
0.803182
514.854
0.662631
2.16768
6.81735
28.9321
0.642612
0.756561
0.699813
0.597908
0.527836
1.27154
0.572116
0.336882
0.701355
0.804218
496.228
0.876134
0.612726
0.859172
3.48569
0.903501
0.490676
0.701743
1.07788
1.3311
0.470085
0.978022
1.42033
0.473807
1.01401
0.836682
18.8717
0.582659
0.627061
1.14919
0.69198
0.556125
0.792951
0.366698
0.44808
1.82737
1.60087
0.755147
1.00499
0.984413
0.485717
0.613967
1.01962
0.895465
0.42921
4.65652
0.693209
0.52562
0.78998
0.804557
0.513503
0.987838
0.629966
1.28041
0.488899
0.61319
0.693613
1.55893
2.33094
0.68159
1.73257
28.4061
0.566812
0.673066
0.33013
0.633556
0.941514
0.619744
0.563239
0.654449
0.965829
1.02192
1.09651
0.840709
0.90527
1.02018
1.12388
1.9297
0.462445
1.56597
0.731855
0.576182
8.67182
1.09924
0.466339
0.441627
0.980455
0.963147
12.7764
0.789849
1.00761
1.01028
0.54758
0.334618
19.1243
1.59867
0.351053
0.422671
0.296843
1.27157
0.423754
0.577028
0.654743
0.624699
1.51654
4.41352
0.66712
0.604259
1.41846
3.59508
0.669697
0.597433
1.16991
0.64366
0.532316
0.531596
7.58969
1.27386
1.30889
0.387369
0.526657
0.46387
0.308238
1.17546
0.845636
0.531317
0.590374
0.458428
31.6427
0.68669
0.530565
0.568245
0.949247
1.51307
1.07686
0.538912
1.03342
0.57073
1.68615
0.654643
0.676349
1.17569
0.354114
0.480272
1.16044
0.428431
0.509583
0.477332
1.86796
5.07251
0.459032
1.10366
0.679543
0.726971
1.08256
0.605202
0.690347
0.528084
0.645724
1.40633
4.68309
0.408599
0.581808
2.95834
0.366893
1.12142
0.557653
0.404652
0.775918
0.621746
0.695077
0.666748
1.1996
0.549569
1.45026
0.874528
0.614846
0.49192
0.560942
1.05823
0.558027
0.696498
1.05228
6.12941
0.626796
0.300281
0.793595
1.44737
1.32001
0.585819
0.474318
0.871715
0.499958
0.610397
0.930624
0.545406
1.44409
0.613419
1.4509
0.363953
0.495745
3.13663
295.347
2.06675
0.725593
0.538747
0.520462
0.408431
0.665747
0.418434
0.774846
0.593218
0.884767
0.341598
0.715526
0.598472
0.576751
0.524035
0.720664
2.28152
0.662876
0.993778
0.445018
3.30323
0.544429
0.612283
0.927285
0.437028
0.26786
0.740627
11.1902
0.893025
0.750399
1.6382
3.22599
0.756195
3.09163
6.48782
1.42981
1.23173
0.85623
1.3506
0.454014
0.768143
0.439912
0.695218
4.57332
0.682319
4.09541
0.504408
2342.57
0.572019
0.318122
0.833918
0.557952
0.684278
1.41671
0.388744
0.787493
0.849513
0.430527
0.619687
1.66331
7.62642
0.616333
0.475804
0.773753
0.561168
0.531383
0.347206
1.7533
0.333073
0.336111
4.47458
2.28859
0.647275
0.503417
8.31346
0.429929
1.37625
0.779112
0.954786
0.374179
0.957757
1.06212
0.615891
0.440279
0.799832
0.710966
0.676569
2.27661
0.401507
0.545893
0.736635
0.53583
1.86566
1.16561
0.532048
1.20567
0.76888
0.717954
0.627586
0.776081
0.761953
0.919523
0.580949
0.609649
0.495545
1.18009
0.713846
0.375165
0.533206
0.465458
0.846549
0.520728
0.635689
1.08138
1.01502
1.33015
0.590407
0.680393
4.06097
0.572521
0.579382
0.580416
1.38282
1.4553
0.803501
1.266
0.483284
0.520416
0.886433
1.06759
0.909212
0.676338
0.92192
0.502796
0.636277
0.628874
1.08488
0.607433
0.762502
0.454719
0.756309
1.47968
0.910057
0.738005
0.583666
0.526462
0.637
0.777651
0.591602
0.98826
0.725626
0.546275
0.573891
7.97592
2.04213
1.32842
0.546935
0.502324
0.714949
5.93942
1.32586
0.545982
0.496673
0.325009
0.517756
1.51085
2.06666
2.13769
0.450424
16.4046
0.784469
0.75221
0.832988
0.703391
0.852142
0.583903
2.77338
3.82798
0.390515
0.600797
0.411719
0.678965
1.22876
0.502483
0.951071
1.24013
0.378872
1.1336
7.62691
1.27472
0.602882
1.78105
0.772857
0.70016
1.41559
0.546448
0.931549
0.634173
0.62531
0.777454
0.788571
0.705696
0.574761
4.99418
1.58315
0.338455
0.329928
0.514357
4.01173
1.37095
0.383471
0.511777
0.358222
0.56439
0.616677
1.78217
0.719705
0.763405
0.774322
0.660456
1.12054
0.631051
0.443888
0.829134
0.570084
0.468801
0.657543
0.989195
1.13642
0.533148
0.565765
0.398988
2.62929
0.683763
0.833929
0.917547
0.432849
0.900923
0.710841
0.898425
5.80783
0.703653
1.30672
7.60939
0.837089
1.02243
72.2791
0.532998
1.00334
0.618148
0.441246
1.72426
0.445754
0.727365
2.53167
0.668953
7.39999
0.555973
1.3972
0.451035
0.748887
0.726055
1.25918
0.635672
10.2312
0.455822
0.566235
0.648367
0.567824
0.478182
0.367771
0.410943
0.828082
0.779262
4.78617
0.954646
0.517536
0.857731
0.773845
1.1847
2.92313
0.787058
1.51405
1.73374
1.14178
0.459229
1.47781
2.91198
1.41551
0.537201
0.530708
0.935335
1.0239
0.552929
0.598884
1.4721
2.85951
0.695139
0.953627
0.815745
1.18068
0.690495
25.9788
0.672665
10.2542
1.02039
0.49348
0.372685
0.59895
1.19994
0.632359
6.94888
67.0171
1.15714
1.56836
0.583774
10.2585
0.636209
0.667985
2.76513
4.06742
0.542682
1.12386
1.15307
1.89111
0.697179
10.2184
0.869448
2.1113
0.491964
0.502603
180.748
3.7903
0.65069
0.359289
0.619155
0.764459
1.10726
9.33478
0.880768
0.680713
0.432366
0.659252
0.91757
0.529375
1.37457
0.525897
0.633998
0.337961
4.39081
0.512212
0.549834
1.15018
0.399336
0.306585
0.367574
0.17011
1.37705
0.331149
0.608036
1.35699
0.966959
0.591404
0.584534
1.44638
1.58924
0.659564
0.82286
1.16019
0.952264
0.81743
1.0852
0.512575
0.497849
0.708811
0.44705
0.52834
1.44323
0.712489
1.24642
0.769476
0.6206
0.676545
1.59883
0.850321
1.10705
1.32331
4.71886
0.859799
0.522603
0.679697
1.01094
1.72882
0.91174
4.05946
0.410393
2.06712
0.551663
1.15299
1.1842
0.738372
0.70435
0.77354
0.529061
4.39431
0.609766
0.697085
1.09026
0.405979
0.37437
14.4195
0.43028
0.565887
11.9035
0.932977
0.518023
0.615589
0.391673
0.845641
0.552063
1.13086
1.74318
1.11001
1.03842
0.527648
0.651402
7.29236
0.406401
27.3389
0.88287
1.35467
0.643522
0.881297
0.45497
0.957497
1.06267
6.70391
0.985187
0.416761
1.73056
0.814073
0.923789
0.7483
4.36821
1.19693
0.654452
0.475315
1.43406
0.654693
0.566364
79.175
0.610754
5.4357
0.522746
0.882075
1.09157
0.91319
0.712996
0.394272
0.541229
0.52936
529.396
2.11559
0.882705
29.1538
0.50405
0.958986
0.594309
0.476296
0.358572
96.5083
0.516533
0.421947
2.09889
0.979271
1.27333
0.790551
1.5971
1.8902
0.44968
0.390058
0.590094
0.538722
0.808472
0.555863
0.701577
27.2047
1.00671
0.510178
1.37804
1.92853
0.423224
2.51214
1.36937
1.34628
1.19339
0.504314
0.605725
0.661289
0.567279
5.54275
0.943887
0.38147
0.474851
0.397556
0.531111
2.20891
0.663741
14.736
1.19919
0.615382
0.562716
0.475335
1.09586
0.729645
0.725596
0.346697
1.21369
0.542828
0.585632
0.677453
5.45594
1.00373
1.38998
0.939481
1.24542
0.503425
0.354042
0.501155
0.474474
1.22642
0.471147
4.63337
0.983152
1.23057
0.299836
0.322862
0.513018
2.25335
0.615948
1.09058
0.939197
0.677479
4.15949
0.766178
0.644621
0.865779
0.42344
0.3352
0.500589
1.04803
3.70892
0.542926
0.719925
303.534
1.1965
0.511118
0.528524
0.995277
0.880592
0.480048
0.813836
0.417528
0.929363
0.881763
3.75
0.546939
1.3737
1.64912
0.940662
0.491487
1.41551
1.59625
0.605271
0.327016
0.425204
609.451
7.8324
1.93068
1.26643
0.538484
0.466167
1.06069
0.649935
0.889027
0.717307
6.49118
0.77891
0.546882
0.48482
0.847536
0.593542
0.562961
1.02469
1.11876
1.23187
0.470975
1.05443
0.628558
0.526236
0.754619
1.0469
1.58641
0.635202
0.597417
0.464188
1.84525
1.18561
0.706081
1.69654
0.617037
0.77428
0.552236
0.444663
0.482573
0.824826
2.73931
0.631943
0.742969
1.33911
0.467108
1.0042
1.56085
0.425328
0.60909
0.564977
0.320946
0.473651
0.608503
1.222
0.904421
0.423448
0.60477
0.419972
0.536117
1.60134
1.53319
1.07394
0.363058
0.409615
0.543892
0.504138
0.683003
1.98773
0.601365
1.71592
0.499403
0.801614
1.08173
0.501883
1.05562
0.458656
0.429221
0.583683
4.2189
0.772763
3.16013
0.510127
0.586541
0.491068
0.679877
0.497174
0.83817
0.659711
1852.22
2.4726
1.16203
0.636
1.29632
0.817828
0.811398
2.45253
2.55817
0.672316
0.884347
0.404965
1.73949
0.424418
0.944002
0.499783
0.543257
0.931328
0.736101
0.723232
0.53303
1.99634
0.679609
0.499148
1.28778
0.371716
1.01518
0.637032
0.318925
0.401104
0.426652
0.417265
1.0572
1.02016
0.69275
0.438864
0.373959
0.893865
0.471391
0.829992
1.09326
0.45713
1.79896
1.23385
0.392366
1.48477
2.18783
0.858689
1.30374
0.390313
1.45475
0.404098
0.442963
0.693118
0.90013
0.69538
0.451877
1.31115
1.53148
0.805305
0.48805
0.789187
3.92369
0.767843
0.972673
0.586517
0.538879
0.452528
1.10217
0.44462
0.6022
2.00756
0.891543
1611.88
0.755035
0.461396
1.34047
1.87265
0.611333
0.513997
0.505476
0.563599
0.415082
0.431161
0.644291
2.78459
0.635596
0.963197
0.529601
0.472956
0.578797
1.14684
0.600537
0.74991
1.0405
0.443813
1.31016
0.580042
0.422062
0.801421
0.874301
0.544537
1.33369
0.89291
1.74243
0.769105
2.2179
0.438507
0.600243
1.40245
180.106
0.48053
0.999028
0.900313
0.621432
0.800314
0.465309
0.582941
0.505525
0.640371
0.693991
0.631251
0.464884
0.456983
0.93279
0.746134
0.314864
3.73467
7.31598
1.18216
0.620842
0.586066
0.502955
1.37453
0.449896
0.682359
0.729159
1.0303
0.841789
0.852667
1.44416
1.05473
0.57246
2.86756
0.668448
0.66763
0.719594
1.8458
0.87154
0.813605
1.38166
0.655348
0.418238
0.666479
1.48179
1.25673
0.790656
0.511192
0.700534
0.447196
0.636075
0.423195
85.6088
0.659769
0.782888
1.9507
0.649132
0.86672
0.604644
0.49653
0.714493
0.644181
1.57154
1.23447
0.960053
0.31523
0.522047
0.427863
0.636454
0.593981
0.5604
2.65614
2.65247
1.38671
0.882132
0.534537
5.64024
0.442955
3.62241
357.503
0.460202
0.72796
0.669022
2.01516
3.1632
0.765519
1.49374
0.527052
5.44758
0.568627
0.629926
0.231008
0.50814
0.464406
1.34403
0.884683
0.699657
1.92793
1.09571
1.75938
0.43586
0.768835
0.633113
0.517251
6.97992
1.23652
1.05987
8.30282
1.41107
0.949579
1.13504
4.48943
0.803337
0.41845
0.799524
0.328377
1.74554
1.54451
0.465482
0.772623
1.86439
1.98721
0.293242
0.843367
0.615823
3.36009
0.696563
0.511421
0.400609
2.18035
0.406721
0.765756
67.291
0.859301
0.744358
0.644081
0.731176
1.46421
3.63462
0.956381
1.2455
0.85016
0.628536
4.57754
1.43812
0.325713
0.963698
1.02838
1.0148
0.818462
2.06946
0.947978
0.331319
0.586647
0.808206
1.4306
1.46231
0.920654
296.136
0.526699
1.55521
0.599237
0.618538
0.760756
0.951245
2.65941
0.608282
0.308377
1.19408
0.464855
0.551795
1.00928
1.05392
1.72031
0.637391
1.28718
0.489926
0.580493
0.450874
0.973911
0.328219
0.781533
9.41023
0.641942
1.47911
2.06923
0.585539
1.42998
0.801302
0.525917
0.973251
0.727626
0.4907
0.346331
4.54498
0.676121
0.618947
5.18946
0.445861
1.65261
2.20426
0.537204
1.1831
0.985002
0.456561
0.805763
0.870659
0.668486
5.37855
0.361713
0.625134
16.4053
0.672095
1.60539
0.527222
1.01328
1.48786
1.21635
0.631856
16.3747
4.37063
0.683933
0.418276
2.68338
0.938941
0.332984
1.19849
0.43676
0.572266
0.698213
0.477921
1.07726
0.485843
0.739042
0.987561
0.505429
0.557482
0.74818
0.564994
1.22162
1.22374
1.1528
0.617282
3.94764
0.748202
0.754707
0.881605
0.342823
1.15716
0.888679
0.641879
1.05964
0.887964
1.78145
0.569004
0.576306
0.376587
0.632227
0.398008
0.546062
1.69543
0.67048
0.522861
0.62817
0.547696
0.954878
0.884203
0.348814
0.576214
0.62237
1.99922
0.582049
0.433215
13.7533
1.62204
1.066
0.863739
2.88546
1.75485
0.405452
0.856493
0.94845
1.12596
0.457497
1.06399
5.73139
0.755585
0.702045
1.25491
0.656832
1.2907
0.608324
1.30538
0.429037
0.417745
1.2156
1.83998
0.465406
0.536851
0.373342
0.90048
0.336356
0.811767
0.511251
0.946272
0.828558
0.789322
312.713
0.436311
0.556724
0.757725
0.870034
1.03732
1.47798
1.1228
0.693181
0.570941
0.650907
0.769647
0.771554
2.09528
10.4594
0.871628
0.521404
0.885771
0.590327
0.636136
1.3518
0.925065
0.771561
1.33846
0.584609
0.530187
0.404406
0.601563
0.469158
0.81891
0.464243
1.09313
0.681746
2.02602
0.709075
0.547913
0.909861
0.516597
0.526902
0.728631
0.980198
0.677079
0.668088
0.859344
0.569985
0.522712
0.621376
0.76963
0.743226
0.898976
0.627172
1.17128
0.409019
1.97356
0.450735
0.484648
0.460747
0.442487
0.844561
0.592735
1.19718
0.670268
0.386114
0.890647
0.3941
0.57814
1.0058
1.01789
1.7981
3.29925
1.6494
1.15267
1.50958
1.06418
1.35378
0.614738
0.955784
869.966
1.47193
0.577771
0.636597
0.41759
0.689154
0.478496
0.479001
789.994
0.679609
1.86578
0.660537
0.545687
2.61598
0.350839
0.742894
14.4323
0.442228
0.436232
1.06932
0.369058
0.614537
87.6576
0.769687
1.5015
8.01083
0.877608
2.81235
2.59469
0.260235
0.557648
0.353738
2.3953
6.50235
0.759772
0.62959
0.490305
25.3561
0.875564
1.80723
0.662875
1.23138
0.977467
0.518774
2.04984
0.554879
0.518854
0.644021
0.588781
0.849935
0.461788
0.663761
0.557559
0.319253
0.670607
0.566544
0.520042
1.07521
0.344995
0.990627
0.549463
1.02564
1.15949
0.475171
0.618381
0.479181
0.678086
21.2874
0.62881
0.34517
5.6348
0.671143
0.800356
0.723175
0.69687
0.928072
29.0872
3.59874
0.983043
1.31742
0.526486
4.47814
1.26766
0.600288
0.448603
0.735515
0.482401
0.865603
1.06685
0.664327
0.516626
0.933393
0.310165
1.15848
0.439847
0.585263
0.427422
1.08226
0.838405
0.486372
1.05606
0.704936
0.496266
1.01105
0.378982
0.610451
0.909684
0.460559
0.5156
0.471637
13.6336
0.462315
0.508247
94.5425
0.562162
0.336475
1.07771
0.797078
0.476101
0.497212
0.865947
1.01402
0.499652
0.409724
1.10292
0.647909
1.06323
1.73318
0.658978
1.9604
0.693678
0.484819
0.869406
0.826027
0.811502
1.52101
0.77422
2.90718
0.434779
1.31395
1.49774
13.7044
1.24328
0.948276
0.796122
0.962711
0.731092
0.97374
0.421706
0.569317
98.1222
0.472951
0.762017
0.90095
2.77448
0.739421
1.5693
0.587247
0.55341
5.84164
1.48651
1.66886
3.92449
2.5459
0.550661
0.776363
0.864293
0.41129
1.23914
0.529582
0.611821
0.755115
0.920842
0.728139
1.18167
0.767931
0.640934
0.447188
0.925266
0.739631
0.313019
0.606489
1.30373
0.355659
0.543657
0.707853
0.717043
0.332049
0.529302
0.349672
0.387975
0.298576
0.94189
1.32113
[truncated: 48,001 more rows]

## Sheet: panel_b
Time [s]	Mw	Accuracy
302.5	7.02	39.7377
302.5	7.04	40.0537
302.5	7.06	40.2306
302.5	7.08	40.562
302.5	7.1	40.7833
302.5	7.12	41.1836
302.5	7.14	41.5865
302.5	7.16	41.563
302.5	7.18	41.9337
302.5	7.2	42.5721
302.5	7.22	42.6097
302.5	7.24	43.2416
302.5	7.26	43.5043
302.5	7.28	43.8018
302.5	7.3	44.4952
302.5	7.32	44.7415
302.5	7.34	44.9025
302.5	7.36	45.5648
302.5	7.38	46.0032
302.5	7.4	46.2353
302.5	7.42	46.9563
302.5	7.44	47.5908
302.5	7.46	48.688
302.5	7.48	49.1455
302.5	7.5	49.3561
302.5	7.52	50.2902
302.5	7.54	51.465
302.5	7.56	52.1077
302.5	7.58	52.5115
302.5	7.6	53.7664
302.5	7.62	54.4243
302.5	7.64	54.5974
302.5	7.66	55.3086
302.5	7.68	55.919
302.5	7.7	56.7266
302.5	7.72	57.0312
302.5	7.74	57.0498
302.5	7.76	58.1171
302.5	7.78	59.2264
302.5	7.8	60.1357
302.5	7.82	60.9756
302.5	7.84	61.8995
302.5	7.86	63.0146
302.5	7.88	64.0922
302.5	7.9	65.2737
302.5	7.92	66.7638
302.5	7.94	67.9378
302.5	7.96	68.2203
302.5	7.98	68.2682
302.5	8	67.9438
302.5	8.02	67.8843
302.5	8.04	68.0987
302.5	8.06	67.7479
302.5	8.08	67.933
302.5	8.1	67.0543
302.5	8.12	66.2306
302.5	8.14	66.1284
302.5	8.16	66.4722
302.5	8.18	66.6527
302.5	8.2	67.3452
302.5	8.22	68.0564
302.5	8.24	68.5212
302.5	8.26	69.1971
302.5	8.28	69.3149
302.5	8.3	70.1112
302.5	8.32	70.7767
302.5	8.34	71.0714
302.5	8.36	70.6837
302.5	8.38	70.4407
302.5	8.4	70.3641
302.5	8.42	70.4844
302.5	8.44	71.2336
302.5	8.46	71.4365
302.5	8.48	72.1383
302.5	8.5	72.4666
302.5	8.52	73.169
302.5	8.54	73.6685
302.5	8.56	74.6946
302.5	8.58	75.5224
302.5	8.6	76.0707
302.5	8.62	76.4496
302.5	8.64	76.4082
302.5	8.66	76.5724
302.5	8.68	76.585
302.5	8.7	76.8806
302.5	8.72	77.0215
302.5	8.74	77.659
302.5	8.76	78.4252
302.5	8.78	79.5228
302.5	8.8	79.9442
302.5	8.82	80.9268
302.5	8.84	81.8069
302.5	8.86	83.0861
302.5	8.88	84.0847
302.5	8.9	85.5053
302.5	8.92	86.6026
302.5	8.94	87.4741
302.5	8.96	88.1674
302.5	8.98	88.7158
302.5	9	89.564
302.5	9.02	90.18
302.5	9.04	90.7134
302.5	9.06	90.8364
302.5	9.08	91.1786
302.5	9.1	91.1124
302.5	9.12	91.358
302.5	9.14	91.5208
302.5	9.16	91.7417
302.5	9.18	91.8098
302.5	9.2	92.2283
302.5	9.22	92.6342
302.5	9.24	93.1452
302.5	9.26	93.6762
302.5	9.28	93.9024
302.5	9.3	94.2968
302.5	9.32	94.522
302.5	9.34	94.9153
302.5	9.36	95.2938
302.5	9.38	95.9128
302.5	9.4	95.9662
302.5	9.42	95.6214
302.5	9.44	94.617
302.5	9.46	93.8241
302.5	9.48	94.3156
297.5	7.02	39.4432
297.5	7.04	39.4453
297.5	7.06	39.2929
297.5	7.08	39.2662
297.5	7.1	39.2089
297.5	7.12	39.7988
297.5	7.14	40.0144
297.5	7.16	40.3512
297.5	7.18	40.4682
297.5	7.2	40.9143
297.5	7.22	41.54
297.5	7.24	42.0999
297.5	7.26	42.2043
297.5	7.28	43.2513
297.5	7.3	44.1402
297.5	7.32	44.4051
297.5	7.34	44.9865
297.5	7.36	46.0141
297.5	7.38	47.2197
297.5	7.4	47.9314
297.5	7.42	48.6637
297.5	7.44	49.2859
297.5	7.46	50.6353
297.5	7.48	51.1223
297.5	7.5	51.6145
297.5	7.52	52.0731
297.5	7.54	52.9412
297.5	7.56	52.9719
297.5	7.58	53.147
297.5	7.6	54.2558
297.5	7.62	54.7451
297.5	7.64	54.9511
297.5	7.66	55.7978
297.5	7.68	56.0351
297.5	7.7	56.6771
297.5	7.72	57.5449
297.5	7.74	58.1238
297.5	7.76	59.1879
297.5	7.78	60.3313
297.5	7.8	61.0154
297.5	7.82	62.2518
297.5	7.84	62.9399
297.5	7.86	63.5962
297.5	7.88	64.5938
297.5	7.9	65.7748
297.5	7.92	66.5182
297.5	7.94	67.6056
297.5	7.96	68.1072
297.5	7.98	68.1148
297.5	8	68.1377
297.5	8.02	67.8783
297.5	8.04	68.4993
297.5	8.06	68.3921
297.5	8.08	68.5524
297.5	8.1	67.894
297.5	8.12	67.3803
297.5	8.14	67.0784
297.5	8.16	67.1808
297.5	8.18	67.3026
297.5	8.2	67.5071
297.5	8.22	68.4444
297.5	8.24	68.6243
297.5	8.26	69.1918
297.5	8.28	69.5294
297.5	8.3	70.5847
297.5	8.32	71.0594
297.5	8.34	71.0221
297.5	8.36	70.9057
297.5	8.38	70.8481
297.5	8.4	71.2037
297.5	8.42	71.3969
297.5	8.44	72.1712
297.5	8.46	72.192
297.5	8.48	72.6767
297.5	8.5	72.611
297.5	8.52	73.4614
297.5	8.54	74.4108
297.5	8.56	75.4269
297.5	8.58	76.1484
297.5	8.6	76.4946
297.5	8.62	76.5638
297.5	8.64	76.6731
297.5	8.66	76.7941
297.5	8.68	76.7395
297.5	8.7	77.0303
297.5	8.72	76.9185
297.5	8.74	77.432
297.5	8.76	78.1614
297.5	8.78	78.965
297.5	8.8	79.8037
297.5	8.82	80.5586
297.5	8.84	81.5922
297.5	8.86	83.1872
297.5	8.88	84.4277
297.5	8.9	85.8496
297.5	8.92	87.2177
297.5	8.94	88.3111
297.5	8.96	88.8423
297.5	8.98	89.6464
297.5	9	90.1317
297.5	9.02	91.0946
297.5	9.04	91.3488
297.5	9.06	91.0965
297.5	9.08	91.325
297.5	9.1	91.3934
297.5	9.12	91.5449
297.5	9.14	91.7197
297.5	9.16	92.1114
297.5	9.18	92.3958
297.5	9.2	92.8405
297.5	9.22	93.0775
297.5	9.24	93.5304
297.5	9.26	94.3356
297.5	9.28	94.6219
297.5	9.3	94.694
297.5	9.32	94.9063
297.5	9.34	95.1968
297.5	9.36	95.3885
297.5	9.38	95.7148
297.5	9.4	95.647
297.5	9.42	95.3768
297.5	9.44	94.6063
297.5	9.46	93.8092
297.5	9.48	94.0703
292.5	7.02	39.8495
292.5	7.04	39.7232
292.5	7.06	39.1311
292.5	7.08	38.9905
292.5	7.1	39.254
292.5	7.12	39.6898
292.5	7.14	39.8995
292.5	7.16	40.2132
292.5	7.18	40.7435
292.5	7.2	41.0496
292.5	7.22	42.021
292.5	7.24	42.5489
292.5	7.26	43.1538
292.5	7.28	44.2767
292.5	7.3	45.1073
292.5	7.32	45.6051
292.5	7.34	46.2791
292.5	7.36	47.0208
292.5	7.38	48.0968
292.5	7.4	48.7682
292.5	7.42	49.1635
292.5	7.44	49.988
292.5	7.46	51.1538
292.5	7.48	51.1443
292.5	7.5	51.1052
292.5	7.52	51.7572
292.5	7.54	52.1407
292.5	7.56	52.4055
292.5	7.58	52.5381
292.5	7.6	53.8176
292.5	7.62	54.177
292.5	7.64	54.6773
292.5	7.66	55.4788
292.5	7.68	56.2286
292.5	7.7	57.2294
292.5	7.72	57.9634
292.5	7.74	59.4626
292.5	7.76	60.2086
292.5	7.78	61.1136
292.5	7.8	61.4828
292.5	7.82	62.9218
292.5	7.84	63.5664
292.5	7.86	64.0598
292.5	7.88	64.702
292.5	7.9	66.0252
292.5	7.92	66.4686
292.5	7.94	66.877
292.5	7.96	67.8727
292.5	7.98	67.8732
292.5	8	68.4479
292.5	8.02	68.1521
292.5	8.04	68.2102
292.5	8.06	68.3747
292.5	8.08	68.2122
292.5	8.1	67.6232
292.5	8.12	67.6121
292.5	8.14	67.4073
292.5	8.16	67.2901
292.5	8.18	67.4785
292.5	8.2	67.616
292.5	8.22	68.6236
292.5	8.24	69.1725
292.5	8.26	70.004
292.5	8.28	70.7572
292.5	8.3	71.1133
292.5	8.32	71.4733
292.5	8.34	71.2606
292.5	8.36	70.9458
292.5	8.38	71.1331
292.5	8.4	71.0401
292.5	8.42	71.1014
292.5	8.44	71.6087
292.5	8.46	71.2035
292.5	8.48	71.7044
292.5	8.5	72.138
292.5	8.52	72.9833
292.5	8.54	74.1786
292.5	8.56	75.2875
292.5	8.58	75.9347
292.5	8.6	76.731
292.5	8.62	76.913
292.5	8.64	77.0956
292.5	8.66	77.4214
292.5	8.68	77.353
292.5	8.7	77.5495
292.5	8.72	77.7679
292.5	8.74	78.2377
292.5	8.76	78.8641
292.5	8.78	79.587
292.5	8.8	80.3601
292.5	8.82	81.0829
292.5	8.84	82.3731
292.5	8.86	83.679
292.5	8.88	85.0673
292.5	8.9	86.3146
292.5	8.92	87.5069
292.5	8.94	88.6884
292.5	8.96	89.3739
292.5	8.98	90.1366
292.5	9	90.6192
292.5	9.02	91.4818
292.5	9.04	91.6168
292.5	9.06	91.7596
292.5	9.08	91.8334
292.5	9.1	92.1214
292.5	9.12	92.3041
292.5	9.14	92.5231
292.5	9.16	92.8983
292.5	9.18	93.2379
292.5	9.2	93.714
292.5	9.22	93.9727
292.5	9.24	94.1716
292.5	9.26	94.8089
292.5	9.28	95.1966
292.5	9.3	95.1687
292.5	9.32	95.3235
292.5	9.34	95.4626
292.5	9.36	95.8333
292.5	9.38	95.943
292.5	9.4	95.6504
292.5	9.42	95.1969
292.5	9.44	94.8718
292.5	9.46	94.183
292.5	9.48	94.1176
287.5	7.02	38.574
287.5	7.04	38.682
287.5	7.06	38.3461
287.5	7.08	38.7554
287.5	7.1	39.3387
287.5	7.12	40.2215
287.5	7.14	40.6888
287.5	7.16	41.198
287.5	7.18	41.7162
287.5	7.2	41.7348
287.5	7.22	42.3401
287.5	7.24	42.7745
287.5	7.26	43.5217
287.5	7.28	44.4168
287.5	7.3	45.0169
287.5	7.32	45.3973
287.5	7.34	46.008
287.5	7.36	46.3515
287.5	7.38	47.2582
287.5	7.4	47.8145
287.5	7.42	48.3745
287.5	7.44	49.2857
287.5	7.46	50.2873
287.5	7.48	50.3782
287.5	7.5	50.611
287.5	7.52	51.6129
287.5	7.54	52.2797
287.5	7.56	52.4427
287.5	7.58	53.0649
287.5	7.6	54.1898
287.5	7.62	54.4904
287.5	7.64	55.0378
287.5	7.66	55.5611
287.5	7.68	56.045
287.5	7.7	56.9231
287.5	7.72	57.34
287.5	7.74	58.6312
287.5	7.76	59.3343
287.5	7.78	59.968
287.5	7.8	60.8539
287.5	7.82	62.0912
287.5	7.84	62.8389
287.5	7.86	63.5728
287.5	7.88	64.82
287.5	7.9	66.1338
287.5	7.92	66.9604
287.5	7.94	67.0625
287.5	7.96	68.333
287.5	7.98	68.8125
287.5	8	69.2354
287.5	8.02	69.1194
287.5	8.04	68.9824
287.5	8.06	69.2278
287.5	8.08	68.8459
287.5	8.1	68.2037
287.5	8.12	68.1368
287.5	8.14	68.1818
287.5	8.16	67.9419
287.5	8.18	67.9271
287.5	8.2	68.494
287.5	8.22	69.1988
287.5	8.24	69.7808
287.5	8.26	70.236
287.5	8.28	70.7225
287.5	8.3	70.7504
287.5	8.32	71.0516
287.5	8.34	71.2363
287.5	8.36	71.275
287.5	8.38	71.6061
287.5	8.4	70.6253
287.5	8.42	70.7386
287.5	8.44	71.0287
287.5	8.46	70.9488
287.5	8.48	71.8412
287.5	8.5	72.681
287.5	8.52	73.6041
287.5	8.54	74.3615
287.5	8.56	75.0945
287.5	8.58	75.646
287.5	8.6	76.7294
287.5	8.62	77.1624
287.5	8.64	77.4633
287.5	8.66	78.1306
287.5	8.68	77.9508
287.5	8.7	78.1474
287.5	8.72	78.643
287.5	8.74	79.3236
287.5	8.76	80.092
287.5	8.78	80.7703
287.5	8.8	81.8182
287.5	8.82	82.8035
287.5	8.84	84.1311
287.5	8.86	85.0467
287.5	8.88	86.3074
287.5	8.9	87.414
287.5	8.92	88.2402
287.5	8.94	89.2502
287.5	8.96	89.8961
287.5	8.98	90.5752
287.5	9	90.9631
287.5	9.02	91.4128
287.5	9.04	91.6013
287.5	9.06	92.041
287.5	9.08	92.2088
287.5	9.1	92.477
287.5	9.12	92.7349
287.5	9.14	92.9584
287.5	9.16	93.2708
287.5	9.18	93.5085
287.5	9.2	93.9807
287.5	9.22	94.481
287.5	9.24	94.7794
287.5	9.26	95.1002
287.5	9.28	95.4269
287.5	9.3	95.651
287.5	9.32	95.7333
287.5	9.34	95.7583
287.5	9.36	96.1061
287.5	9.38	96.381
287.5	9.4	96.04
287.5	9.42	95.5721
287.5	9.44	94.9212
287.5	9.46	94.2662
287.5	9.48	94.0758
282.5	7.02	38.4071
282.5	7.04	38.4843
282.5	7.06	38.734
282.5	7.08	38.9063
282.5	7.1	39.5649
282.5	7.12	40.1705
282.5	7.14	40.3174
282.5	7.16	40.8796
282.5	7.18	41.355
282.5	7.2	41.7788
282.5	7.22	42.1313
282.5	7.24	42.4498
282.5	7.26	42.7925
282.5	7.28	43.7381
282.5	7.3	44.5213
282.5	7.32	45.2218
282.5	7.34	46.0787
282.5	7.36	46.4792
282.5	7.38	47.6202
282.5	7.4	48.3269
282.5	7.42	49.4033
282.5	7.44	50.4034
282.5	7.46	51.1462
282.5	7.48	51.0992
282.5	7.5	51.1562
282.5	7.52	52.1434
282.5	7.54	52.6545
282.5	7.56	53.4003
282.5	7.58	53.6884
282.5	7.6	54.343
282.5	7.62	54.4873
282.5	7.64	54.8924
282.5	7.66	55.6656
282.5	7.68	56.7214
282.5	7.7	57.3759
282.5	7.72	57.6107
282.5	7.74	58.1241
282.5	7.76	58.7898
282.5	7.78	59.6228
282.5	7.8	60.6115
282.5	7.82	61.7101
282.5	7.84	62.5054
282.5	7.86	63.7497
282.5	7.88	64.9008
282.5	7.9	66.0722
282.5	7.92	67.1304
282.5	7.94	67.6819
282.5	7.96	68.1655
282.5	7.98	68.5334
282.5	8	69.037
282.5	8.02	69.0628
282.5	8.04	69.2602
282.5	8.06	69.0933
282.5	8.08	68.4997
282.5	8.1	68.2403
282.5	8.12	67.8825
282.5	8.14	67.9861
282.5	8.16	68.0217
282.5	8.18	68.0901
282.5	8.2	68.1782
282.5	8.22	68.5949
282.5	8.24	68.9447
282.5	8.26	68.9442
282.5	8.28	69.4232
282.5	8.3	69.7546
282.5	8.32	70.0858
282.5	8.34	70.3786
282.5	8.36	71.124
282.5	8.38	71.5849
282.5	8.4	71.2921
282.5	8.42	71.6738
282.5	8.44	71.8005
282.5	8.46	72.3106
282.5	8.48	73.1321
282.5	8.5	73.8012
282.5	8.52	74.7496
282.5	8.54	75.1452
282.5	8.56	75.2502
282.5	8.58	75.6105
282.5	8.6	76.3599
282.5	8.62	76.7058
282.5	8.64	77.3967
282.5	8.66	77.8563
282.5	8.68	77.7256
282.5	8.7	77.8791
282.5	8.72	78.3204
282.5	8.74	79.2947
282.5	8.76	80.202
282.5	8.78	81.1131
282.5	8.8	82.498
282.5	8.82	83.5527
282.5	8.84	84.6655
282.5	8.86	85.7861
282.5	8.88	87.0994
282.5	8.9	88.3443
282.5	8.92	89.1925
282.5	8.94	90.0774
282.5	8.96	90.801
282.5	8.98	91.3668
282.5	9	91.5617
282.5	9.02	91.9193
282.5	9.04	92.2263
282.5	9.06	92.6292
282.5	9.08	93.0402
282.5	9.1	93.2878
282.5	9.12	93.4921
282.5	9.14	93.6744
282.5	9.16	93.9297
282.5	9.18	94.1917
282.5	9.2	94.5981
282.5	9.22	95.211
282.5	9.24	95.4096
282.5	9.26	95.6741
282.5	9.28	95.723
282.5	9.3	95.9406
282.5	9.32	96.0518
282.5	9.34	96.0778
282.5	9.36	96.3306
282.5	9.38	96.255
282.5	9.4	95.8202
282.5	9.42	95.3357
282.5	9.44	94.74
282.5	9.46	94.2349
282.5	9.48	94.4625
277.5	7.02	39.1878
277.5	7.04	39.4534
277.5	7.06	39.3748
277.5	7.08	39.4746
277.5	7.1	39.4393
277.5	7.12	39.7525
277.5	7.14	39.8682
277.5	7.16	39.9889
277.5	7.18	40.263
277.5	7.2	41.0226
277.5	7.22	41.7866
277.5	7.24	42.3262
277.5	7.26	42.8218
277.5	7.28	43.7447
277.5	7.3	44.6809
277.5	7.32	45.4344
277.5	7.34	45.8826
277.5	7.36	46.3027
277.5	7.38	47.1769
277.5	7.4	48.0547
277.5	7.42	48.8315
277.5	7.44	49.6161
277.5	7.46	50.4073
277.5	7.48	50.8012
277.5	7.5	50.9596
277.5	7.52	51.8263
277.5	7.54	52.4265
277.5	7.56	53.1343
277.5	7.58	53.4538
277.5	7.6	53.7339
277.5	7.62	54.0713
277.5	7.64	54.6591
277.5	7.66	55.1582
277.5	7.68	56.1273
277.5	7.7	57.0823
277.5	7.72	57.437
277.5	7.74	57.979
277.5	7.76	59.2398
277.5	7.78	60.241
277.5	7.8	60.809
277.5	7.82	62.0614
277.5	7.84	62.6934
277.5	7.86	63.956
277.5	7.88	64.5891
277.5	7.9	65.5326
277.5	7.92	66.8979
277.5	7.94	67.4496
277.5	7.96	67.8992
277.5	7.98	68.0486
277.5	8	68.3694
277.5	8.02	68.0922
277.5	8.04	68.538
277.5	8.06	68.3629
277.5	8.08	68.2618
277.5	8.1	68.2229
277.5	8.12	67.6011
277.5	8.14	67.8861
277.5	8.16	67.3786
277.5	8.18	67.4374
277.5	8.2	67.7135
277.5	8.22	68.0835
277.5	8.24	68.2216
277.5	8.26	68.3444
277.5	8.28	68.7418
277.5	8.3	68.7743
277.5	8.32	69.2618
277.5	8.34	69.7364
277.5	8.36	70.5235
277.5	8.38	70.9399
277.5	8.4	70.9165
277.5	8.42	71.4358
277.5	8.44	71.4213
277.5	8.46	72.008
277.5	8.48	72.6285
277.5	8.5	73.5753
277.5	8.52	74.6021
277.5	8.54	75.1169
277.5	8.56	75.4883
277.5	8.58	75.9892
277.5	8.6	77.0612
277.5	8.62	77.4095
277.5	8.64	78.224
277.5	8.66	78.7323
277.5	8.68	78.6423
277.5	8.7	78.7222
277.5	8.72	78.9676
277.5	8.74	79.5493
277.5	8.76	80.4945
277.5	8.78	81.6273
277.5	8.8	82.5293
277.5	8.82	83.6408
277.5	8.84	84.894
277.5	8.86	86.1254
277.5	8.88	87.4388
277.5	8.9	88.6385
277.5	8.92	89.2818
277.5	8.94	90.3267
277.5	8.96	90.9763
277.5	8.98	91.4323
277.5	9	91.9325
277.5	9.02	92.3368
277.5	9.04	92.5609
277.5	9.06	92.9164
277.5	9.08	93.5469
277.5	9.1	93.8971
277.5	9.12	94.3414
277.5	9.14	94.3979
277.5	9.16	94.6492
277.5	9.18	94.7415
277.5	9.2	94.9906
277.5	9.22	95.583
277.5	9.24	95.8458
277.5	9.26	95.9643
277.5	9.28	95.9307
277.5	9.3	96.0557
277.5	9.32	96.1993
277.5	9.34	96.2976
277.5	9.36	96.4504
277.5	9.38	96.5561
277.5	9.4	96.1448
277.5	9.42	95.6332
277.5	9.44	94.7776
277.5	9.46	94.2105
277.5	9.48	94.1587
272.5	7.02	39.1377
272.5	7.04	39.4094
272.5	7.06	39.2359
272.5	7.08	39.3919
272.5	7.1	39.4254
272.5	7.12	39.7243
272.5	7.14	40.4711
272.5	7.16	40.6319
272.5	7.18	41.1409
272.5	7.2	41.9468
272.5	7.22	42.7593
272.5	7.24	43.1121
272.5	7.26	43.7334
272.5	7.28	43.9983
272.5	7.3	44.2463
272.5	7.32	44.4349
272.5	7.34	44.1613
272.5	7.36	44.6071
272.5	7.38	45.0103
272.5	7.4	45.5509
272.5	7.42	46.2506
272.5	7.44	46.8182
272.5	7.46	47.8156
272.5	7.48	48.7085
272.5	7.5	49.3178
272.5	7.52	50.4317
272.5	7.54	52.0475
272.5	7.56	52.6155
272.5	7.58	53.5305
272.5	7.6	54.202
272.5	7.62	54.4987
272.5	7.64	55.7297
272.5	7.66	56.2261
272.5	7.68	57.1965
272.5	7.7	58.7482
272.5	7.72	59.4005
272.5	7.74	59.8172
272.5	7.76	60.8606
272.5	7.78	61.5437
272.5	7.8	62.1851
272.5	7.82	63.3744
272.5	7.84	63.7549
272.5	7.86	64.2995
272.5	7.88	64.8373
272.5	7.9	65.4622
272.5	7.92	66.6805
272.5	7.94	67.3224
272.5	7.96	68.0328
272.5	7.98	68.1561
272.5	8	68.0095
272.5	8.02	67.9485
272.5	8.04	68.1783
272.5	8.06	68.2152
272.5	8.08	68.3469
272.5	8.1	68.1649
272.5	8.12	67.3966
272.5	8.14	67.2523
272.5	8.16	66.7786
272.5	8.18	67.0683
272.5	8.2	67.463
272.5	8.22	67.7578
272.5	8.24	68.1784
272.5	8.26	68.8336
272.5	8.28	69.2906
272.5	8.3	69.2437
272.5	8.32	69.6563
272.5	8.34	70.2795
272.5	8.36	70.4594
272.5	8.38	70.5625
272.5	8.4	70.6559
272.5	8.42	70.8149
272.5	8.44	70.9011
272.5	8.46	71.3574
272.5	8.48	71.8483
272.5	8.5	73.0775
272.5	8.52	73.8351
272.5	8.54	74.59
272.5	8.56	75.6485
272.5	8.58	76.4022
272.5	8.6	77.4114
272.5	8.62	78.0757
272.5	8.64	78.7281
272.5	8.66	79.2351
272.5	8.68	79.4971
272.5	8.7	79.7151
272.5	8.72	80.433
272.5	8.74	81.0283
272.5	8.76	81.8671
272.5	8.78	82.9904
272.5	8.8	83.9656
272.5	8.82	84.9523
272.5	8.84	86.1804
272.5	8.86	87.1382
272.5	8.88	88.181
272.5	8.9	89.0192
272.5	8.92	89.5362
272.5	8.94	90.2703
272.5	8.96	90.8802
272.5	8.98	91.2631
272.5	9	91.7179
272.5	9.02	92.2642
272.5	9.04	92.5743
272.5	9.06	93.1681
272.5	9.08	93.6902
272.5	9.1	94.105
272.5	9.12	94.4886
272.5	9.14	94.4912
272.5	9.16	94.6929
272.5	9.18	94.978
272.5	9.2	95.3311
272.5	9.22	95.7394
272.5	9.24	96.0062
272.5	9.26	96.0926
272.5	9.28	96.1004
272.5	9.3	96.0715
272.5	9.32	96.2891
272.5	9.34	96.5566
272.5	9.36	96.754
272.5	9.38	96.7284
272.5	9.4	96.2199
272.5	9.42	95.7101
272.5	9.44	94.9863
272.5	9.46	94.4712
272.5	9.48	93.968
267.5	7.02	39.3369
267.5	7.04	39.6802
267.5	7.06	39.4821
267.5	7.08	39.4156
267.5	7.1	39.8256
267.5	7.12	40.4928
267.5	7.14	41.448
267.5	7.16	41.8869
267.5	7.18	42.2835
267.5	7.2	42.1544
267.5	7.22	42.7077
267.5	7.24	42.7679
267.5	7.26	43.2808
267.5	7.28	43.6314
267.5	7.3	43.9045
267.5	7.32	44.0165
267.5	7.34	43.6723
267.5	7.36	43.6007
267.5	7.38	43.9702
267.5	7.4	44.8831
267.5	7.42	45.7077
267.5	7.44	45.897
267.5	7.46	46.8676
267.5	7.48	47.6224
267.5	7.5	47.9663
267.5	7.52	49.0622
267.5	7.54	50.7236
267.5	7.56	51.8799
267.5	7.58	52.7677
267.5	7.6	53.5808
267.5	7.62	53.9241
267.5	7.64	55.3087
267.5	7.66	56.0391
267.5	7.68	57.2843
267.5	7.7	58.885
267.5	7.72	59.3939
267.5	7.74	59.575
267.5	7.76	60.421
267.5	7.78	61.6373
267.5	7.8	62.6388
267.5	7.82	63.7268
267.5	7.84	64.1257
267.5	7.86	64.391
267.5	7.88	65.0053
267.5	7.9	65.3677
267.5	7.92	66.5428
267.5	7.94	67.2709
267.5	7.96	67.6873
267.5	7.98	67.4864
267.5	8	67.1008
267.5	8.02	67.0915
267.5	8.04	67.4003
267.5	8.06	67.4791
267.5	8.08	67.5416
267.5	8.1	67.487
267.5	8.12	67.1016
267.5	8.14	67.0332
267.5	8.16	66.9221
267.5	8.18	67.3783
267.5	8.2	67.7813
267.5	8.22	68.0919
267.5	8.24	68.6304
267.5	8.26	69.1904
267.5	8.28	69.6388
267.5	8.3	69.7427
267.5	8.32	69.8939
267.5	8.34	70.4271
267.5	8.36	70.7412
267.5	8.38	70.9857
267.5	8.4	71.171
267.5	8.42	71.2093
267.5	8.44	71.5341
267.5	8.46	72.093
267.5	8.48	72.4604
267.5	8.5	73.3549
267.5	8.52	74.1764
267.5	8.54	74.9762
267.5	8.56	75.9306
267.5	8.58	76.6359
267.5	8.6	77.2484
267.5	8.62	77.9186
267.5	8.64	78.4752
267.5	8.66	79.1618
267.5	8.68	79.7962
267.5	8.7	80.5738
267.5	8.72	81.408
267.5	8.74	82.1359
267.5	8.76	82.8898
267.5	8.78	83.9532
267.5	8.8	85.0458
267.5	8.82	85.9341
267.5	8.84	86.9944
267.5	8.86	87.6239
267.5	8.88	88.4806
267.5	8.9	89.1012
267.5	8.92	89.7871
267.5	8.94	90.3479
267.5	8.96	90.8441
267.5	8.98	91.1105
267.5	9	91.6746
267.5	9.02	92.3162
267.5	9.04	92.7086
267.5	9.06	93.279
267.5	9.08	93.6548
267.5	9.1	94.1023
267.5	9.12	94.2958
267.5	9.14	94.4641
267.5	9.16	94.6788
267.5	9.18	95.2238
267.5	9.2	95.5361
267.5	9.22	95.9598
267.5	9.24	96.2837
267.5	9.26	96.3873
267.5	9.28	96.47
267.5	9.3	96.304
267.5	9.32	96.2173
267.5	9.34	96.4529
267.5	9.36	96.9952
267.5	9.38	96.7132
267.5	9.4	96.2982
267.5	9.42	95.9011
267.5	9.44	95.0785
267.5	9.46	94.5194
267.5	9.48	94.1118
262.5	7.02	40.7442
262.5	7.04	40.7323
262.5	7.06	40.9249
262.5	7.08	40.9076
262.5	7.1	41.1472
262.5	7.12	41.6504
262.5	7.14	42.2107
262.5	7.16	42.5555
262.5	7.18	42.4647
262.5	7.2	42.1622
262.5	7.22	41.6915
262.5	7.24	42.118
262.5	7.26	42.4722
262.5	7.28	43.1152
262.5	7.3	43.2373
262.5	7.32	43.1903
262.5	7.34	43.4578
262.5	7.36	43.4567
262.5	7.38	43.7879
262.5	7.4	44.6311
262.5	7.42	45.905
262.5	7.44	46.5501
262.5	7.46	47.3498
262.5	7.48	47.7995
262.5	7.5	48.3382
262.5	7.52	49.2262
262.5	7.54	50.6114
262.5	7.56	51.8462
262.5	7.58	52.9046
262.5	7.6	53.9002
262.5	7.62	54.3634
262.5	7.64	55.241
262.5	7.66	56.0482
262.5	7.68	57.3282
262.5	7.7	58.4428
262.5	7.72	59.3795
262.5	7.74	59.7153
262.5	7.76	60.6961
262.5	7.78	61.824
262.5	7.8	62.7275
262.5	7.82	63.8341
262.5	7.84	64.2524
262.5	7.86	64.8241
262.5	7.88	65.2704
262.5	7.9	65.5056
262.5	7.92	66.1649
262.5	7.94	66.8703
262.5	7.96	66.5993
262.5	7.98	66.8577
262.5	8	66.6927
262.5	8.02	66.7881
262.5	8.04	67.5985
262.5	8.06	67.7209
262.5	8.08	67.8246
262.5	8.1	68.1584
262.5	8.12	68.1092
262.5	8.14	68.0141
262.5	8.16	68.3212
262.5	8.18	68.2841
262.5	8.2	68.3584
262.5	8.22	68.4123
262.5	8.24	68.3634
262.5	8.26	68.1377
262.5	8.28	68.6221
262.5	8.3	68.9115
262.5	8.32	69.0646
262.5	8.34	69.5582
262.5	8.36	70.0876
262.5	8.38	70.5842
262.5	8.4	71.2049
262.5	8.42	71.3656
262.5	8.44	72.0034
262.5	8.46	72.9662
262.5	8.48	73.299
262.5	8.5	73.7065
262.5	8.52	74.6949
262.5	8.54	75.4327
262.5	8.56	76.1056
262.5	8.58	76.7348
262.5	8.6	77.4046
262.5	8.62	77.958
262.5	8.64	78.156
262.5	8.66	78.9247
262.5	8.68	79.6464
262.5	8.7	80.4707
262.5	8.72	81.2155
262.5	8.74	82.2013
262.5	8.76	83.1531
262.5	8.78	84.2227
262.5	8.8	85.1958
262.5	8.82	86.2414
262.5	8.84	87.4646
262.5	8.86	88.0811
262.5	8.88	88.8679
262.5	8.9	89.5087
262.5	8.92	90.2619
262.5	8.94	90.7537
262.5	8.96	91.0751
262.5	8.98	91.4454
262.5	9	91.9082
262.5	9.02	92.4722
262.5	9.04	92.8896
262.5	9.06	93.172
262.5	9.08	93.437
262.5	9.1	94.0196
262.5	9.12	94.2384
262.5	9.14	94.4875
262.5	9.16	94.9398
262.5	9.18	95.1774
262.5	9.2	95.6291
262.5	9.22	96.1105
262.5	9.24	96.3665
262.5	9.26	96.7312
262.5	9.28	96.9256
262.5	9.3	96.8345
262.5	9.32	96.6545
262.5	9.34	96.6717
262.5	9.36	96.8868
262.5	9.38	96.8556
262.5	9.4	96.45
262.5	9.42	96
262.5	9.44	95.1988
262.5	9.46	94.573
262.5	9.48	94.1737
257.5	7.02	40.2078
257.5	7.04	40.4304
257.5	7.06	40.9196
257.5	7.08	41.3688
257.5	7.1	41.9372
257.5	7.12	42.3462
257.5	7.14	43.0626
257.5	7.16	42.675
257.5	7.18	42.7924
257.5	7.2	42.8044
257.5	7.22	42.5707
257.5	7.24	42.6133
257.5	7.26	42.4621
257.5	7.28	42.6847
257.5	7.3	42.4124
257.5	7.32	42.5527
257.5	7.34	43.0556
257.5	7.36	43.5108
257.5	7.38	43.7938
257.5	7.4	43.8556
257.5	7.42	44.7893
257.5	7.44	45.907
257.5	7.46	46.759
257.5	7.48	47.4905
257.5	7.5	48.1561
257.5	7.52	49.2487
257.5	7.54	50.7824
257.5	7.56	51.677
257.5	7.58	52.6501
257.5	7.6	54.151
257.5	7.62	54.4403
257.5	7.64	54.9215
257.5	7.66	56.0625
257.5	7.68	56.9952
257.5	7.7	58.3167
257.5	7.72	59.2957
257.5	7.74	59.7673
257.5	7.76	60.824
257.5	7.78	61.5005
257.5	7.8	62.2676
257.5	7.82	63.6136
257.5	7.84	64.3176
257.5	7.86	64.8397
257.5	7.88	65.7372
257.5	7.9	65.8557
257.5	7.92	65.9174
257.5	7.94	66.2518
257.5	7.96	66.1284
257.5	7.98	66.6538
257.5	8	66.8971
257.5	8.02	67.079
257.5	8.04	67.563
257.5	8.06	67.9092
257.5	8.08	67.4122
257.5	8.1	67.3626
257.5	8.12	67.4089
257.5	8.14	67.6444
257.5	8.16	67.7692
257.5	8.18	67.8926
257.5	8.2	67.8262
257.5	8.22	67.8022
257.5	8.24	67.8676
257.5	8.26	67.505
257.5	8.28	68.3877
257.5	8.3	69.6175
257.5	8.32	70.1596
257.5	8.34	70.3354
257.5	8.36	70.8818
257.5	8.38	71.2226
257.5	8.4	71.751
257.5	8.42	71.7966
257.5	8.44	72.0094
257.5	8.46	72.7227
257.5	8.48	72.9876
257.5	8.5	72.9095
257.5	8.52	73.6095
257.5	8.54	74.4869
257.5	8.56	75.3207
257.5	8.58	76.1569
257.5	8.6	77.2091
257.5	8.62	77.9053
257.5	8.64	78.3051
257.5	8.66	79.3646
257.5	8.68	80.0871
257.5	8.7	80.8537
257.5	8.72	81.7808
257.5	8.74	82.7333
257.5	8.76	83.574
257.5	8.78	84.4962
257.5	8.8	85.2778
257.5	8.82	86.3839
257.5	8.84	87.6946
257.5	8.86	88.2281
257.5	8.88	89.1034
257.5	8.9	90.046
257.5	8.92	90.6687
257.5	8.94	91.1313
257.5	8.96	91.589
257.5	8.98	92.0136
257.5	9	92.5082
257.5	9.02	93.1373
257.5	9.04	93.6693
257.5	9.06	94.0063
257.5	9.08	94.2208
257.5	9.1	94.5508
257.5	9.12	94.8361
257.5	9.14	95.1602
257.5	9.16	95.5419
257.5	9.18	95.7467
257.5	9.2	96.0325
257.5	9.22	96.2852
257.5	9.24	96.3692
257.5	9.26	96.8307
257.5	9.28	97.2238
257.5	9.3	97.1672
257.5	9.32	97.1855
257.5	9.34	97.1777
257.5	9.36	97.0626
257.5	9.38	97.0879
257.5	9.4	96.9873
257.5	9.42	96.5753
257.5	9.44	95.9117
257.5	9.46	95.7652
257.5	9.48	95.3326
252.5	7.02	40.7019
252.5	7.04	40.5275
252.5	7.06	40.8749
252.5	7.08	41.257
252.5	7.1	41.9036
252.5	7.12	42.3806
252.5	7.14	43.2647
252.5	7.16	43.1047
252.5	7.18	43.4168
252.5	7.2	43.692
252.5	7.22	43.6954
252.5	7.24	43.9531
252.5	7.26	43.7012
252.5	7.28	43.3022
252.5	7.3	42.8448
252.5	7.32	42.7981
252.5	7.34	42.47
252.5	7.36	42.8218
252.5	7.38	43.2978
252.5	7.4	43.1698
252.5	7.42	43.9468
252.5	7.44	44.9835
252.5	7.46	46.2559
252.5	7.48	47.4728
252.5	7.5	48.3506
252.5	7.52	49.6943
252.5	7.54	51.3998
252.5	7.56	52.6107
252.5	7.58	53.7811
252.5	7.6	55.5391
252.5	7.62	55.8816
252.5	7.64	56.2095
252.5	7.66	56.9122
252.5	7.68	57.7722
252.5	7.7	58.8948
252.5	7.72	60.1746
252.5	7.74	60.3237
252.5	7.76	60.7023
252.5	7.78	60.9035
252.5	7.8	61.1124
252.5	7.82	62.1874
252.5	7.84	62.8743
252.5	7.86	63.4897
252.5	7.88	64.2123
252.5	7.9	64.6294
252.5	7.92	64.9526
252.5	7.94	65.6624
252.5	7.96	66.0808
252.5	7.98	66.4937
252.5	8	67.1545
252.5	8.02	67.5548
252.5	8.04	67.8324
252.5	8.06	67.8598
252.5	8.08	67.6351
252.5	8.1	67.1486
252.5	8.12	67.1413
252.5	8.14	67.192
252.5	8.16	66.8382
252.5	8.18	67.0993
252.5	8.2	66.934
252.5	8.22	67.1807
252.5	8.24	67.3073
252.5	8.26	67.8655
252.5	8.28	68.4248
252.5	8.3	70.1711
252.5	8.32	70.5542
252.5	8.34	71.0892
252.5	8.36	71.8572
252.5	8.38	72.2668
252.5	8.4	72.663
252.5	8.42	72.7197
252.5	8.44	73.0895
252.5	8.46	72.9769
252.5	8.48	73.3792
252.5	8.5	73.1384
252.5	8.52	73.7767
252.5	8.54	74.4622
252.5	8.56	75.2189
252.5	8.58	76.0906
252.5	8.6	76.7452
252.5	8.62	77.379
252.5	8.64	77.9615
252.5	8.66	79.1584
252.5	8.68	80.2246
252.5	8.7	81.143
252.5	8.72	82.1263
252.5	8.74	82.9954
252.5	8.76	83.9207
252.5	8.78	84.7519
252.5	8.8	85.655
252.5	8.82	86.7922
252.5	8.84	88.2077
252.5	8.86	88.972
252.5	8.88	89.7921
252.5	8.9	90.8567
252.5	8.92	91.4672
252.5	8.94	92.0714
252.5	8.96	92.601
252.5	8.98	92.8871
252.5	9	93.5338
252.5	9.02	94.0396
252.5	9.04	94.4468
252.5	9.06	94.6796
252.5	9.08	94.832
252.5	9.1	94.8646
252.5	9.12	95.0769
252.5	9.14	95.1749
252.5	9.16	95.4073
252.5	9.18	96.0232
252.5	9.2	96.341
252.5	9.22	96.5578
252.5	9.24	96.6257
252.5	9.26	97.0892
252.5	9.28	97.4848
252.5	9.3	97.5907
252.5	9.32	97.6663
252.5	9.34	97.8574
252.5	9.36	97.8752
252.5	9.38	97.5897
252.5	9.4	97.4723
252.5	9.42	96.8312
252.5	9.44	96.2898
252.5	9.46	96.52
252.5	9.48	95.8543
247.5	7.02	40.9839
247.5	7.04	40.5317
247.5	7.06	40.7158
247.5	7.08	40.7181
247.5	7.1	40.8906
247.5	7.12	41.2103
247.5	7.14	41.8299
247.5	7.16	42.0429
247.5	7.18	42.6962
247.5	7.2	43.1519
247.5	7.22	43.305
247.5	7.24	43.8488
247.5	7.26	43.6924
247.5	7.28	43.7792
247.5	7.3	43.8141
247.5	7.32	43.7264
247.5	7.34	43.3114
247.5	7.36	44.0509
247.5	7.38	44.1439
247.5	7.4	44.9508
247.5	7.42	45.8002
247.5	7.44	46.6374
247.5	7.46	48.264
247.5	7.48	48.7603
247.5	7.5	49.7747
247.5	7.52	50.6195
247.5	7.54	51.9819
247.5	7.56	52.9265
247.5	7.58	54.2202
247.5	7.6	55.1698
247.5	7.62	55.4605
247.5	7.64	56.1934
247.5	7.66	56.7527
247.5	7.68	57.9425
247.5	7.7	58.6472
247.5	7.72	60.1939
247.5	7.74	60.9558
247.5	7.76	61.6011
247.5	7.78	61.9275
247.5	7.8	62.3651
247.5	7.82	63.4157
247.5	7.84	64.1967
247.5	7.86	64.6824
247.5	7.88	65.1959
247.5	7.9	65.7125
247.5	7.92	66.1947
247.5	7.94	66.5155
247.5	7.96	66.751
247.5	7.98	67.0502
247.5	8	67.2551
247.5	8.02	67.5415
247.5	8.04	67.483
247.5	8.06	67.2407
247.5	8.08	66.8646
247.5	8.1	66.4829
247.5	8.12	66.302
247.5	8.14	66.3276
247.5	8.16	66.1969
247.5	8.18	66.155
247.5	8.2	66.774
247.5	8.22	67.0289
247.5	8.24	67.1069
247.5	8.26	68.0529
247.5	8.28	68.8522
247.5	8.3	70.2703
247.5	8.32	70.9577
247.5	8.34	71.6191
247.5	8.36	72.1924
247.5	8.38	73.3244
247.5	8.4	73.5846
247.5	8.42	73.7804
247.5	8.44	74.5073
247.5	8.46	74.4805
247.5	8.48	75.0315
247.5	8.5	74.9178
247.5	8.52	75.4378
247.5	8.54	75.9827
247.5	8.56	76.8853
247.5	8.58	77.4444
247.5	8.6	77.6883
247.5	8.62	78.1167
247.5	8.64	78.6606
247.5	8.66	79.554
247.5	8.68	80.5879
247.5	8.7	81.5837
247.5	8.72	82.7298
247.5	8.74	83.6968
247.5	8.76	84.4269
247.5	8.78	85.2073
247.5	8.8	86.2404
247.5	8.82	87.5694
247.5	8.84	88.7052
247.5	8.86	89.6457
247.5	8.88	90.4415
247.5	8.9	91.4612
247.5	8.92	91.8922
247.5	8.94	92.5103
247.5	8.96	93.1412
247.5	8.98	93.4029
247.5	9	93.9282
247.5	9.02	94.3646
247.5	9.04	94.6385
247.5	9.06	94.7446
247.5	9.08	94.9413
247.5	9.1	95.0668
247.5	9.12	95.3318
247.5	9.14	95.473
247.5	9.16	95.7518
247.5	9.18	96.4518
247.5	9.2	96.8881
247.5	9.22	97.0488
247.5	9.24	97.2311
247.5	9.26	97.7236
247.5	9.28	97.9054
247.5	9.3	97.8889
247.5	9.32	97.7986
247.5	9.34	98.0024
247.5	9.36	97.9936
247.5	9.38	97.7176
247.5	9.4	97.1698
247.5	9.42	96.6592
247.5	9.44	96.1641
247.5	9.46	96.3753
247.5	9.48	96.0733
242.5	7.02	40.527
242.5	7.04	40.3616
242.5	7.06	40.4394
242.5	7.08	40.5984
242.5	7.1	40.9146
242.5	7.12	41.2464
242.5	7.14	41.6499
242.5	7.16	42.1615
242.5	7.18	42.9011
242.5	7.2	43.7857
242.5	7.22	44.0873
242.5	7.24	44.5288
242.5	7.26	44.8881
242.5	7.28	45.4681
242.5	7.3	45.6334
242.5	7.32	45.5452
242.5	7.34	45.8994
242.5	7.36	46.6867
242.5	7.38	46.5105
242.5	7.4	46.863
242.5	7.42	47.7702
242.5	7.44	48.3358
242.5	7.46	49.2757
242.5	7.48	49.5692
242.5	7.5	49.9232
242.5	7.52	50.7859
242.5	7.54	51.8137
242.5	7.56	52.3434
242.5	7.58	53.3758
242.5	7.6	54.1987
242.5	7.62	54.3512
242.5	7.64	55.3333
242.5	7.66	56.002
242.5	7.68	56.8858
242.5	7.7	58.0416
242.5	7.72	59.6504
242.5	7.74	60.3182
242.5	7.76	61.1254
242.5	7.78	61.8721
242.5	7.8	62.1549
242.5	7.82	62.8991
242.5	7.84	63.3866
242.5	7.86	63.8097
242.5	7.88	64.4486
242.5	7.9	65.2263
242.5	7.92	65.3147
242.5	7.94	65.7776
242.5	7.96	66.2024
242.5	7.98	66.5011
242.5	8	66.9166
242.5	8.02	66.7601
242.5	8.04	66.6605
242.5	8.06	66.6234
242.5	8.08	66.1956
242.5	8.1	65.83
242.5	8.12	65.6494
242.5	8.14	65.2677
242.5	8.16	65.0524
242.5	8.18	64.8898
242.5	8.2	65.6724
242.5	8.22	66.5612
242.5	8.24	67.0862
242.5	8.26	68.0007
242.5	8.28	69.0221
242.5	8.3	69.7895
242.5	8.32	70.5328
242.5	8.34	71.431
242.5	8.36	72.0977
242.5	8.38	73.5127
242.5	8.4	73.6041
242.5	8.42	73.617
242.5	8.44	74.1894
242.5	8.46	74.3288
242.5	8.48	74.6529
242.5	8.5	74.9537
242.5	8.52	75.8335
242.5	8.54	76.4832
242.5	8.56	77.5086
242.5	8.58	78.043
242.5	8.6	79.0138
242.5	8.62	79.5722
242.5	8.64	80.2843
242.5	8.66	81.0522
242.5	8.68	81.9679
242.5	8.7	83.0569
242.5	8.72	83.867
242.5	8.74	84.6889
242.5	8.76	85.467
242.5	8.78	86.2884
242.5	8.8	87.0142
242.5	8.82	88.1695
242.5	8.84	89.044
242.5	8.86	90.0026
242.5	8.88	90.7658
242.5	8.9	91.5254
242.5	8.92	91.9437
242.5	8.94	92.7148
242.5	8.96	93.1906
242.5	8.98	93.4278
242.5	9	93.6426
242.5	9.02	94.0696
242.5	9.04	94.5258
242.5	9.06	94.7709
242.5	9.08	95.1178
242.5	9.1	95.2733
242.5	9.12	95.5981
242.5	9.14	95.7949
242.5	9.16	96.1626
242.5	9.18	96.6987
242.5	9.2	97.2115
242.5	9.22	97.5452
242.5	9.24	97.7722
242.5	9.26	98.0149
242.5	9.28	97.945
242.5	9.3	98.1207
242.5	9.32	98.1048
242.5	9.34	97.9702
242.5	9.36	97.942
242.5	9.38	97.8202
242.5	9.4	97.3163
242.5	9.42	96.8798
242.5	9.44	96.2929
242.5	9.46	96.0648
242.5	9.48	95.8865
237.5	7.02	40.7909
237.5	7.04	40.967
237.5	7.06	41.1085
237.5	7.08	41.4493
237.5	7.1	42.0308
237.5	7.12	42.4941
237.5	7.14	42.9073
237.5	7.16	43.2284
237.5	7.18	43.7548
237.5	7.2	44.4578
237.5	7.22	44.702
237.5	7.24	45.2346
237.5	7.26	45.4857
237.5	7.28	46.2176
237.5	7.3	46.0175
237.5	7.32	45.89
237.5	7.34	46.0791
237.5	7.36	46.7226
237.5	7.38	47.1225
237.5	7.4	47.0847
237.5	7.42	47.8746
237.5	7.44	48.2306
237.5	7.46	48.9413
237.5	7.48	49.034
237.5	7.5	49.1644
237.5	7.52	50.1643
237.5	7.54	51.288
237.5	7.56	52.0758
237.5	7.58	52.483
237.5	7.6	53.7976
237.5	7.62	54.4203
237.5	7.64	55.3003
237.5	7.66	55.6066
237.5	7.68	56.5042
237.5	7.7	58.1886
237.5	7.72	59.7171
237.5	7.74	60.048
237.5	7.76	60.4909
237.5	7.78	61.5069
237.5	7.8	61.4401
237.5	7.82	61.815
237.5	7.84	62.4249
237.5	7.86	62.9209
237.5	7.88	63.6044
237.5	7.9	64.0891
237.5	7.92	64.2644
237.5	7.94	64.9922
237.5	7.96	65.7692
237.5	7.98	66.2598
237.5	8	66.834
237.5	8.02	66.5366
237.5	8.04	66.6055
237.5	8.06	67.1518
237.5	8.08	66.9723
237.5	8.1	66.8631
237.5	8.12	66.6484
237.5	8.14	66.413
237.5	8.16	66.0316
237.5	8.18	65.8367
237.5	8.2	66.0676
237.5	8.22	67.0877
237.5	8.24	67.5153
237.5	8.26	68.084
237.5	8.28	69.0546
237.5	8.3	69.6706
237.5	8.32	70.0747
237.5	8.34	70.8088
237.5	8.36	71.532
237.5	8.38	72.8574
237.5	8.4	73.3589
237.5	8.42	73.3399
237.5	8.44	73.7827
237.5	8.46	74.1046
237.5	8.48	74.4186
237.5	8.5	75.0347
237.5	8.52	76.4706
237.5	8.54	77.3278
237.5	8.56	78.2444
237.5	8.58	78.8385
237.5	8.6	79.7976
237.5	8.62	80.5583
237.5	8.64	81.432
237.5	8.66	82.16
237.5	8.68	82.7492
237.5	8.7	83.6636
237.5	8.72	84.0628
237.5	8.74	84.7664
237.5	8.76	85.7771
237.5	8.78	86.7309
237.5	8.8	87.4497
237.5	8.82	88.568
237.5	8.84	89.4166
237.5	8.86	90.3767
237.5	8.88	91.3129
237.5	8.9	91.999
237.5	8.92	92.4767
237.5	8.94	93.0257
237.5	8.96	93.217
237.5	8.98	93.1315
237.5	9	93.3469
237.5	9.02	93.6466
237.5	9.04	94.0875
237.5	9.06	94.3018
237.5	9.08	94.6017
237.5	9.1	94.6873
237.5	9.12	95.1605
237.5	9.14	95.5289
237.5	9.16	96.0966
237.5	9.18	96.7828
237.5	9.2	97.2843
237.5	9.22	97.6151
237.5	9.24	97.9751
237.5	9.26	98.2148
237.5	9.28	98.0857
237.5	9.3	98.3294
237.5	9.32	98.2523
237.5	9.34	97.9203
237.5	9.36	97.4926
237.5	9.38	97.2254
237.5	9.4	96.8275
237.5	9.42	96.4595
237.5	9.44	95.7774
237.5	9.46	95.3405
237.5	9.48	95.3172
232.5	7.02	40.896
232.5	7.04	41.1241
232.5	7.06	41.1666
232.5	7.08	41.2362
232.5	7.1	41.9022
232.5	7.12	42.2923
232.5	7.14	42.4113
232.5	7.16	42.8435
232.5	7.18	43.2911
232.5	7.2	43.84
232.5	7.22	44.4953
232.5	7.24	44.4915
232.5	7.26	45.1052
232.5	7.28	45.9365
232.5	7.3	45.768
232.5	7.32	46.0778
232.5	7.34	46.4805
232.5	7.36	46.6925
232.5	7.38	47.1227
232.5	7.4	46.7084
232.5	7.42	47.0424
232.5	7.44	47.6045
232.5	7.46	47.9846
232.5	7.48	47.8591
232.5	7.5	48.9293
232.5	7.52	49.7114
232.5	7.54	50.3079
232.5	7.56	51.2688
232.5	7.58	51.7044
232.5	7.6	53.7984
232.5	7.62	55.0325
232.5	7.64	56.1775
232.5	7.66	56.6675
232.5	7.68	57.4245
232.5	7.7	58.3354
232.5	7.72	59.3855
232.5	7.74	59.9672
232.5	7.76	60.7397
232.5	7.78	61.8782
232.5	7.8	61.8942
232.5	7.82	61.9511
232.5	7.84	62.6542
232.5	7.86	63.0123
232.5	7.88	63.7935
232.5	7.9	64.6715
232.5	7.92	65.1292
232.5	7.94	65.7674
232.5	7.96	66.1893
232.5	7.98	66.4499
232.5	8	66.968
232.5	8.02	67.2401
232.5	8.04	67.1197
232.5	8.06	67.4982
232.5	8.08	67.427
232.5	8.1	67.0352
232.5	8.12	67.1642
232.5	8.14	67.4899
232.5	8.16	67.4795
232.5	8.18	67.5308
232.5	8.2	67.5579
232.5	8.22	67.9589
232.5	8.24	68.6646
232.5	8.26	69.2589
232.5	8.28	69.908
232.5	8.3	70.682
232.5	8.32	71.179
232.5	8.34	71.5573
232.5	8.36	72.2771
232.5	8.38	73.2488
232.5	8.4	74.161
232.5	8.42	74.4816
232.5	8.44	74.7209
232.5	8.46	75.261
232.5	8.48	75.8314
232.5	8.5	76.6246
232.5	8.52	77.8048
232.5	8.54	78.5853
232.5	8.56	79.2797
232.5	8.58	79.9025
232.5	8.6	80.3461
232.5	8.62	80.8626
232.5	8.64	81.678
232.5	8.66	82.392
232.5	8.68	83.0935
232.5	8.7	83.852
232.5	8.72	84.2944
232.5	8.74	85.0666
232.5	8.76	86.1031
232.5	8.78	87.0353
232.5	8.8	88.1834
232.5	8.82	89.5433
232.5	8.84	90.4681
232.5	8.86	91.2947
232.5	8.88	92.1257
232.5	8.9	92.5784
232.5	8.92	93.1329
232.5	8.94	93.4292
232.5	8.96	93.4528
232.5	8.98	93.4295
232.5	9	93.5944
232.5	9.02	93.7648
232.5	9.04	93.99
232.5	9.06	94.3331
232.5	9.08	94.4277
232.5	9.1	94.7086
232.5	9.12	95.024
232.5	9.14	95.563
232.5	9.16	96.2298
232.5	9.18	96.9425
232.5	9.2	97.3786
232.5	9.22	97.5734
232.5	9.24	97.8007
232.5	9.26	98.0125
232.5	9.28	98.1671
232.5	9.3	98.1366
232.5	9.32	97.9953
232.5	9.34	97.6329
232.5	9.36	97.2631
232.5	9.38	96.831
232.5	9.4	96.465
232.5	9.42	96.2388
232.5	9.44	96.131
232.5	9.46	95.7369
232.5	9.48	95.7614
227.5	7.02	41.156
227.5	7.04	41.4204
227.5	7.06	41.6751
227.5	7.08	41.7972
227.5	7.1	42.3002
227.5	7.12	42.9348
227.5	7.14	42.7436
227.5	7.16	43.122
227.5	7.18	43.3679
227.5	7.2	43.739
227.5	7.22	44.4061
227.5	7.24	44.2783
227.5	7.26	45.0147
227.5	7.28	45.6433
227.5	7.3	45.6007
227.5	7.32	45.8987
227.5	7.34	46.5922
227.5	7.36	46.7421
227.5	7.38	47.0005
227.5	7.4	47.1512
227.5	7.42	47.2092
227.5	7.44	47.6854
227.5	7.46	48.2676
227.5	7.48	48.8168
227.5	7.5	49.9753
227.5	7.52	50.2745
227.5	7.54	50.8548
227.5	7.56	51.7338
227.5	7.58	52.7458
227.5	7.6	54.3024
227.5	7.62	55.5385
227.5	7.64	56.4558
227.5	7.66	57.1794
227.5	7.68	58.0661
227.5	7.7	58.6427
227.5	7.72	59.434
227.5	7.74	60.1034
227.5	7.76	61.0879
227.5	7.78	61.34
227.5	7.8	61.6411
227.5	7.82	61.8696
227.5	7.84	62.6032
227.5	7.86	62.8463
227.5	7.88	63.3704
227.5	7.9	64.358
227.5	7.92	65.1181
227.5	7.94	65.9243
227.5	7.96	66.059
227.5	7.98	66.5588
227.5	8	67.0173
227.5	8.02	67.2724
227.5	8.04	67.2034
227.5	8.06	67.469
227.5	8.08	67.4039
227.5	8.1	67.1932
227.5	8.12	67.4491
227.5	8.14	67.4172
227.5	8.16	67.7725
227.5	8.18	68.2606
227.5	8.2	68.6377
227.5	8.22	68.778
227.5	8.24	69.5074
227.5	8.26	70.1844
227.5	8.28	70.5524
227.5	8.3	71.3816
227.5	8.32	71.7285
227.5	8.34	72.2698
227.5	8.36	72.9313
227.5	8.38	73.238
227.5	8.4	73.5674
227.5	8.42	74.212
227.5	8.44	74.6202
227.5	8.46	75.2859
227.5	8.48	76.1681
227.5	8.5	76.831
227.5	8.52	77.8936
227.5	8.54	78.8624
227.5	8.56	79.4939
227.5	8.58	80.1829
227.5	8.6	80.7945
227.5	8.62	81.3054
227.5	8.64	81.8906
227.5	8.66	82.5292
227.5	8.68	83.1827
227.5	8.7	83.8833
227.5	8.72	84.4546
227.5	8.74	85.3286
227.5	8.76	86.343
227.5	8.78	87.5081
227.5	8.8	88.704
227.5	8.82	90.0944
227.5	8.84	91.1437
227.5	8.86	92.0365
227.5	8.88	92.7847
227.5	8.9	93.2895
227.5	8.92	93.9839
227.5	8.94	94.1069
227.5	8.96	94.0063
227.5	8.98	94.1114
227.5	9	94.4256
227.5	9.02	94.5523
227.5	9.04	94.73
227.5	9.06	94.8432
227.5	9.08	95.1192
227.5	9.1	95.4415
227.5	9.12	95.5755
227.5	9.14	96.0156
227.5	9.16	96.6541
227.5	9.18	97.141
227.5	9.2	97.3618
227.5	9.22	97.6468
227.5	9.24	97.924
227.5	9.26	98.111
227.5	9.28	98.2631
227.5	9.3	98.1688
227.5	9.32	97.9542
227.5	9.34	97.6841
227.5	9.36	97.4238
227.5	9.38	96.8244
227.5	9.4	96.5593
227.5	9.42	96.2511
227.5	9.44	96.3504
227.5	9.46	96.9697
227.5	9.48	96.9492
222.5	7.02	41.7034
222.5	7.04	41.7139
222.5	7.06	42.1974
222.5	7.08	42.0927
222.5	7.1	42.311
222.5	7.12	42.8855
222.5	7.14	42.5991
222.5	7.16	42.8786
222.5	7.18	43.204
222.5	7.2	43.0901
222.5	7.22	43.6561
222.5	7.24	43.726
222.5	7.26	44.1334
222.5	7.28	44.5887
222.5	7.3	44.6749
[truncated: 5,565 more rows]

## Sheet: panel_c
Time [s]	Mw	Accuracy
302.5	7.02	38.9334
302.5	7.04	38.9506
302.5	7.06	38.9001
302.5	7.08	39.0703
302.5	7.1	39.5124
302.5	7.12	39.1087
302.5	7.14	39.0127
302.5	7.16	39.1656
302.5	7.18	39.0212
302.5	7.2	38.4305
302.5	7.22	38.3262
302.5	7.24	38.7532
302.5	7.26	38.9273
302.5	7.28	39.0229
302.5	7.3	39.4505
302.5	7.32	39.7463
302.5	7.34	40.3028
302.5	7.36	40.691
302.5	7.38	41.8986
302.5	7.4	43.3041
302.5	7.42	43.9565
302.5	7.44	44.6002
302.5	7.46	45.1696
302.5	7.48	45.9864
302.5	7.5	46.9315
302.5	7.52	48.3055
302.5	7.54	48.4798
302.5	7.56	49.1505
302.5	7.58	49.325
302.5	7.6	49.7587
302.5	7.62	50.5569
302.5	7.64	51.5071
302.5	7.66	52.6543
302.5	7.68	53.6162
302.5	7.7	54.1035
302.5	7.72	54.9928
302.5	7.74	55.8617
302.5	7.76	56.6795
302.5	7.78	57.286
302.5	7.8	57.6118
302.5	7.82	58.1395
302.5	7.84	58.6767
302.5	7.86	59.4287
302.5	7.88	59.697
302.5	7.9	61.1561
302.5	7.92	61.868
302.5	7.94	63.0856
302.5	7.96	63.7578
302.5	7.98	63.9271
302.5	8	64.5781
302.5	8.02	64.7756
302.5	8.04	65.7161
302.5	8.06	66.3257
302.5	8.08	66.9181
302.5	8.1	66.5779
302.5	8.12	66.8381
302.5	8.14	66.5222
302.5	8.16	66.7779
302.5	8.18	67.2069
302.5	8.2	68.1425
302.5	8.22	68.6973
302.5	8.24	68.3181
302.5	8.26	68.1109
302.5	8.28	68.3986
302.5	8.3	68.0962
302.5	8.32	67.756
302.5	8.34	67.8224
302.5	8.36	67.4401
302.5	8.38	67.4759
302.5	8.4	67.1636
302.5	8.42	67.1475
302.5	8.44	67.8006
302.5	8.46	67.9943
302.5	8.48	67.8445
302.5	8.5	68.2526
302.5	8.52	68.5655
302.5	8.54	69.3125
302.5	8.56	70.0136
302.5	8.58	70.4262
302.5	8.6	71.0165
302.5	8.62	71.6881
302.5	8.64	72.2592
302.5	8.66	72.5695
302.5	8.68	73.5732
302.5	8.7	74.6761
302.5	8.72	75.9681
302.5	8.74	77.1082
302.5	8.76	78.4841
302.5	8.78	80.0238
302.5	8.8	81.2841
302.5	8.82	82.4433
302.5	8.84	83.4331
302.5	8.86	84.9739
302.5	8.88	86.0539
302.5	8.9	86.7626
302.5	8.92	87.3194
302.5	8.94	87.8678
302.5	8.96	88.0514
302.5	8.98	88.5237
302.5	9	88.9195
302.5	9.02	89.2538
302.5	9.04	89.4831
302.5	9.06	89.6204
302.5	9.08	89.77
302.5	9.1	90.0141
302.5	9.12	90.4031
302.5	9.14	90.8159
302.5	9.16	91.1385
302.5	9.18	91.3537
302.5	9.2	91.7507
302.5	9.22	92.2209
302.5	9.24	92.6731
302.5	9.26	92.9828
302.5	9.28	93.3005
302.5	9.3	93.736
302.5	9.32	93.9558
302.5	9.34	93.871
302.5	9.36	94.3362
302.5	9.38	94.3409
302.5	9.4	93.75
302.5	9.42	93.4186
302.5	9.44	92.8728
302.5	9.46	92.8127
302.5	9.48	93.0823
297.5	7.02	38.3939
297.5	7.04	38.3108
297.5	7.06	38.2814
297.5	7.08	38.348
297.5	7.1	38.1373
297.5	7.12	38.0137
297.5	7.14	38.1113
297.5	7.16	38.2615
297.5	7.18	38.0739
297.5	7.2	38.0091
297.5	7.22	37.7068
297.5	7.24	38.2828
297.5	7.26	38.5297
297.5	7.28	38.3836
297.5	7.3	39.5916
297.5	7.32	39.6798
297.5	7.34	40.3524
297.5	7.36	41.0568
297.5	7.38	42.5417
297.5	7.4	43.8391
297.5	7.42	44.4162
297.5	7.44	45.3673
297.5	7.46	45.8333
297.5	7.48	47.0812
297.5	7.5	47.6133
297.5	7.52	48.8612
297.5	7.54	49.3413
297.5	7.56	49.5571
297.5	7.58	49.6415
297.5	7.6	50.2617
297.5	7.62	51.7552
297.5	7.64	52.118
297.5	7.66	53.4234
297.5	7.68	53.7747
297.5	7.7	54.2264
297.5	7.72	54.9119
297.5	7.74	55.2224
297.5	7.76	56.3062
297.5	7.78	56.6836
297.5	7.8	57.0299
297.5	7.82	57.512
297.5	7.84	57.9663
297.5	7.86	58.5721
297.5	7.88	59.8684
297.5	7.9	61.1924
297.5	7.92	62.1867
297.5	7.94	63.5639
297.5	7.96	63.815
297.5	7.98	64.3362
297.5	8	64.8626
297.5	8.02	64.9756
297.5	8.04	66.0577
297.5	8.06	66.9681
297.5	8.08	67.0541
297.5	8.1	66.6734
297.5	8.12	66.5922
297.5	8.14	66.0743
297.5	8.16	66.6531
297.5	8.18	67.1423
297.5	8.2	68.0847
297.5	8.22	68.3544
297.5	8.24	68.3101
297.5	8.26	68.3731
297.5	8.28	68.5033
297.5	8.3	68.9587
297.5	8.32	69.136
297.5	8.34	69.4753
297.5	8.36	68.8906
297.5	8.38	68.526
297.5	8.4	68.2468
297.5	8.42	68.5462
297.5	8.44	69.0651
297.5	8.46	69.1767
297.5	8.48	68.9884
297.5	8.5	68.9434
297.5	8.52	68.8069
297.5	8.54	68.9481
297.5	8.56	69.8644
297.5	8.58	70.6074
297.5	8.6	71.1771
297.5	8.62	71.9068
297.5	8.64	72.6935
297.5	8.66	73.1275
297.5	8.68	74.6338
297.5	8.7	75.861
297.5	8.72	77.1476
297.5	8.74	78.4211
297.5	8.76	79.5738
297.5	8.78	81.0799
297.5	8.8	82.4499
297.5	8.82	83.5497
297.5	8.84	84.5397
297.5	8.86	85.7436
297.5	8.88	86.5337
297.5	8.9	87.1706
297.5	8.92	87.8753
297.5	8.94	88.5483
297.5	8.96	88.8174
297.5	8.98	89.007
297.5	9	89.4395
297.5	9.02	89.7948
297.5	9.04	89.9266
297.5	9.06	89.7993
297.5	9.08	89.8203
297.5	9.1	90.0767
297.5	9.12	90.5146
297.5	9.14	90.8755
297.5	9.16	91.3664
297.5	9.18	91.6983
297.5	9.2	91.852
297.5	9.22	92.2286
297.5	9.24	92.7877
297.5	9.26	93.4477
297.5	9.28	93.9017
297.5	9.3	94.0643
297.5	9.32	94.1814
297.5	9.34	94.0638
297.5	9.36	94.4963
297.5	9.38	94.5917
297.5	9.4	94.1904
297.5	9.42	93.5775
297.5	9.44	92.3777
297.5	9.46	91.8195
297.5	9.48	91.8656
292.5	7.02	36.8955
292.5	7.04	36.6752
292.5	7.06	36.8299
292.5	7.08	37.0435
292.5	7.1	37.1289
292.5	7.12	37.8591
292.5	7.14	38.4629
292.5	7.16	38.6507
292.5	7.18	39.176
292.5	7.2	39.8082
292.5	7.22	39.3991
292.5	7.24	39.8385
292.5	7.26	40.2389
292.5	7.28	40.4379
292.5	7.3	41.251
292.5	7.32	41.1765
292.5	7.34	42.0606
292.5	7.36	42.7231
292.5	7.38	43.424
292.5	7.4	44.0528
292.5	7.42	45.1687
292.5	7.44	46.0978
292.5	7.46	46.7831
292.5	7.48	47.7196
292.5	7.5	48.0936
292.5	7.52	49.1207
292.5	7.54	49.0798
292.5	7.56	49.3003
292.5	7.58	49.8532
292.5	7.6	50.731
292.5	7.62	51.5358
292.5	7.64	51.8672
292.5	7.66	52.5049
292.5	7.68	52.8352
292.5	7.7	53.5531
292.5	7.72	55.0197
292.5	7.74	55.7437
292.5	7.76	57.3288
292.5	7.78	58.0089
292.5	7.8	58.4151
292.5	7.82	59.3187
292.5	7.84	59.8758
292.5	7.86	60.6689
292.5	7.88	62.2273
292.5	7.9	63.1803
292.5	7.92	63.3
292.5	7.94	64.3393
292.5	7.96	64.3652
292.5	7.98	65.0164
292.5	8	65.7085
292.5	8.02	65.9655
292.5	8.04	66.918
292.5	8.06	67.1513
292.5	8.08	67.0739
292.5	8.1	66.9161
292.5	8.12	66.9687
292.5	8.14	66.4107
292.5	8.16	66.6271
292.5	8.18	66.5331
292.5	8.2	66.4118
292.5	8.22	66.6399
292.5	8.24	66.627
292.5	8.26	67.2709
292.5	8.28	67.4572
292.5	8.3	68.1272
292.5	8.32	68.3987
292.5	8.34	69.1682
292.5	8.36	69.0436
292.5	8.38	68.9475
292.5	8.4	69.2459
292.5	8.42	69.4376
292.5	8.44	69.4263
292.5	8.46	69.1345
292.5	8.48	68.6787
292.5	8.5	68.6254
292.5	8.52	68.7168
292.5	8.54	68.7211
292.5	8.56	69.1179
292.5	8.58	69.8809
292.5	8.6	70.1524
292.5	8.62	71.1483
292.5	8.64	71.9671
292.5	8.66	72.8687
292.5	8.68	74.4609
292.5	8.7	75.513
292.5	8.72	76.6677
292.5	8.74	77.839
292.5	8.76	79.4348
292.5	8.78	80.8038
292.5	8.8	82.2196
292.5	8.82	83.1332
292.5	8.84	84.4977
292.5	8.86	85.6474
292.5	8.88	86.6425
292.5	8.9	87.4818
292.5	8.92	88.2668
292.5	8.94	88.9209
292.5	8.96	89.2511
292.5	8.98	89.5303
292.5	9	90.0728
292.5	9.02	90.5975
292.5	9.04	90.4889
292.5	9.06	90.3599
292.5	9.08	90.1312
292.5	9.1	90.3785
292.5	9.12	90.8084
292.5	9.14	91.2117
292.5	9.16	91.7652
292.5	9.18	91.8297
292.5	9.2	92.1109
292.5	9.22	92.3824
292.5	9.24	93.0883
292.5	9.26	93.8387
292.5	9.28	94.4363
292.5	9.3	94.4559
292.5	9.32	94.2142
292.5	9.34	94.2095
292.5	9.36	94.2006
292.5	9.38	94.7855
292.5	9.4	94.4091
292.5	9.42	93.4314
292.5	9.44	92.15
292.5	9.46	90.9423
292.5	9.48	90.4332
287.5	7.02	36.833
287.5	7.04	37.0891
287.5	7.06	37.0773
287.5	7.08	37.3053
287.5	7.1	37.7489
287.5	7.12	38.3284
287.5	7.14	38.7866
287.5	7.16	39.4145
287.5	7.18	40.3252
287.5	7.2	40.7671
287.5	7.22	40.8628
287.5	7.24	41.1403
287.5	7.26	41.5276
287.5	7.28	41.625
287.5	7.3	41.6189
287.5	7.32	41.8871
287.5	7.34	42.5478
287.5	7.36	42.7894
287.5	7.38	42.8823
287.5	7.4	43.7584
287.5	7.42	44.5679
287.5	7.44	45.0958
287.5	7.46	45.9352
287.5	7.48	47.3306
287.5	7.5	48.5379
287.5	7.52	49.4843
287.5	7.54	49.5897
287.5	7.56	50.4941
287.5	7.58	51.6481
287.5	7.6	52.1999
287.5	7.62	53.1878
287.5	7.64	53.8308
287.5	7.66	53.6507
287.5	7.68	53.8856
287.5	7.7	54.1749
287.5	7.72	55.5366
287.5	7.74	56.4703
287.5	7.76	57.5538
287.5	7.78	58.3213
287.5	7.8	58.6693
287.5	7.82	59.5049
287.5	7.84	60.3867
287.5	7.86	61.3774
287.5	7.88	62.812
287.5	7.9	63.7652
287.5	7.92	63.9326
287.5	7.94	64.8511
287.5	7.96	65.4015
287.5	7.98	66.1564
287.5	8	66.7328
287.5	8.02	66.6404
287.5	8.04	67.3362
287.5	8.06	67.5555
287.5	8.08	67.0663
287.5	8.1	66.9361
287.5	8.12	66.994
287.5	8.14	66.6473
287.5	8.16	66.048
287.5	8.18	65.7792
287.5	8.2	65.825
287.5	8.22	66.4079
287.5	8.24	66.3334
287.5	8.26	66.5026
287.5	8.28	66.8738
287.5	8.3	67.2727
287.5	8.32	67.4153
287.5	8.34	67.8874
287.5	8.36	68.3327
287.5	8.38	68.1185
287.5	8.4	68.5136
287.5	8.42	68.5699
287.5	8.44	68.3901
287.5	8.46	68.5507
287.5	8.48	68.3342
287.5	8.5	68.5877
287.5	8.52	68.946
287.5	8.54	69.4352
287.5	8.56	69.7275
287.5	8.58	70.7309
287.5	8.6	71.0133
287.5	8.62	71.9259
287.5	8.64	72.797
287.5	8.66	73.9372
287.5	8.68	75.1688
287.5	8.7	76.1028
287.5	8.72	77.2348
287.5	8.74	78.605
287.5	8.76	80.1914
287.5	8.78	81.0335
287.5	8.8	82.578
287.5	8.82	83.5788
287.5	8.84	84.9283
287.5	8.86	86.0131
287.5	8.88	87.0167
287.5	8.9	88.018
287.5	8.92	88.6631
287.5	8.94	89.0933
287.5	8.96	89.514
287.5	8.98	90.0955
287.5	9	90.2762
287.5	9.02	90.6508
287.5	9.04	90.5623
287.5	9.06	90.7515
287.5	9.08	90.9558
287.5	9.1	91.2089
287.5	9.12	91.724
287.5	9.14	92.086
287.5	9.16	92.3632
287.5	9.18	92.5111
287.5	9.2	93.0754
287.5	9.22	93.5405
287.5	9.24	94.1591
287.5	9.26	94.5094
287.5	9.28	94.8674
287.5	9.3	94.8573
287.5	9.32	94.4459
287.5	9.34	94.5113
287.5	9.36	94.6345
287.5	9.38	95.1826
287.5	9.4	94.7935
287.5	9.42	93.5992
287.5	9.44	92.7364
287.5	9.46	91.5888
287.5	9.48	91.1877
282.5	7.02	37.0591
282.5	7.04	37.0793
282.5	7.06	37.145
282.5	7.08	37.041
282.5	7.1	37.6126
282.5	7.12	37.7868
282.5	7.14	37.6909
282.5	7.16	38.3655
282.5	7.18	38.6332
282.5	7.2	38.4947
282.5	7.22	39.2291
282.5	7.24	39.6608
282.5	7.26	40.0751
282.5	7.28	40.7378
282.5	7.3	40.8421
282.5	7.32	41.6122
282.5	7.34	42.4957
282.5	7.36	42.8916
282.5	7.38	43.6802
282.5	7.4	44.4143
282.5	7.42	44.9691
282.5	7.44	45.7892
282.5	7.46	46.5122
282.5	7.48	47.4617
282.5	7.5	48.6798
282.5	7.52	49.4732
282.5	7.54	49.888
282.5	7.56	50.7015
282.5	7.58	51.6749
282.5	7.6	53.1148
282.5	7.62	54.2297
282.5	7.64	54.4954
282.5	7.66	54.3842
282.5	7.68	54.9504
282.5	7.7	54.6777
282.5	7.72	55.4706
282.5	7.74	56.0284
282.5	7.76	57.0346
282.5	7.78	57.6598
282.5	7.8	57.7402
282.5	7.82	58.0169
282.5	7.84	59.132
282.5	7.86	60.4013
282.5	7.88	61.5049
282.5	7.9	62.7455
282.5	7.92	63.4854
282.5	7.94	64.822
282.5	7.96	65.3135
282.5	7.98	66.0554
282.5	8	66.3706
282.5	8.02	66.6335
282.5	8.04	67.0446
282.5	8.06	67.3014
282.5	8.08	67.1875
282.5	8.1	67.4198
282.5	8.12	67.1676
282.5	8.14	66.3864
282.5	8.16	66.2722
282.5	8.18	65.9992
282.5	8.2	66.622
282.5	8.22	67.0288
282.5	8.24	66.8623
282.5	8.26	66.8105
282.5	8.28	66.9075
282.5	8.3	66.8559
282.5	8.32	67.036
282.5	8.34	67.2957
282.5	8.36	67.9385
282.5	8.38	67.8907
282.5	8.4	68.0895
282.5	8.42	68.0511
282.5	8.44	68.3777
282.5	8.46	68.5244
282.5	8.48	68.6522
282.5	8.5	68.8885
282.5	8.52	69.1113
282.5	8.54	69.9278
282.5	8.56	69.7167
282.5	8.58	70.7989
282.5	8.6	70.996
282.5	8.62	72.1445
282.5	8.64	73.0817
282.5	8.66	74.5644
282.5	8.68	75.8777
282.5	8.7	77.209
282.5	8.72	78.688
282.5	8.74	80.1096
282.5	8.76	81.7664
282.5	8.78	82.4424
282.5	8.8	84.0557
282.5	8.82	85.0576
282.5	8.84	86.2358
282.5	8.86	87.1303
282.5	8.88	87.7333
282.5	8.9	88.5272
282.5	8.92	89.0761
282.5	8.94	89.5566
282.5	8.96	90.0058
282.5	8.98	90.5071
282.5	9	90.7276
282.5	9.02	90.9885
282.5	9.04	90.8314
282.5	9.06	90.9104
282.5	9.08	91.3702
282.5	9.1	91.5164
282.5	9.12	91.9174
282.5	9.14	92.2868
282.5	9.16	92.3458
282.5	9.18	92.9179
282.5	9.2	93.3583
282.5	9.22	93.9084
282.5	9.24	94.6371
282.5	9.26	95.0102
282.5	9.28	95.2094
282.5	9.3	95.3273
282.5	9.32	95.135
282.5	9.34	94.9271
282.5	9.36	95.3761
282.5	9.38	95.1375
282.5	9.4	94.8647
282.5	9.42	94.1208
282.5	9.44	93.5505
282.5	9.46	93.0511
282.5	9.48	92.5563
277.5	7.02	37.9055
277.5	7.04	37.9149
277.5	7.06	37.6015
277.5	7.08	37.29
277.5	7.1	38.0562
277.5	7.12	37.7946
277.5	7.14	37.5985
277.5	7.16	37.9369
277.5	7.18	37.9643
277.5	7.2	37.8257
277.5	7.22	38.8663
277.5	7.24	38.7495
277.5	7.26	39.937
277.5	7.28	40.7786
277.5	7.3	40.9839
277.5	7.32	41.9799
277.5	7.34	43.1968
277.5	7.36	43.7254
277.5	7.38	44.2535
277.5	7.4	44.6971
277.5	7.42	45.0743
277.5	7.44	46.4327
277.5	7.46	47.1676
277.5	7.48	47.7251
277.5	7.5	48.9845
277.5	7.52	50
277.5	7.54	50.8937
277.5	7.56	51.3861
277.5	7.58	52.3436
277.5	7.6	54.0654
277.5	7.62	54.742
277.5	7.64	55.2827
277.5	7.66	55.1665
277.5	7.68	55.9498
277.5	7.7	55.7081
277.5	7.72	56.0411
277.5	7.74	56.3524
277.5	7.76	57.0718
277.5	7.78	57.2747
277.5	7.8	57.8003
277.5	7.82	57.86
277.5	7.84	58.7276
277.5	7.86	59.9677
277.5	7.88	60.6095
277.5	7.9	61.8178
277.5	7.92	62.8072
277.5	7.94	64.1629
277.5	7.96	64.9947
277.5	7.98	65.9463
277.5	8	65.9579
277.5	8.02	66.9747
277.5	8.04	66.9767
277.5	8.06	67.0175
277.5	8.08	66.9479
277.5	8.1	67.1519
277.5	8.12	66.9977
277.5	8.14	66.2591
277.5	8.16	66.0687
277.5	8.18	66.1779
277.5	8.2	66.7747
277.5	8.22	66.4577
277.5	8.24	66.4411
277.5	8.26	66.623
277.5	8.28	66.8214
277.5	8.3	66.764
277.5	8.32	66.9019
277.5	8.34	67.1819
277.5	8.36	68.0806
277.5	8.38	68.2864
277.5	8.4	68.5426
277.5	8.42	68.6058
277.5	8.44	69.143
277.5	8.46	69.3989
277.5	8.48	69.9405
277.5	8.5	70.1879
277.5	8.52	70.5189
277.5	8.54	70.8645
277.5	8.56	70.5343
277.5	8.58	71.2112
277.5	8.6	71.505
277.5	8.62	72.5979
277.5	8.64	73.62
277.5	8.66	75.1242
277.5	8.68	76.208
277.5	8.7	77.6405
277.5	8.72	79.1466
277.5	8.74	80.7719
277.5	8.76	82.3745
277.5	8.78	83.1154
277.5	8.8	84.4149
277.5	8.82	85.7628
277.5	8.84	87.0087
277.5	8.86	87.7792
277.5	8.88	88.4978
277.5	8.9	89.2299
277.5	8.92	89.6976
277.5	8.94	90.0794
277.5	8.96	90.2316
277.5	8.98	90.6947
277.5	9	91.1416
277.5	9.02	91.1702
277.5	9.04	90.7795
277.5	9.06	90.7241
277.5	9.08	90.9808
277.5	9.1	91.2306
277.5	9.12	91.5274
277.5	9.14	91.97
277.5	9.16	92.3138
277.5	9.18	92.9984
277.5	9.2	93.2563
277.5	9.22	93.8299
277.5	9.24	94.7216
277.5	9.26	95.172
277.5	9.28	95.4392
277.5	9.3	95.2994
277.5	9.32	95.1728
277.5	9.34	95.0326
277.5	9.36	95.4879
277.5	9.38	95.1161
277.5	9.4	94.9137
277.5	9.42	94.3386
277.5	9.44	93.6184
277.5	9.46	93.3389
277.5	9.48	92.7673
272.5	7.02	38.1456
272.5	7.04	37.9921
272.5	7.06	38.0481
272.5	7.08	37.6964
272.5	7.1	38.2484
272.5	7.12	37.795
272.5	7.14	37.9848
272.5	7.16	38.1965
272.5	7.18	38.0464
272.5	7.2	38.5115
272.5	7.22	39.2911
272.5	7.24	39.6582
272.5	7.26	40.7291
272.5	7.28	41.4277
272.5	7.3	41.8509
272.5	7.32	42.6737
272.5	7.34	43.7513
272.5	7.36	44.1988
272.5	7.38	44.5169
272.5	7.4	44.917
272.5	7.42	45.7795
272.5	7.44	46.8786
272.5	7.46	47.3511
272.5	7.48	47.7523
272.5	7.5	48.8625
272.5	7.52	50.0608
272.5	7.54	50.4382
272.5	7.56	50.643
272.5	7.58	51.3949
272.5	7.6	52.5192
272.5	7.62	52.5262
272.5	7.64	52.9778
272.5	7.66	53.3476
272.5	7.68	54.2449
272.5	7.7	54.8547
272.5	7.72	55.5424
272.5	7.74	56.6533
272.5	7.76	57.6036
272.5	7.78	58.0052
272.5	7.8	58.8666
272.5	7.82	59.3409
272.5	7.84	59.6231
272.5	7.86	60.4401
272.5	7.88	61.0209
272.5	7.9	61.9702
272.5	7.92	62.6889
272.5	7.94	63.4
272.5	7.96	64.4256
272.5	7.98	65.1257
272.5	8	65.2429
272.5	8.02	66.0714
272.5	8.04	66.5252
272.5	8.06	66.9988
272.5	8.08	66.9261
272.5	8.1	66.628
272.5	8.12	66.4563
272.5	8.14	66.28
272.5	8.16	66.1804
272.5	8.18	66.6604
272.5	8.2	66.7109
272.5	8.22	66.3922
272.5	8.24	66.3812
272.5	8.26	66.6052
272.5	8.28	67.3158
272.5	8.3	67.6438
272.5	8.32	67.877
272.5	8.34	68.1223
272.5	8.36	68.5179
272.5	8.38	68.5675
272.5	8.4	68.9272
272.5	8.42	69.329
272.5	8.44	69.5935
272.5	8.46	69.7762
272.5	8.48	70.0624
272.5	8.5	70.1097
272.5	8.52	70.7103
272.5	8.54	70.7633
272.5	8.56	70.9805
272.5	8.58	71.8156
272.5	8.6	72.4377
272.5	8.62	73.3867
272.5	8.64	74.7204
272.5	8.66	76.0036
272.5	8.68	76.9722
272.5	8.7	78.5316
272.5	8.72	79.734
272.5	8.74	81.1902
272.5	8.76	82.5419
272.5	8.78	83.401
272.5	8.8	84.4753
272.5	8.82	85.8232
272.5	8.84	86.8387
272.5	8.86	87.5951
272.5	8.88	88.4799
272.5	8.9	88.9711
272.5	8.92	89.4373
272.5	8.94	89.9727
272.5	8.96	90.2093
272.5	8.98	90.6375
272.5	9	91.0499
272.5	9.02	90.9811
272.5	9.04	91.045
272.5	9.06	91.0757
272.5	9.08	91.3043
272.5	9.1	91.9092
272.5	9.12	92.2999
272.5	9.14	92.786
272.5	9.16	93.1616
272.5	9.18	93.6142
272.5	9.2	93.9897
272.5	9.22	94.712
272.5	9.24	95.2418
272.5	9.26	95.6439
272.5	9.28	95.755
272.5	9.3	95.2874
272.5	9.32	95.263
272.5	9.34	95.3247
272.5	9.36	95.8441
272.5	9.38	95.8741
272.5	9.4	95.6809
272.5	9.42	94.8702
272.5	9.44	94.2149
272.5	9.46	93.615
272.5	9.48	93.8316
267.5	7.02	38.5018
267.5	7.04	38.3248
267.5	7.06	38.5632
267.5	7.08	38.5721
267.5	7.1	38.9158
267.5	7.12	38.8738
267.5	7.14	39.075
267.5	7.16	38.7017
267.5	7.18	38.5764
267.5	7.2	38.9891
267.5	7.22	39.5527
267.5	7.24	39.9496
267.5	7.26	40.6048
267.5	7.28	41.1386
267.5	7.3	41.3273
267.5	7.32	42.1288
267.5	7.34	43.0514
267.5	7.36	43.8329
267.5	7.38	43.925
267.5	7.4	44.3249
267.5	7.42	45.703
267.5	7.44	46.6108
267.5	7.46	46.8301
267.5	7.48	47.4325
267.5	7.5	48.3141
267.5	7.52	48.8969
267.5	7.54	49.3863
267.5	7.56	49.651
267.5	7.58	50.4675
267.5	7.6	51.5547
267.5	7.62	51.7258
267.5	7.64	52.0393
267.5	7.66	53.0437
267.5	7.68	53.9387
267.5	7.7	55.0306
267.5	7.72	56.149
267.5	7.74	56.7719
267.5	7.76	57.4473
267.5	7.78	57.8434
267.5	7.8	58.5219
267.5	7.82	58.7309
267.5	7.84	59.2678
267.5	7.86	59.7654
267.5	7.88	60.179
267.5	7.9	61.1174
267.5	7.92	61.8654
267.5	7.94	62.8289
267.5	7.96	63.9415
267.5	7.98	64.4068
267.5	8	64.6057
267.5	8.02	64.965
267.5	8.04	65.4935
267.5	8.06	66.2858
267.5	8.08	66.7125
267.5	8.1	66.2449
267.5	8.12	66.398
267.5	8.14	66.6603
267.5	8.16	66.5842
267.5	8.18	67.0156
267.5	8.2	67.3102
267.5	8.22	67.5895
267.5	8.24	67.8632
267.5	8.26	68.0851
267.5	8.28	68.2706
267.5	8.3	68.9928
267.5	8.32	69.1773
267.5	8.34	69.2141
267.5	8.36	69.5059
267.5	8.38	69.7403
267.5	8.4	69.5839
267.5	8.42	69.6465
267.5	8.44	69.6393
267.5	8.46	69.8483
267.5	8.48	70.5118
267.5	8.5	70.7166
267.5	8.52	71.0241
267.5	8.54	71.3591
267.5	8.56	71.7616
267.5	8.58	72.4021
267.5	8.6	73.5993
267.5	8.62	74.6972
267.5	8.64	75.8666
267.5	8.66	76.8386
267.5	8.68	77.9302
267.5	8.7	79.3338
267.5	8.72	80.6758
267.5	8.74	81.9107
267.5	8.76	83.1491
267.5	8.78	84.1274
267.5	8.8	84.9315
267.5	8.82	86.1651
267.5	8.84	87.0968
267.5	8.86	87.8697
267.5	8.88	88.4664
267.5	8.9	88.8163
267.5	8.92	89.2456
267.5	8.94	89.8038
267.5	8.96	90.3071
267.5	8.98	90.8412
267.5	9	91.4457
267.5	9.02	91.3609
267.5	9.04	91.725
267.5	9.06	92.0216
267.5	9.08	92.2264
267.5	9.1	92.701
267.5	9.12	93.1583
267.5	9.14	93.6097
267.5	9.16	93.8373
267.5	9.18	94.1636
267.5	9.2	94.5074
267.5	9.22	95.2363
267.5	9.24	95.6057
267.5	9.26	95.7521
267.5	9.28	95.8997
267.5	9.3	95.8197
267.5	9.32	95.9228
267.5	9.34	95.8436
267.5	9.36	96.1029
267.5	9.38	96.2789
267.5	9.4	96.1187
267.5	9.42	95.5326
267.5	9.44	95.1073
267.5	9.46	94.958
267.5	9.48	95.3368
262.5	7.02	38.2811
262.5	7.04	38.1469
262.5	7.06	37.8253
262.5	7.08	38.2039
262.5	7.1	38.722
262.5	7.12	38.8749
262.5	7.14	38.6836
262.5	7.16	38.5779
262.5	7.18	38.6164
262.5	7.2	38.5485
262.5	7.22	38.7049
262.5	7.24	39.0967
262.5	7.26	40.0038
262.5	7.28	40.6541
262.5	7.3	41.0157
262.5	7.32	41.928
262.5	7.34	42.8011
262.5	7.36	43.8002
262.5	7.38	43.6083
262.5	7.4	44.868
262.5	7.42	46.2898
262.5	7.44	46.9022
262.5	7.46	46.8282
262.5	7.48	47.4076
262.5	7.5	48.2139
262.5	7.52	48.3265
262.5	7.54	49.1701
262.5	7.56	49.4214
262.5	7.58	50.3842
262.5	7.6	51.0963
262.5	7.62	51.9895
262.5	7.64	52.6582
262.5	7.66	53.9051
262.5	7.68	54.7251
262.5	7.7	55.5266
262.5	7.72	56.797
262.5	7.74	57.2854
262.5	7.76	58.2121
262.5	7.78	59.1682
262.5	7.8	59.4502
262.5	7.82	59.1729
262.5	7.84	59.4361
262.5	7.86	60.1988
262.5	7.88	60.547
262.5	7.9	61.6046
262.5	7.92	61.8705
262.5	7.94	62.6222
262.5	7.96	62.7517
262.5	7.98	63.1677
262.5	8	63.6531
262.5	8.02	63.8805
262.5	8.04	64.6569
262.5	8.06	65.3158
262.5	8.08	65.7936
262.5	8.1	65.7049
262.5	8.12	66.1939
262.5	8.14	66.4738
262.5	8.16	67.1141
262.5	8.18	66.9418
262.5	8.2	67.366
262.5	8.22	68.1201
262.5	8.24	68.6115
262.5	8.26	68.573
262.5	8.28	68.1633
262.5	8.3	68.4799
262.5	8.32	68.4735
262.5	8.34	68.7064
262.5	8.36	68.8548
262.5	8.38	69.6664
262.5	8.4	69.6737
262.5	8.42	69.7948
262.5	8.44	69.6713
262.5	8.46	70.1053
262.5	8.48	71.2638
262.5	8.5	71.7374
262.5	8.52	72.2884
262.5	8.54	72.8875
262.5	8.56	73.6661
262.5	8.58	74.1076
262.5	8.6	74.7881
262.5	8.62	75.5205
262.5	8.64	76.4766
262.5	8.66	77.2734
262.5	8.68	78.2628
262.5	8.7	79.4723
262.5	8.72	81.0081
262.5	8.74	82.2419
262.5	8.76	83.2752
262.5	8.78	84.1214
262.5	8.8	85.1457
262.5	8.82	86.5385
262.5	8.84	87.642
262.5	8.86	88.6854
262.5	8.88	89.2147
262.5	8.9	89.593
262.5	8.92	89.9291
262.5	8.94	90.4034
262.5	8.96	90.8202
262.5	8.98	91.3611
262.5	9	91.8306
262.5	9.02	91.872
262.5	9.04	92.0076
262.5	9.06	92.1943
262.5	9.08	92.4502
262.5	9.1	92.7862
262.5	9.12	93.1375
262.5	9.14	93.2346
262.5	9.16	93.6923
262.5	9.18	94.2289
262.5	9.2	94.6857
262.5	9.22	95.0178
262.5	9.24	95.5722
262.5	9.26	95.6939
262.5	9.28	95.8768
262.5	9.3	96.0237
262.5	9.32	96.1773
262.5	9.34	96.6343
262.5	9.36	96.3057
262.5	9.38	95.9459
262.5	9.4	95.9133
262.5	9.42	95.9551
262.5	9.44	95.1152
262.5	9.46	95.4139
262.5	9.48	95.2064
257.5	7.02	38.3351
257.5	7.04	38.0587
257.5	7.06	37.9585
257.5	7.08	37.6901
257.5	7.1	38.1735
257.5	7.12	38.5355
257.5	7.14	38.0912
257.5	7.16	38.6156
257.5	7.18	38.5687
257.5	7.2	38.5551
257.5	7.22	38.5748
257.5	7.24	39.1589
257.5	7.26	39.9808
257.5	7.28	40.9424
257.5	7.3	41.6937
257.5	7.32	42.4479
257.5	7.34	43.1364
257.5	7.36	43.8678
257.5	7.38	44.8159
257.5	7.4	46.2697
257.5	7.42	47.3806
257.5	7.44	47.8076
257.5	7.46	47.745
257.5	7.48	48.4761
257.5	7.5	48.8958
257.5	7.52	48.9331
257.5	7.54	50.1068
257.5	7.56	50.5445
257.5	7.58	51.2027
257.5	7.6	51.4607
257.5	7.62	52.6366
257.5	7.64	53.5723
257.5	7.66	54.6514
257.5	7.68	55.1213
257.5	7.7	56.2119
257.5	7.72	57.3588
257.5	7.74	58.271
257.5	7.76	58.9165
257.5	7.78	59.6711
257.5	7.8	59.8801
257.5	7.82	59.6447
257.5	7.84	59.7796
257.5	7.86	60.346
257.5	7.88	60.981
257.5	7.9	61.5862
257.5	7.92	61.7692
257.5	7.94	62.077
257.5	7.96	62.1276
257.5	7.98	63.0233
257.5	8	63.8432
257.5	8.02	64.3977
257.5	8.04	64.9202
257.5	8.06	65.3996
257.5	8.08	65.8105
257.5	8.1	65.8759
257.5	8.12	66.2651
257.5	8.14	66.4005
257.5	8.16	67.4468
257.5	8.18	66.8076
257.5	8.2	67.0237
257.5	8.22	67.7204
257.5	8.24	68.5008
257.5	8.26	68.6924
257.5	8.28	68.3267
257.5	8.3	68.2862
257.5	8.32	68.1038
257.5	8.34	68.6099
257.5	8.36	68.5207
257.5	8.38	69.1288
257.5	8.4	69.3004
257.5	8.42	69.3266
257.5	8.44	68.9055
257.5	8.46	69.2843
257.5	8.48	70.3265
257.5	8.5	71.1409
257.5	8.52	72.0986
257.5	8.54	72.5661
257.5	8.56	73.4138
257.5	8.58	74.1242
257.5	8.6	74.5215
257.5	8.62	75.2484
257.5	8.64	76.4435
257.5	8.66	77.5432
257.5	8.68	78.4299
257.5	8.7	79.6018
257.5	8.72	80.9334
257.5	8.74	82.0199
257.5	8.76	83.1539
257.5	8.78	84.3671
257.5	8.8	85.7422
257.5	8.82	86.9937
257.5	8.84	88.1683
257.5	8.86	89.1192
257.5	8.88	89.6738
257.5	8.9	90.0682
257.5	8.92	90.4233
257.5	8.94	90.9695
257.5	8.96	91.1457
257.5	8.98	91.4905
257.5	9	91.5858
257.5	9.02	91.72
257.5	9.04	91.8434
257.5	9.06	92.1413
257.5	9.08	92.6226
257.5	9.1	93.1602
257.5	9.12	93.4985
257.5	9.14	93.5231
257.5	9.16	94.1018
257.5	9.18	94.6354
257.5	9.2	95.2941
257.5	9.22	95.6743
257.5	9.24	96.1007
257.5	9.26	96.1354
257.5	9.28	96.3683
257.5	9.3	96.2544
257.5	9.32	96.3576
257.5	9.34	97.0908
257.5	9.36	96.5793
257.5	9.38	95.9829
257.5	9.4	96.0797
257.5	9.42	96.0484
257.5	9.44	95.6268
257.5	9.46	95.2381
257.5	9.48	94.4681
252.5	7.02	38.8612
252.5	7.04	38.5303
252.5	7.06	38.827
252.5	7.08	37.9127
252.5	7.1	38.5035
252.5	7.12	38.6021
252.5	7.14	38.7943
252.5	7.16	39.2276
252.5	7.18	38.8003
252.5	7.2	39.0438
252.5	7.22	39.3227
252.5	7.24	40.1464
252.5	7.26	40.7099
252.5	7.28	41.7793
252.5	7.3	42.3371
252.5	7.32	42.845
252.5	7.34	43.0399
252.5	7.36	43.5038
252.5	7.38	45.0344
252.5	7.4	46.0482
252.5	7.42	46.7349
252.5	7.44	47.3073
252.5	7.46	47.7928
252.5	7.48	48.4553
252.5	7.5	49.252
252.5	7.52	49.8826
252.5	7.54	51.186
252.5	7.56	52.1597
252.5	7.58	52.5611
252.5	7.6	52.7706
252.5	7.62	53.5588
252.5	7.64	54.0976
252.5	7.66	54.7859
252.5	7.68	55.302
252.5	7.7	56.0139
252.5	7.72	56.7517
252.5	7.74	57.206
252.5	7.76	57.3694
252.5	7.78	58.2173
252.5	7.8	58.4828
252.5	7.82	58.364
252.5	7.84	58.9151
252.5	7.86	59.7062
252.5	7.88	60.3038
252.5	7.9	60.8084
252.5	7.92	60.9136
252.5	7.94	61.6818
252.5	7.96	62.2057
252.5	7.98	62.9239
252.5	8	63.9737
252.5	8.02	64.8047
252.5	8.04	65.0821
252.5	8.06	65.4908
252.5	8.08	65.8796
252.5	8.1	66.1683
252.5	8.12	66.7561
252.5	8.14	67.1848
252.5	8.16	67.9725
252.5	8.18	67.7934
252.5	8.2	68.3324
252.5	8.22	68.8283
252.5	8.24	69.6149
252.5	8.26	69.9163
252.5	8.28	69.6986
252.5	8.3	69.7544
252.5	8.32	69.8691
252.5	8.34	69.6185
252.5	8.36	69.604
252.5	8.38	69.3679
252.5	8.4	69.212
252.5	8.42	69.1157
252.5	8.44	68.65
252.5	8.46	68.749
252.5	8.48	69.7712
252.5	8.5	70.4203
252.5	8.52	71.3132
252.5	8.54	72.0777
252.5	8.56	72.7527
252.5	8.58	74.1358
252.5	8.6	74.7742
252.5	8.62	75.7457
252.5	8.64	76.8222
252.5	8.66	78.1149
252.5	8.68	79.0179
252.5	8.7	80.3495
252.5	8.72	81.4997
252.5	8.74	82.7924
252.5	8.76	83.9224
252.5	8.78	85.16
252.5	8.8	86.5641
252.5	8.82	87.741
252.5	8.84	89.0104
252.5	8.86	89.872
252.5	8.88	90.3788
252.5	8.9	90.6685
252.5	8.92	91.0083
252.5	8.94	91.565
252.5	8.96	92.1074
252.5	8.98	92.2616
252.5	9	92.3714
252.5	9.02	92.5709
252.5	9.04	92.7002
252.5	9.06	93.1398
252.5	9.08	93.5836
252.5	9.1	94.2745
252.5	9.12	94.6141
252.5	9.14	94.6476
252.5	9.16	94.8909
252.5	9.18	95.3642
252.5	9.2	95.7612
252.5	9.22	96.1568
252.5	9.24	96.5422
252.5	9.26	96.4243
252.5	9.28	96.8077
252.5	9.3	96.6626
252.5	9.32	96.8096
252.5	9.34	97.2144
252.5	9.36	96.8794
252.5	9.38	96.4203
252.5	9.4	96.4185
252.5	9.42	96.2134
252.5	9.44	96.0622
252.5	9.46	95.7233
252.5	9.48	94.5652
247.5	7.02	39.0215
247.5	7.04	38.549
247.5	7.06	38.4652
247.5	7.08	37.7433
247.5	7.1	38.0074
247.5	7.12	38.0691
247.5	7.14	38.3845
247.5	7.16	38.8001
247.5	7.18	38.3336
247.5	7.2	38.7229
247.5	7.22	39.3496
247.5	7.24	39.8989
247.5	7.26	40.3551
247.5	7.28	41.2573
247.5	7.3	42.0922
247.5	7.32	42.2463
247.5	7.34	42.5638
247.5	7.36	42.8011
247.5	7.38	44.1008
247.5	7.4	45.1591
247.5	7.42	45.6541
247.5	7.44	46.3134
247.5	7.46	46.9644
247.5	7.48	48.0742
247.5	7.5	48.9467
247.5	7.52	50.1971
247.5	7.54	51.4008
247.5	7.56	52.2585
247.5	7.58	53.0219
247.5	7.6	52.9385
247.5	7.62	53.1978
247.5	7.64	53.8143
247.5	7.66	54.5184
247.5	7.68	54.6649
247.5	7.7	54.7792
247.5	7.72	55.23
247.5	7.74	55.6994
247.5	7.76	56.5753
247.5	7.78	56.9991
247.5	7.8	57.5771
247.5	7.82	58.046
247.5	7.84	58.6585
247.5	7.86	59.5678
247.5	7.88	60.4949
247.5	7.9	61.1744
247.5	7.92	61.7044
247.5	7.94	62.2822
247.5	7.96	62.5104
247.5	7.98	63.0488
247.5	8	64.0719
247.5	8.02	64.6516
247.5	8.04	65.0663
247.5	8.06	65.6166
247.5	8.08	65.6799
247.5	8.1	66.1336
247.5	8.12	66.7228
247.5	8.14	67.4484
247.5	8.16	68.0958
247.5	8.18	68.1818
247.5	8.2	68.7051
247.5	8.22	69.4207
247.5	8.24	70.2132
247.5	8.26	70.1832
247.5	8.28	70.3024
247.5	8.3	70.323
247.5	8.32	70.4491
247.5	8.34	69.8686
247.5	8.36	69.6757
247.5	8.38	69.713
247.5	8.4	69.6484
247.5	8.42	69.6582
247.5	8.44	69.6955
247.5	8.46	69.9474
247.5	8.48	70.8656
247.5	8.5	71.63
247.5	8.52	72.4187
247.5	8.54	73.1032
247.5	8.56	74.0114
247.5	8.58	74.9314
247.5	8.6	75.7699
247.5	8.62	76.7873
247.5	8.64	77.6241
247.5	8.66	78.6517
247.5	8.68	79.7162
247.5	8.7	80.93
247.5	8.72	82.2026
247.5	8.74	83.7661
247.5	8.76	84.7718
247.5	8.78	86.0449
247.5	8.8	87.1318
247.5	8.82	88.1644
247.5	8.84	89.2823
247.5	8.86	90.2692
247.5	8.88	90.7927
247.5	8.9	91.1456
247.5	8.92	91.4782
247.5	8.94	91.9468
247.5	8.96	92.3563
247.5	8.98	92.5641
247.5	9	92.8794
247.5	9.02	93.2425
247.5	9.04	93.1915
247.5	9.06	93.6034
247.5	9.08	93.8671
247.5	9.1	94.3333
247.5	9.12	94.6008
247.5	9.14	94.8083
247.5	9.16	95.1464
247.5	9.18	95.5957
247.5	9.2	95.8426
247.5	9.22	95.9278
247.5	9.24	96.452
247.5	9.26	96.3988
247.5	9.28	96.6867
247.5	9.3	96.8259
247.5	9.32	96.9482
247.5	9.34	97.0241
247.5	9.36	96.8406
247.5	9.38	96.4953
247.5	9.4	96.4387
247.5	9.42	96.2996
247.5	9.44	96.2687
247.5	9.46	96.1892
247.5	9.48	95.7096
242.5	7.02	40.1082
242.5	7.04	39.3083
242.5	7.06	39.0675
242.5	7.08	38.3996
242.5	7.1	38.7026
242.5	7.12	38.8225
242.5	7.14	38.7418
242.5	7.16	38.6997
242.5	7.18	38.3448
242.5	7.2	38.7916
242.5	7.22	38.8419
242.5	7.24	39.4517
242.5	7.26	40.1017
242.5	7.28	41.0134
242.5	7.3	41.6048
242.5	7.32	41.6219
242.5	7.34	42.562
242.5	7.36	43.1373
242.5	7.38	44.1985
242.5	7.4	44.8064
242.5	7.42	45.6714
242.5	7.44	46.4016
242.5	7.46	47.2459
242.5	7.48	48.0293
242.5	7.5	48.8361
242.5	7.52	50.2214
242.5	7.54	51.4636
242.5	7.56	52.2385
242.5	7.58	53.0746
242.5	7.6	53.714
242.5	7.62	54.3513
242.5	7.64	55.1969
242.5	7.66	55.5078
242.5	7.68	55.8278
242.5	7.7	55.9059
242.5	7.72	56.2416
242.5	7.74	56.4513
242.5	7.76	57.181
242.5	7.78	57.6143
242.5	7.8	57.6793
242.5	7.82	58.3124
242.5	7.84	58.3029
242.5	7.86	58.6183
242.5	7.88	59.5788
242.5	7.9	60.1241
242.5	7.92	60.8969
242.5	7.94	61.2944
242.5	7.96	61.9408
242.5	7.98	62.5026
242.5	8	63.3198
242.5	8.02	64.0532
242.5	8.04	64.8386
242.5	8.06	65.5526
242.5	8.08	65.7634
242.5	8.1	66.1701
242.5	8.12	66.548
242.5	8.14	67.1956
242.5	8.16	67.4568
242.5	8.18	67.5327
242.5	8.2	67.964
242.5	8.22	68.3796
242.5	8.24	68.9821
242.5	8.26	69.2575
242.5	8.28	69.6102
242.5	8.3	69.6712
242.5	8.32	69.6489
242.5	8.34	69.4961
242.5	8.36	69.4949
242.5	8.38	69.8664
242.5	8.4	70.2703
242.5	8.42	70.1512
242.5	8.44	70.7486
242.5	8.46	71.0399
242.5	8.48	71.8055
242.5	8.5	73.0068
242.5	8.52	73.6792
242.5	8.54	74.3433
242.5	8.56	74.9388
242.5	8.58	75.3031
242.5	8.6	76.1036
242.5	8.62	77.2567
242.5	8.64	78.0605
242.5	8.66	79.2762
242.5	8.68	80.3218
242.5	8.7	81.3607
242.5	8.72	82.854
242.5	8.74	84.0619
242.5	8.76	85.3777
242.5	8.78	86.7789
242.5	8.8	87.7956
242.5	8.82	88.6759
242.5	8.84	89.396
242.5	8.86	90.0907
242.5	8.88	90.5446
242.5	8.9	90.9445
242.5	8.92	91.2351
242.5	8.94	91.7371
242.5	8.96	92.0989
242.5	8.98	92.4973
242.5	9	92.7448
242.5	9.02	93.2311
242.5	9.04	93.2615
242.5	9.06	93.5385
242.5	9.08	93.8906
242.5	9.1	94.2271
242.5	9.12	94.4988
242.5	9.14	94.7791
242.5	9.16	95.1433
242.5	9.18	95.3367
242.5	9.2	95.8031
242.5	9.22	95.9289
242.5	9.24	96.3013
242.5	9.26	96.442
242.5	9.28	96.6339
242.5	9.3	96.7886
242.5	9.32	97.1325
242.5	9.34	97.2051
242.5	9.36	96.9231
242.5	9.38	97.0332
242.5	9.4	96.7857
242.5	9.42	96.6162
242.5	9.44	96.6523
242.5	9.46	96.477
242.5	9.48	96.2838
237.5	7.02	39.4477
237.5	7.04	38.9162
237.5	7.06	38.7801
237.5	7.08	38.0214
237.5	7.1	38.4747
237.5	7.12	38.5601
237.5	7.14	38.1795
237.5	7.16	38.0935
237.5	7.18	38.0255
237.5	7.2	38.6015
237.5	7.22	38.4749
237.5	7.24	39.1622
237.5	7.26	39.8129
237.5	7.28	40.5957
237.5	7.3	41.1251
237.5	7.32	41.5554
237.5	7.34	42.786
237.5	7.36	44.1286
237.5	7.38	44.8452
237.5	7.4	45.1737
237.5	7.42	46.3854
237.5	7.44	47.2024
237.5	7.46	48.3372
237.5	7.48	48.8998
237.5	7.5	48.9496
237.5	7.52	50.1642
237.5	7.54	51.0073
237.5	7.56	50.8103
237.5	7.58	51.8888
237.5	7.6	53.1396
237.5	7.62	53.4568
237.5	7.64	54.0957
237.5	7.66	54.2909
237.5	7.68	54.8128
237.5	7.7	55.5704
237.5	7.72	55.701
237.5	7.74	55.5556
237.5	7.76	56.3368
237.5	7.78	56.6645
237.5	7.8	56.3527
237.5	7.82	56.8228
237.5	7.84	57.2106
237.5	7.86	57.4767
237.5	7.88	58.5569
237.5	7.9	59.2272
237.5	7.92	59.6711
237.5	7.94	60.2693
237.5	7.96	61.2712
237.5	7.98	61.8858
237.5	8	62.7133
237.5	8.02	63.3594
237.5	8.04	63.6721
237.5	8.06	64.4061
237.5	8.08	64.9742
237.5	8.1	65.4816
237.5	8.12	66.1221
237.5	8.14	66.6789
237.5	8.16	66.806
237.5	8.18	67.1724
237.5	8.2	67.617
237.5	8.22	68.1627
237.5	8.24	68.6507
237.5	8.26	69.0791
237.5	8.28	68.9162
237.5	8.3	68.7859
237.5	8.32	68.6107
237.5	8.34	68.6
237.5	8.36	68.7282
237.5	8.38	69.0186
237.5	8.4	69.8998
237.5	8.42	70.1564
237.5	8.44	70.9118
237.5	8.46	71.2616
237.5	8.48	72.2657
237.5	8.5	73.5466
237.5	8.52	74.7811
237.5	8.54	75.9938
237.5	8.56	76.9301
237.5	8.58	77.3588
237.5	8.6	77.9148
237.5	8.62	78.8734
237.5	8.64	79.6422
237.5	8.66	80.9174
237.5	8.68	82.1684
237.5	8.7	83.0968
237.5	8.72	84.1319
237.5	8.74	84.8938
237.5	8.76	85.8151
237.5	8.78	87.0068
237.5	8.8	87.876
237.5	8.82	88.7654
237.5	8.84	89.566
237.5	8.86	89.9334
237.5	8.88	90.1253
237.5	8.9	90.603
237.5	8.92	91.1976
237.5	8.94	91.8144
237.5	8.96	92.3967
237.5	8.98	92.906
237.5	9	93.2992
237.5	9.02	93.8754
237.5	9.04	94.1774
237.5	9.06	94.5589
237.5	9.08	94.9822
237.5	9.1	95.1766
237.5	9.12	95.2641
237.5	9.14	95.6215
237.5	9.16	95.7683
237.5	9.18	96.0044
237.5	9.2	96.2485
237.5	9.22	96.0596
237.5	9.24	96.1949
237.5	9.26	96.3802
237.5	9.28	96.6959
237.5	9.3	96.9587
237.5	9.32	97.5219
237.5	9.34	97.4712
237.5	9.36	97.3958
237.5	9.38	97.3881
237.5	9.4	97.6062
237.5	9.42	98.0639
237.5	9.44	97.619
237.5	9.46	97.1642
237.5	9.48	96.5318
232.5	7.02	39.0778
232.5	7.04	38.8854
232.5	7.06	38.7144
232.5	7.08	38.6232
232.5	7.1	38.9656
232.5	7.12	38.9416
232.5	7.14	38.9026
232.5	7.16	38.7373
232.5	7.18	39.0792
232.5	7.2	39.1362
232.5	7.22	39.4385
232.5	7.24	39.9367
232.5	7.26	40.451
232.5	7.28	40.7346
232.5	7.3	41.3941
232.5	7.32	41.865
232.5	7.34	42.854
232.5	7.36	43.9437
232.5	7.38	44.6541
232.5	7.4	45.7045
232.5	7.42	47.0113
232.5	7.44	47.3916
232.5	7.46	48.4517
232.5	7.48	49.0637
232.5	7.5	49.0434
232.5	7.52	50.035
232.5	7.54	50.5484
232.5	7.56	50.1292
232.5	7.58	50.939
232.5	7.6	51.6686
232.5	7.62	51.6914
232.5	7.64	52.6449
232.5	7.66	53.1014
232.5	7.68	53.5463
232.5	7.7	54.4181
232.5	7.72	54.8925
232.5	7.74	54.8454
232.5	7.76	56.0703
232.5	7.78	56.4913
232.5	7.8	56.8115
232.5	7.82	57.2072
232.5	7.84	57.6195
232.5	7.86	58.1954
232.5	7.88	59.1349
232.5	7.9	59.9019
232.5	7.92	60.2094
232.5	7.94	61.1064
232.5	7.96	61.4076
232.5	7.98	61.7987
232.5	8	62.0788
232.5	8.02	62.4701
232.5	8.04	62.803
232.5	8.06	63.3891
232.5	8.08	64.1911
232.5	8.1	64.5841
232.5	8.12	65.5052
232.5	8.14	65.9012
232.5	8.16	66.6001
232.5	8.18	67.7145
232.5	8.2	68.4107
232.5	8.22	69.2801
232.5	8.24	70.0462
232.5	8.26	70.2248
232.5	8.28	69.9295
232.5	8.3	69.8457
232.5	8.32	69.6218
232.5	8.34	69.4026
232.5	8.36	69.6903
232.5	8.38	69.7248
232.5	8.4	70.2578
232.5	8.42	70.6606
232.5	8.44	71.1136
232.5	8.46	71.7851
232.5	8.48	72.6903
232.5	8.5	73.483
232.5	8.52	74.7809
232.5	8.54	76.2173
232.5	8.56	77.1322
232.5	8.58	77.7432
232.5	8.6	78.7384
232.5	8.62	79.7114
232.5	8.64	80.5165
232.5	8.66	81.7142
232.5	8.68	83.0276
232.5	8.7	84.2907
232.5	8.72	84.9115
232.5	8.74	85.6745
232.5	8.76	86.686
232.5	8.78	87.482
232.5	8.8	88.2812
232.5	8.82	89.073
232.5	8.84	89.9868
232.5	8.86	90.2079
232.5	8.88	90.4097
232.5	8.9	91.0145
232.5	8.92	91.753
232.5	8.94	92.4176
232.5	8.96	92.8846
232.5	8.98	93.4578
232.5	9	93.8842
232.5	9.02	94.4648
232.5	9.04	94.6709
232.5	9.06	95.1096
232.5	9.08	95.5859
232.5	9.1	95.6196
232.5	9.12	95.8053
232.5	9.14	96.1124
232.5	9.16	96.2411
232.5	9.18	96.4654
232.5	9.2	96.4342
232.5	9.22	96.2424
232.5	9.24	96.2954
232.5	9.26	96.4037
232.5	9.28	96.6097
232.5	9.3	96.9225
232.5	9.32	97.2177
232.5	9.34	97.046
232.5	9.36	97.0262
232.5	9.38	97.0793
232.5	9.4	97.9221
232.5	9.42	98.2796
232.5	9.44	97.7602
232.5	9.46	97.7087
232.5	9.48	97.2222
227.5	7.02	38.7121
227.5	7.04	38.4483
227.5	7.06	38.262
227.5	7.08	38.557
227.5	7.1	39.0232
227.5	7.12	39.4823
227.5	7.14	39.6576
227.5	7.16	39.7797
227.5	7.18	40.5259
227.5	7.2	40.5087
227.5	7.22	40.645
227.5	7.24	40.9082
227.5	7.26	41.6125
227.5	7.28	42.1161
227.5	7.3	42.4623
227.5	7.32	42.7088
227.5	7.34	43.8009
227.5	7.36	44.324
227.5	7.38	45.1335
227.5	7.4	46.1433
227.5	7.42	46.7499
227.5	7.44	47.5739
227.5	7.46	48.0483
227.5	7.48	48.7526
227.5	7.5	48.8377
227.5	7.52	49.2916
227.5	7.54	49.5421
227.5	7.56	49.3921
227.5	7.58	50.1372
227.5	7.6	50.4688
227.5	7.62	51.0134
227.5	7.64	52.165
227.5	7.66	52.8877
227.5	7.68	53.072
227.5	7.7	53.7106
227.5	7.72	54.8835
227.5	7.74	54.9209
227.5	7.76	56.5728
227.5	7.78	56.7844
227.5	7.8	57.3451
227.5	7.82	57.8049
227.5	7.84	58.0727
227.5	7.86	58.8047
227.5	7.88	59.6102
227.5	7.9	60.7912
227.5	7.92	61.0133
227.5	7.94	61.7461
227.5	7.96	61.966
227.5	7.98	62.2569
227.5	8	62.2152
227.5	8.02	62.4347
227.5	8.04	62.6511
227.5	8.06	63.4137
227.5	8.08	63.9387
227.5	8.1	64.4046
227.5	8.12	65.1366
227.5	8.14	65.8368
227.5	8.16	66.4916
227.5	8.18	67.6641
227.5	8.2	68.6236
227.5	8.22	69.8262
227.5	8.24	70.6389
227.5	8.26	70.4493
227.5	8.28	70.5789
227.5	8.3	70.6047
227.5	8.32	70.4165
227.5	8.34	69.8726
227.5	8.36	70.0354
227.5	8.38	70.0367
227.5	8.4	70.3667
227.5	8.42	70.7099
227.5	8.44	70.9745
227.5	8.46	71.6688
227.5	8.48	72.4246
227.5	8.5	72.7584
227.5	8.52	73.8405
227.5	8.54	75.4592
227.5	8.56	76.3912
227.5	8.58	77.1349
227.5	8.6	78.3533
227.5	8.62	79.4817
227.5	8.64	80.6171
227.5	8.66	82.0255
227.5	8.68	83.1615
227.5	8.7	84.4706
227.5	8.72	85.393
227.5	8.74	86.3954
227.5	8.76	87.5931
227.5	8.78	88.5184
227.5	8.8	89.3191
227.5	8.82	89.9896
227.5	8.84	90.7403
227.5	8.86	90.9079
227.5	8.88	91.1941
227.5	8.9	91.9328
227.5	8.92	92.5081
227.5	8.94	92.8969
227.5	8.96	93.1851
227.5	8.98	93.617
227.5	9	94.0331
227.5	9.02	94.4992
227.5	9.04	94.6256
227.5	9.06	95.0651
227.5	9.08	95.6401
227.5	9.1	95.853
227.5	9.12	96.171
227.5	9.14	96.5047
227.5	9.16	96.7187
227.5	9.18	96.7591
227.5	9.2	96.6519
227.5	9.22	96.6401
227.5	9.24	96.8956
227.5	9.26	97.0637
227.5	9.28	97.1933
227.5	9.3	97.146
227.5	9.32	97.1294
227.5	9.34	96.979
227.5	9.36	96.4923
227.5	9.38	96.7359
227.5	9.4	97.5993
227.5	9.42	97.7401
227.5	9.44	97.2261
227.5	9.46	97.2125
227.5	9.48	96.7963
222.5	7.02	38.0539
222.5	7.04	37.784
222.5	7.06	37.4303
222.5	7.08	37.2845
222.5	7.1	37.9218
222.5	7.12	38.2737
222.5	7.14	38.636
222.5	7.16	38.7365
222.5	7.18	39.3816
222.5	7.2	39.5931
222.5	7.22	39.8849
222.5	7.24	40.3564
222.5	7.26	41.4266
222.5	7.28	42.2254
222.5	7.3	42.7081
[truncated: 5,565 more rows]

## Sheet: panel_d
Time [s]	Mw	Accuracy
302.5	7.02	38.5694
302.5	7.04	38.1887
302.5	7.06	37.9109
302.5	7.08	37.6068
302.5	7.1	37.2351
302.5	7.12	37.2314
302.5	7.14	36.9256
302.5	7.16	36.9038
302.5	7.18	36.6945
302.5	7.2	36.776
302.5	7.22	36.4849
302.5	7.24	36.1415
302.5	7.26	36.0741
302.5	7.28	35.9993
302.5	7.3	35.7787
302.5	7.32	35.6001
302.5	7.34	35.6837
302.5	7.36	35.9322
302.5	7.38	36.25
302.5	7.4	36.6346
302.5	7.42	36.8307
302.5	7.44	37.5749
302.5	7.46	38.2779
302.5	7.48	38.6298
302.5	7.5	39.1759
302.5	7.52	39.8258
302.5	7.54	40.8372
302.5	7.56	41.4708
302.5	7.58	42.5307
302.5	7.6	43.5613
302.5	7.62	44.1845
302.5	7.64	44.6627
302.5	7.66	45.3871
302.5	7.68	46.5502
302.5	7.7	48.0409
302.5	7.72	48.5012
302.5	7.74	49.5879
302.5	7.76	50.9939
302.5	7.78	52.311
302.5	7.8	52.6861
302.5	7.82	53.9961
302.5	7.84	54.9299
302.5	7.86	55.6306
302.5	7.88	56.0208
302.5	7.9	56.2541
302.5	7.92	57.5194
302.5	7.94	58.5068
302.5	7.96	59.1492
302.5	7.98	59.5381
302.5	8	60.169
302.5	8.02	61.0904
302.5	8.04	61.6373
302.5	8.06	62.3748
302.5	8.08	62.973
302.5	8.1	63.8704
302.5	8.12	64.1732
302.5	8.14	64.3422
302.5	8.16	64.4444
302.5	8.18	64.317
302.5	8.2	65.161
302.5	8.22	64.948
302.5	8.24	65.3049
302.5	8.26	65.264
302.5	8.28	65.1032
302.5	8.3	65.2364
302.5	8.32	65.4913
302.5	8.34	65.3257
302.5	8.36	65.0778
302.5	8.38	65.0981
302.5	8.4	64.7567
302.5	8.42	64.8258
302.5	8.44	65.516
302.5	8.46	66.0163
302.5	8.48	66.7258
302.5	8.5	66.9679
302.5	8.52	67.4467
302.5	8.54	67.726
302.5	8.56	68.7
302.5	8.58	69.6082
302.5	8.6	70.8959
302.5	8.62	71.9956
302.5	8.64	72.8863
302.5	8.66	73.8132
302.5	8.68	74.6751
302.5	8.7	75.4896
302.5	8.72	76.6078
302.5	8.74	78.2305
302.5	8.76	79.3758
302.5	8.78	80.4228
302.5	8.8	81.3348
302.5	8.82	82.4106
302.5	8.84	83.1439
302.5	8.86	84.0532
302.5	8.88	84.8825
302.5	8.9	86.0789
302.5	8.92	86.7109
302.5	8.94	87.1003
302.5	8.96	87.621
302.5	8.98	88.1349
302.5	9	88.8168
302.5	9.02	88.8419
302.5	9.04	89.039
302.5	9.06	89.1639
302.5	9.08	89.4404
302.5	9.1	89.4837
302.5	9.12	89.6805
302.5	9.14	89.989
302.5	9.16	90.3353
302.5	9.18	90.4876
302.5	9.2	90.2582
302.5	9.22	90.8688
302.5	9.24	91.5067
302.5	9.26	92.048
302.5	9.28	92.4957
302.5	9.3	92.9347
302.5	9.32	93.2153
302.5	9.34	93.2587
302.5	9.36	93.206
302.5	9.38	93.6842
302.5	9.4	93.7605
302.5	9.42	93.9516
302.5	9.44	93.4637
302.5	9.46	93.6315
302.5	9.48	93.8069
297.5	7.02	37.9365
297.5	7.04	37.3441
297.5	7.06	37.3016
297.5	7.08	37.0629
297.5	7.1	36.7011
297.5	7.12	36.6822
297.5	7.14	36.8201
297.5	7.16	36.8091
297.5	7.18	36.338
297.5	7.2	36.3651
297.5	7.22	36.2639
297.5	7.24	35.956
297.5	7.26	35.8212
297.5	7.28	36.1802
297.5	7.3	35.9272
297.5	7.32	35.908
297.5	7.34	36.0837
297.5	7.36	36.3934
297.5	7.38	37.0933
297.5	7.4	37.4
297.5	7.42	37.9887
297.5	7.44	39.0135
297.5	7.46	39.4915
297.5	7.48	39.4562
297.5	7.5	40.3887
297.5	7.52	41.0388
297.5	7.54	41.7823
297.5	7.56	42.3455
297.5	7.58	43.3864
297.5	7.6	44.141
297.5	7.62	44.7409
297.5	7.64	45.5755
297.5	7.66	46.4839
297.5	7.68	47.7612
297.5	7.7	48.7725
297.5	7.72	49.652
297.5	7.74	50.502
297.5	7.76	51.8323
297.5	7.78	52.6754
297.5	7.8	53.3985
297.5	7.82	54.444
297.5	7.84	55.1702
297.5	7.86	56.0394
297.5	7.88	56.8266
297.5	7.9	56.8666
297.5	7.92	57.7976
297.5	7.94	58.7036
297.5	7.96	59.2505
297.5	7.98	60.4113
297.5	8	61.0155
297.5	8.02	61.6245
297.5	8.04	62.3207
297.5	8.06	63.0004
297.5	8.08	63.7015
297.5	8.1	64.2738
297.5	8.12	64.7047
297.5	8.14	64.9854
297.5	8.16	65.1713
297.5	8.18	65.0971
297.5	8.2	65.6889
297.5	8.22	65.7626
297.5	8.24	65.8596
297.5	8.26	65.7365
297.5	8.28	65.4343
297.5	8.3	65.6682
297.5	8.32	65.7772
297.5	8.34	65.5526
297.5	8.36	65.1305
297.5	8.38	64.9334
297.5	8.4	64.6743
297.5	8.42	64.532
297.5	8.44	65.009
297.5	8.46	65.4947
297.5	8.48	66.0877
297.5	8.5	67.0548
297.5	8.52	67.8541
297.5	8.54	68.4934
297.5	8.56	69.4375
297.5	8.58	70.0198
297.5	8.6	71.1914
297.5	8.62	72.5348
297.5	8.64	73.6143
297.5	8.66	74.6766
297.5	8.68	75.5276
297.5	8.7	76.0355
297.5	8.72	76.7365
297.5	8.74	78.2768
297.5	8.76	79.5955
297.5	8.78	80.6013
297.5	8.8	81.6201
297.5	8.82	82.6335
297.5	8.84	83.3242
297.5	8.86	84.276
297.5	8.88	85.2367
297.5	8.9	86.3034
297.5	8.92	87.0507
297.5	8.94	87.1021
297.5	8.96	87.527
297.5	8.98	88.2938
297.5	9	88.718
297.5	9.02	88.622
297.5	9.04	88.8185
297.5	9.06	88.6354
297.5	9.08	88.7253
297.5	9.1	88.8411
297.5	9.12	89.0805
297.5	9.14	89.4953
297.5	9.16	89.9327
297.5	9.18	89.8943
297.5	9.2	90.166
297.5	9.22	90.7438
297.5	9.24	91.1111
297.5	9.26	91.6633
297.5	9.28	92.2018
297.5	9.3	92.5577
297.5	9.32	92.7448
297.5	9.34	92.8755
297.5	9.36	92.6142
297.5	9.38	93.0778
297.5	9.4	92.6641
297.5	9.42	92.8608
297.5	9.44	92.9419
297.5	9.46	93.5115
297.5	9.48	93.5337
292.5	7.02	37.442
292.5	7.04	36.9813
292.5	7.06	36.8042
292.5	7.08	36.3933
292.5	7.1	36.2266
292.5	7.12	36.1066
292.5	7.14	36.3525
292.5	7.16	36.1762
292.5	7.18	35.3194
292.5	7.2	35.4659
292.5	7.22	35.6318
292.5	7.24	35.6735
292.5	7.26	35.6915
292.5	7.28	36.0317
292.5	7.3	35.5694
292.5	7.32	35.654
292.5	7.34	35.7977
292.5	7.36	36.0621
292.5	7.38	37.2218
292.5	7.4	37.144
292.5	7.42	37.4158
292.5	7.44	38.4961
292.5	7.46	38.874
292.5	7.48	39.0411
292.5	7.5	39.9958
292.5	7.52	40.971
292.5	7.54	41.7559
292.5	7.56	43.0726
292.5	7.58	44.0609
292.5	7.6	44.8358
292.5	7.62	45.2971
292.5	7.64	45.9617
292.5	7.66	46.5804
292.5	7.68	48.0443
292.5	7.7	48.9149
292.5	7.72	49.5896
292.5	7.74	50.6698
292.5	7.76	51.5557
292.5	7.78	51.9843
292.5	7.8	52.9475
292.5	7.82	54.613
292.5	7.84	55.1574
292.5	7.86	56.2989
292.5	7.88	56.9576
292.5	7.9	57.1245
292.5	7.92	58.0901
292.5	7.94	58.3333
292.5	7.96	58.6658
292.5	7.98	59.8399
292.5	8	60.5838
292.5	8.02	60.6004
292.5	8.04	61.5878
292.5	8.06	61.984
292.5	8.08	62.8807
292.5	8.1	63.5876
292.5	8.12	64.1162
292.5	8.14	64.3897
292.5	8.16	64.8236
292.5	8.18	65.1757
292.5	8.2	65.7073
292.5	8.22	65.904
292.5	8.24	65.5678
292.5	8.26	65.6762
292.5	8.28	65.1503
292.5	8.3	65.2617
292.5	8.32	65.0504
292.5	8.34	65.4368
292.5	8.36	65.2084
292.5	8.38	64.5647
292.5	8.4	64.2779
292.5	8.42	64.3036
292.5	8.44	65.0123
292.5	8.46	65.4627
292.5	8.48	66.178
292.5	8.5	67.2308
292.5	8.52	67.9822
292.5	8.54	68.6865
292.5	8.56	69.6651
292.5	8.58	70.3406
292.5	8.6	71.5439
292.5	8.62	72.8679
292.5	8.64	73.7625
292.5	8.66	74.8458
292.5	8.68	75.8391
292.5	8.7	76.5349
292.5	8.72	77.2206
292.5	8.74	78.3352
292.5	8.76	79.5035
292.5	8.78	80.8496
292.5	8.8	81.7172
292.5	8.82	82.5982
292.5	8.84	83.6553
292.5	8.86	84.7094
292.5	8.88	85.7916
292.5	8.9	86.6676
292.5	8.92	87.4829
292.5	8.94	87.7952
292.5	8.96	88.0769
292.5	8.98	88.6252
292.5	9	88.8828
292.5	9.02	88.9614
292.5	9.04	89.0144
292.5	9.06	88.8809
292.5	9.08	88.5698
292.5	9.1	88.7506
292.5	9.12	89.1248
292.5	9.14	89.2964
292.5	9.16	89.7617
292.5	9.18	89.7896
292.5	9.2	90.4454
292.5	9.22	90.9516
292.5	9.24	91.3256
292.5	9.26	91.6309
292.5	9.28	92.4495
292.5	9.3	92.8878
292.5	9.32	93.108
292.5	9.34	93.3274
292.5	9.36	93.3423
292.5	9.38	93.5706
292.5	9.4	93.2159
292.5	9.42	93.3902
292.5	9.44	93.5738
292.5	9.46	94.0891
292.5	9.48	93.4825
287.5	7.02	38.185
287.5	7.04	37.8961
287.5	7.06	37.3777
287.5	7.08	37.5
287.5	7.1	37.1287
287.5	7.12	36.8534
287.5	7.14	36.8512
287.5	7.16	36.5576
287.5	7.18	35.7528
287.5	7.2	35.8708
287.5	7.22	36.0397
287.5	7.24	36.2051
287.5	7.26	36.6025
287.5	7.28	36.5279
287.5	7.3	36.4632
287.5	7.32	36.5024
287.5	7.34	36.6465
287.5	7.36	37.0986
287.5	7.38	37.7186
287.5	7.4	37.7414
287.5	7.42	37.5829
287.5	7.44	38.128
287.5	7.46	38.4881
287.5	7.48	38.9772
287.5	7.5	39.8812
287.5	7.52	41.1061
287.5	7.54	41.7821
287.5	7.56	43.2992
287.5	7.58	44.1613
287.5	7.6	45.0616
287.5	7.62	45.8577
287.5	7.64	46.5195
287.5	7.66	46.7739
287.5	7.68	47.9426
287.5	7.7	48.7773
287.5	7.72	49.2611
287.5	7.74	50.59
287.5	7.76	50.8868
287.5	7.78	52.1386
287.5	7.8	53.093
287.5	7.82	54.4656
287.5	7.84	55.0138
287.5	7.86	56.0545
287.5	7.88	56.6173
287.5	7.9	57.0403
287.5	7.92	58.2598
287.5	7.94	58.8541
287.5	7.96	59.3965
287.5	7.98	59.8881
287.5	8	60.6298
287.5	8.02	60.6547
287.5	8.04	62.0612
287.5	8.06	62.6713
287.5	8.08	63.5489
287.5	8.1	64.1965
287.5	8.12	64.328
287.5	8.14	64.2404
287.5	8.16	64.4785
287.5	8.18	65.1022
287.5	8.2	65.3371
287.5	8.22	65.4931
287.5	8.24	65.0269
287.5	8.26	65.5954
287.5	8.28	65.2599
287.5	8.3	65.3159
287.5	8.32	65.3839
287.5	8.34	66.0203
287.5	8.36	66.1664
287.5	8.38	65.7499
287.5	8.4	65.5333
287.5	8.42	66.0049
287.5	8.44	66.9447
287.5	8.46	67.1939
287.5	8.48	67.7669
287.5	8.5	68.6317
287.5	8.52	68.961
287.5	8.54	69.5568
287.5	8.56	70.4834
287.5	8.58	71.2018
287.5	8.6	72.5161
287.5	8.62	73.5538
287.5	8.64	74.2456
287.5	8.66	75.1809
287.5	8.68	76.1719
287.5	8.7	77.1639
287.5	8.72	78.2409
287.5	8.74	79.1266
287.5	8.76	80.1787
287.5	8.78	81.7096
287.5	8.8	82.5694
287.5	8.82	83.4725
287.5	8.84	84.5362
287.5	8.86	85.5986
287.5	8.88	86.7176
287.5	8.9	87.383
287.5	8.92	88.1096
287.5	8.94	88.5507
287.5	8.96	88.8676
287.5	8.98	89.1436
287.5	9	89.3816
287.5	9.02	89.546
287.5	9.04	89.546
287.5	9.06	89.4945
287.5	9.08	89.3309
287.5	9.1	89.6108
287.5	9.12	90.0405
287.5	9.14	90.3051
287.5	9.16	90.7139
287.5	9.18	90.8599
287.5	9.2	91.5735
287.5	9.22	92.0046
287.5	9.24	92.3937
287.5	9.26	92.7721
287.5	9.28	93.3033
287.5	9.3	93.602
287.5	9.32	93.7756
287.5	9.34	94.034
287.5	9.36	94.2737
287.5	9.38	94.3328
287.5	9.4	93.9878
287.5	9.42	94.0978
287.5	9.44	94.0402
287.5	9.46	93.913
287.5	9.48	93.6373
282.5	7.02	39.3423
282.5	7.04	39.1208
282.5	7.06	38.5114
282.5	7.08	38.4737
282.5	7.1	38.2709
282.5	7.12	37.4321
282.5	7.14	37.3379
282.5	7.16	37.0729
282.5	7.18	36.4992
282.5	7.2	36.4299
282.5	7.22	36.2431
282.5	7.24	36.2136
282.5	7.26	36.4596
282.5	7.28	36.6225
282.5	7.3	36.731
282.5	7.32	37.0296
282.5	7.34	36.8561
282.5	7.36	37.0918
282.5	7.38	37.3289
282.5	7.4	37.772
282.5	7.42	37.7881
282.5	7.44	38.2043
282.5	7.46	38.5194
282.5	7.48	38.5275
282.5	7.5	38.9135
282.5	7.52	39.6943
282.5	7.54	40.3899
282.5	7.56	41.8649
282.5	7.58	42.4781
282.5	7.6	43.3496
282.5	7.62	44.4563
282.5	7.64	45.4119
282.5	7.66	45.6438
282.5	7.68	46.7896
282.5	7.7	47.7628
282.5	7.72	48.5677
282.5	7.74	49.8153
282.5	7.76	50.172
282.5	7.78	51.9153
282.5	7.8	52.9576
282.5	7.82	53.942
282.5	7.84	54.5435
282.5	7.86	55.7713
282.5	7.88	56.6688
282.5	7.9	57.5433
282.5	7.92	58.6757
282.5	7.94	59.4079
282.5	7.96	60.1064
282.5	7.98	60.1271
282.5	8	60.7448
282.5	8.02	61.3581
282.5	8.04	62.313
282.5	8.06	62.8128
282.5	8.08	63.4387
282.5	8.1	63.8264
282.5	8.12	64.1381
282.5	8.14	64.4776
282.5	8.16	64.7674
282.5	8.18	65.5683
282.5	8.2	65.4932
282.5	8.22	65.5954
282.5	8.24	65.5072
282.5	8.26	66.0359
282.5	8.28	66.1453
282.5	8.3	66.4465
282.5	8.32	66.4978
282.5	8.34	66.7848
282.5	8.36	66.8186
282.5	8.38	66.5767
282.5	8.4	66.761
282.5	8.42	67.1219
282.5	8.44	67.8035
282.5	8.46	67.7447
282.5	8.48	68.2209
282.5	8.5	68.9887
282.5	8.52	69.1909
282.5	8.54	69.7734
282.5	8.56	70.7434
282.5	8.58	71.7047
282.5	8.6	73.0169
282.5	8.62	74.1235
282.5	8.64	74.948
282.5	8.66	76.0029
282.5	8.68	76.9759
282.5	8.7	77.6307
282.5	8.72	78.8938
282.5	8.74	79.701
282.5	8.76	80.7315
282.5	8.78	82.0416
282.5	8.8	83.0409
282.5	8.82	83.7984
282.5	8.84	84.8925
282.5	8.86	86.0282
282.5	8.88	87.0004
282.5	8.9	88.0011
282.5	8.92	88.7121
282.5	8.94	89.4237
282.5	8.96	89.9027
282.5	8.98	90.1125
282.5	9	90.1724
282.5	9.02	90.3271
282.5	9.04	90.4139
282.5	9.06	90.4053
282.5	9.08	90.6931
282.5	9.1	90.8333
282.5	9.12	91.2013
282.5	9.14	91.3869
282.5	9.16	91.7077
282.5	9.18	92.045
282.5	9.2	92.7054
282.5	9.22	93.0623
282.5	9.24	93.3006
282.5	9.26	93.6566
282.5	9.28	93.6958
282.5	9.3	93.7929
282.5	9.32	93.7518
282.5	9.34	94.1834
282.5	9.36	94.414
282.5	9.38	94.1472
282.5	9.4	93.7561
282.5	9.42	94.514
282.5	9.44	95.1379
282.5	9.46	95.2166
282.5	9.48	95.2915
277.5	7.02	39.1304
277.5	7.04	38.6674
277.5	7.06	37.9986
277.5	7.08	38.0674
277.5	7.1	38.0344
277.5	7.12	37.1918
277.5	7.14	37.2025
277.5	7.16	36.8306
277.5	7.18	36.8555
277.5	7.2	36.6922
277.5	7.22	36.6363
277.5	7.24	36.8616
277.5	7.26	37.2225
277.5	7.28	36.955
277.5	7.3	36.8251
277.5	7.32	37.4543
277.5	7.34	37.2904
277.5	7.36	37.2911
277.5	7.38	37.4065
277.5	7.4	37.6788
277.5	7.42	37.5514
277.5	7.44	37.881
277.5	7.46	38.3164
277.5	7.48	38.3684
277.5	7.5	39.1016
277.5	7.52	39.6259
277.5	7.54	40.6031
277.5	7.56	41.951
277.5	7.58	42.2789
277.5	7.6	43.5785
277.5	7.62	44.3761
277.5	7.64	45.5879
277.5	7.66	46.101
277.5	7.68	47.585
277.5	7.7	48.5039
277.5	7.72	48.8157
277.5	7.74	49.4961
277.5	7.76	49.9001
277.5	7.78	51.6383
277.5	7.8	52.3975
277.5	7.82	53.6606
277.5	7.84	54.2048
277.5	7.86	54.916
277.5	7.88	56.049
277.5	7.9	57.0116
277.5	7.92	58.6048
277.5	7.94	59.345
277.5	7.96	60.1047
277.5	7.98	60.2621
277.5	8	60.6683
277.5	8.02	61.3682
277.5	8.04	62.0676
277.5	8.06	62.9776
277.5	8.08	63.2613
277.5	8.1	63.6879
277.5	8.12	63.4933
277.5	8.14	63.8319
277.5	8.16	64.5062
277.5	8.18	65.2555
277.5	8.2	65.3077
277.5	8.22	65.5859
277.5	8.24	65.9014
277.5	8.26	66.0694
277.5	8.28	66.3562
277.5	8.3	66.7283
277.5	8.32	67.0705
277.5	8.34	67.3673
277.5	8.36	67.1069
277.5	8.38	67.098
277.5	8.4	67.3986
277.5	8.42	67.5383
277.5	8.44	67.4953
277.5	8.46	67.6817
277.5	8.48	68.1901
277.5	8.5	68.6413
277.5	8.52	69.1845
277.5	8.54	69.992
277.5	8.56	71.2061
277.5	8.58	72.2925
277.5	8.6	73.5757
277.5	8.62	74.9025
277.5	8.64	76.1618
277.5	8.66	77.1747
277.5	8.68	78.0917
277.5	8.7	78.5555
277.5	8.72	79.4182
277.5	8.74	80.0428
277.5	8.76	80.9587
277.5	8.78	82.095
277.5	8.8	83.1415
277.5	8.82	84.0089
277.5	8.84	84.8485
277.5	8.86	86.0395
277.5	8.88	86.941
277.5	8.9	88.2588
277.5	8.92	89.1979
277.5	8.94	89.9459
277.5	8.96	90.5778
277.5	8.98	90.7105
277.5	9	90.7778
277.5	9.02	90.8205
277.5	9.04	90.9626
277.5	9.06	91.0089
277.5	9.08	91.2315
277.5	9.1	91.2316
277.5	9.12	91.5085
277.5	9.14	91.8402
277.5	9.16	91.8424
277.5	9.18	92.2448
277.5	9.2	92.7959
277.5	9.22	93.1482
277.5	9.24	93.4094
277.5	9.26	93.5735
277.5	9.28	93.5965
277.5	9.3	93.7221
277.5	9.32	93.8716
277.5	9.34	94.0987
277.5	9.36	94.4649
277.5	9.38	94.3299
277.5	9.4	94.0061
277.5	9.42	95.028
277.5	9.44	95.9289
277.5	9.46	96.2862
277.5	9.48	96.4405
272.5	7.02	38.8042
272.5	7.04	38.3134
272.5	7.06	37.9156
272.5	7.08	38.0632
272.5	7.1	38.5495
272.5	7.12	38.3619
272.5	7.14	38.1239
272.5	7.16	37.59
272.5	7.18	37.4165
272.5	7.2	37.2543
272.5	7.22	37.2562
272.5	7.24	37.1847
272.5	7.26	37.5542
272.5	7.28	37.4889
272.5	7.3	37.366
272.5	7.32	37.7327
272.5	7.34	37.4175
272.5	7.36	37.8551
272.5	7.38	38.5723
272.5	7.4	39.0041
272.5	7.42	38.6957
272.5	7.44	39.4293
272.5	7.46	40.0587
272.5	7.48	40.5284
272.5	7.5	41.1123
272.5	7.52	41.4831
272.5	7.54	42.6872
272.5	7.56	43.7914
272.5	7.58	43.5323
272.5	7.6	44.4297
272.5	7.62	45.6984
272.5	7.64	46.8132
272.5	7.66	47.2091
272.5	7.68	48.2735
272.5	7.7	49.3719
272.5	7.72	49.9107
272.5	7.74	50.6661
272.5	7.76	50.8756
272.5	7.78	52.4802
272.5	7.8	53.1121
272.5	7.82	54.019
272.5	7.84	54.7296
272.5	7.86	55.5365
272.5	7.88	56.3918
272.5	7.9	57.083
272.5	7.92	58.1148
272.5	7.94	58.8271
272.5	7.96	59.6338
272.5	7.98	60.3194
272.5	8	60.5194
272.5	8.02	60.867
272.5	8.04	61.3672
272.5	8.06	62.454
272.5	8.08	63.1437
272.5	8.1	63.6977
272.5	8.12	63.8174
272.5	8.14	63.8691
272.5	8.16	64.5639
272.5	8.18	64.8169
272.5	8.2	65.0713
272.5	8.22	65.7406
272.5	8.24	66.2112
272.5	8.26	65.9959
272.5	8.28	66.0332
272.5	8.3	66.4292
272.5	8.32	67.0923
272.5	8.34	67.7111
272.5	8.36	67.7808
272.5	8.38	67.8863
272.5	8.4	68.398
272.5	8.42	68.4662
272.5	8.44	68.2507
272.5	8.46	68.659
272.5	8.48	69.0598
272.5	8.5	69.0519
272.5	8.52	69.513
272.5	8.54	69.9841
272.5	8.56	71.0962
272.5	8.58	72.2947
272.5	8.6	73.3081
272.5	8.62	74.4426
272.5	8.64	75.7879
272.5	8.66	76.8686
272.5	8.68	77.9007
272.5	8.7	78.6378
272.5	8.72	79.4584
272.5	8.74	80.3997
272.5	8.76	81.3175
272.5	8.78	82.3127
272.5	8.8	83.3464
272.5	8.82	84.5354
272.5	8.84	85.2315
272.5	8.86	86.3636
272.5	8.88	87.3495
272.5	8.9	88.6167
272.5	8.92	89.4141
272.5	8.94	89.922
272.5	8.96	90.3946
272.5	8.98	90.5185
272.5	9	90.7302
272.5	9.02	90.6113
272.5	9.04	90.8883
272.5	9.06	90.8579
272.5	9.08	90.9493
272.5	9.1	91.0888
272.5	9.12	91.526
272.5	9.14	91.9892
272.5	9.16	92.1057
272.5	9.18	92.4913
272.5	9.2	93.0463
272.5	9.22	93.5885
272.5	9.24	94.0383
272.5	9.26	94.3961
272.5	9.28	94.5326
272.5	9.3	94.5997
272.5	9.32	94.6869
272.5	9.34	94.6423
272.5	9.36	95.048
272.5	9.38	95.3069
272.5	9.4	95.2122
272.5	9.42	95.4092
272.5	9.44	95.2692
272.5	9.46	95.3079
272.5	9.48	95.4386
267.5	7.02	37.6639
267.5	7.04	37.4695
267.5	7.06	37.2003
267.5	7.08	37.155
267.5	7.1	37.5306
267.5	7.12	37.4136
267.5	7.14	37.1717
267.5	7.16	36.7743
267.5	7.18	36.2945
267.5	7.2	36.7136
267.5	7.22	36.6778
267.5	7.24	36.469
267.5	7.26	36.7665
267.5	7.28	37.1556
267.5	7.3	37.1233
267.5	7.32	37.2894
267.5	7.34	37.2846
267.5	7.36	37.7399
267.5	7.38	38.6251
267.5	7.4	39.1056
267.5	7.42	39.1644
267.5	7.44	39.8536
267.5	7.46	40.6891
267.5	7.48	40.7725
267.5	7.5	41.04
267.5	7.52	41.8635
267.5	7.54	42.873
267.5	7.56	43.7388
267.5	7.58	43.8205
267.5	7.6	43.9024
267.5	7.62	45.1701
267.5	7.64	46.6787
267.5	7.66	47.3067
267.5	7.68	48.5855
267.5	7.7	49.9102
267.5	7.72	50.354
267.5	7.74	51.028
267.5	7.76	51.8251
267.5	7.78	53.1577
267.5	7.8	54.0277
267.5	7.82	55.091
267.5	7.84	55.4881
267.5	7.86	56.2717
267.5	7.88	56.9111
267.5	7.9	57.4277
267.5	7.92	58.1078
267.5	7.94	58.8783
267.5	7.96	59.4995
267.5	7.98	60.033
267.5	8	60.5596
267.5	8.02	60.733
267.5	8.04	61.2948
267.5	8.06	61.875
267.5	8.08	62.9299
267.5	8.1	63.6311
267.5	8.12	64.1708
267.5	8.14	64.2938
267.5	8.16	64.5529
267.5	8.18	64.6938
267.5	8.2	65.0352
267.5	8.22	65.4663
267.5	8.24	65.6615
267.5	8.26	65.8532
267.5	8.28	65.6754
267.5	8.3	66.0245
267.5	8.32	66.4343
267.5	8.34	67.0588
267.5	8.36	67.3886
267.5	8.38	67.9608
267.5	8.4	68.5592
267.5	8.42	69.1007
267.5	8.44	69.5834
267.5	8.46	69.8614
267.5	8.48	70.3309
267.5	8.5	70.0812
267.5	8.52	70.769
267.5	8.54	71.1809
267.5	8.56	72.1897
267.5	8.58	73.2655
267.5	8.6	74.0012
267.5	8.62	74.6581
267.5	8.64	75.8797
267.5	8.66	77.1293
267.5	8.68	78.2104
267.5	8.7	79.5442
267.5	8.72	80.3051
267.5	8.74	81.486
267.5	8.76	82.5037
267.5	8.78	83.1683
267.5	8.8	84.3457
267.5	8.82	85.6276
267.5	8.84	86.3305
267.5	8.86	87.3672
267.5	8.88	88.3382
267.5	8.9	89.255
267.5	8.92	89.941
267.5	8.94	90.4352
267.5	8.96	90.6996
267.5	8.98	91.0675
267.5	9	91.0836
267.5	9.02	91.028
267.5	9.04	91.1616
267.5	9.06	91.0173
267.5	9.08	91.1419
267.5	9.1	91.2989
267.5	9.12	91.7751
267.5	9.14	92.096
267.5	9.16	92.4237
267.5	9.18	92.7507
267.5	9.2	93.3635
267.5	9.22	93.7871
267.5	9.24	94.2316
267.5	9.26	94.7807
267.5	9.28	94.8046
267.5	9.3	95.0525
267.5	9.32	95.0689
267.5	9.34	95.0785
267.5	9.36	95.2993
267.5	9.38	95.774
267.5	9.4	95.6902
267.5	9.42	95.8666
267.5	9.44	95.9471
267.5	9.46	95.508
267.5	9.48	95.3846
262.5	7.02	37.5445
262.5	7.04	37.0733
262.5	7.06	36.8824
262.5	7.08	36.9562
262.5	7.1	36.5889
262.5	7.12	36.4017
262.5	7.14	36.1137
262.5	7.16	35.7098
262.5	7.18	35.5746
262.5	7.2	35.9063
262.5	7.22	35.6961
262.5	7.24	35.4347
262.5	7.26	35.3548
262.5	7.28	35.6755
262.5	7.3	35.8984
262.5	7.32	36.0221
262.5	7.34	36.6485
262.5	7.36	36.9944
262.5	7.38	37.4076
262.5	7.4	37.9943
262.5	7.42	38.6479
262.5	7.44	39.7959
262.5	7.46	40.6158
262.5	7.48	41.1517
262.5	7.5	41.7589
262.5	7.52	42.7275
262.5	7.54	43.1561
262.5	7.56	44.5151
262.5	7.58	45.2413
262.5	7.6	45.708
262.5	7.62	46.3485
262.5	7.64	46.9195
262.5	7.66	48.2084
262.5	7.68	49.3069
262.5	7.7	50.1641
262.5	7.72	50.6603
262.5	7.74	51.5839
262.5	7.76	52.3453
262.5	7.78	53.1892
262.5	7.8	54.0604
262.5	7.82	55.162
262.5	7.84	55.9758
262.5	7.86	56.6083
262.5	7.88	57.0257
262.5	7.9	57.7097
262.5	7.92	58.425
262.5	7.94	58.6868
262.5	7.96	59.6081
262.5	7.98	60.2751
262.5	8	60.9891
262.5	8.02	61.0744
262.5	8.04	61.8953
262.5	8.06	62.2931
262.5	8.08	63.1909
262.5	8.1	63.7546
262.5	8.12	64.3007
262.5	8.14	64.8974
262.5	8.16	65.0509
262.5	8.18	65.1751
262.5	8.2	65.4279
262.5	8.22	66.0988
262.5	8.24	65.8129
262.5	8.26	66.0113
262.5	8.28	66.0303
262.5	8.3	66.5255
262.5	8.32	66.4094
262.5	8.34	66.4729
262.5	8.36	66.4171
262.5	8.38	66.8776
262.5	8.4	67.4607
262.5	8.42	67.9819
262.5	8.44	68.7293
262.5	8.46	69.1162
262.5	8.48	69.6062
262.5	8.5	69.5883
262.5	8.52	70.425
262.5	8.54	71.2203
262.5	8.56	72.4523
262.5	8.58	73.6143
262.5	8.6	74.6135
262.5	8.62	75.4457
262.5	8.64	76.5258
262.5	8.66	77.948
262.5	8.68	78.7166
262.5	8.7	80.0356
262.5	8.72	80.9961
262.5	8.74	82.3073
262.5	8.76	83.1023
262.5	8.78	83.8846
262.5	8.8	84.7261
262.5	8.82	85.7742
262.5	8.84	86.7954
262.5	8.86	87.4753
262.5	8.88	88.5903
262.5	8.9	89.4521
262.5	8.92	90.2215
262.5	8.94	90.7561
262.5	8.96	91.2335
262.5	8.98	91.3627
262.5	9	91.4235
262.5	9.02	91.4394
262.5	9.04	91.354
262.5	9.06	91.447
262.5	9.08	91.6404
262.5	9.1	91.7516
262.5	9.12	91.9245
262.5	9.14	92.0717
262.5	9.16	92.2168
262.5	9.18	92.6116
262.5	9.2	93.1671
262.5	9.22	93.4953
262.5	9.24	94.0427
262.5	9.26	94.2923
262.5	9.28	94.368
262.5	9.3	94.7324
262.5	9.32	95.0762
262.5	9.34	95.3312
262.5	9.36	95.7376
262.5	9.38	96.3366
262.5	9.4	96.6122
262.5	9.42	97.1578
262.5	9.44	96.7978
262.5	9.46	97.1751
262.5	9.48	96.9444
257.5	7.02	38.0903
257.5	7.04	37.9096
257.5	7.06	37.4531
257.5	7.08	37.7765
257.5	7.1	37.1048
257.5	7.12	37.0265
257.5	7.14	36.8977
257.5	7.16	36.5247
257.5	7.18	36.0293
257.5	7.2	35.749
257.5	7.22	35.7192
257.5	7.24	35.4827
257.5	7.26	35.4634
257.5	7.28	35.4155
257.5	7.3	35.7577
257.5	7.32	36.0449
257.5	7.34	36.2018
257.5	7.36	36.5423
257.5	7.38	37.3548
257.5	7.4	37.9317
257.5	7.42	38.4822
257.5	7.44	39.8746
257.5	7.46	40.8275
257.5	7.48	41.7738
257.5	7.5	42.0601
257.5	7.52	43.2462
257.5	7.54	44.2016
257.5	7.56	45.1915
257.5	7.58	45.8388
257.5	7.6	46.6362
257.5	7.62	47.3024
257.5	7.64	47.2422
257.5	7.66	48.5183
257.5	7.68	49.3558
257.5	7.7	50.3347
257.5	7.72	51.0647
257.5	7.74	51.9223
257.5	7.76	53.1997
257.5	7.78	54.1962
257.5	7.8	54.871
257.5	7.82	55.7835
257.5	7.84	56.8017
257.5	7.86	57.2041
257.5	7.88	57.1824
257.5	7.9	57.4177
257.5	7.92	57.4899
257.5	7.94	57.4264
257.5	7.96	57.7515
257.5	7.98	58.0792
257.5	8	58.8235
257.5	8.02	59.1065
257.5	8.04	60.4077
257.5	8.06	60.9609
257.5	8.08	62.1946
257.5	8.1	63.1851
257.5	8.12	64.106
257.5	8.14	64.8725
257.5	8.16	65.597
257.5	8.18	65.86
257.5	8.2	66.0794
257.5	8.22	66.6297
257.5	8.24	65.7547
257.5	8.26	66.1035
257.5	8.28	66.2278
257.5	8.3	66.3208
257.5	8.32	66.0764
257.5	8.34	65.8477
257.5	8.36	65.5617
257.5	8.38	65.8049
257.5	8.4	66.4499
257.5	8.42	66.894
257.5	8.44	67.8412
257.5	8.46	68.2084
257.5	8.48	68.8125
257.5	8.5	69.2197
257.5	8.52	70.0811
257.5	8.54	71.061
257.5	8.56	72.4555
257.5	8.58	73.8911
257.5	8.6	75.105
257.5	8.62	76.1222
257.5	8.64	77.2423
257.5	8.66	78.7366
257.5	8.68	79.7288
257.5	8.7	81.0532
257.5	8.72	82.1158
257.5	8.74	83.3973
257.5	8.76	84.0683
257.5	8.78	84.9235
257.5	8.8	85.6139
257.5	8.82	86.7773
257.5	8.84	87.9638
257.5	8.86	88.5388
257.5	8.88	89.2387
257.5	8.9	90.0159
257.5	8.92	90.7821
257.5	8.94	91.3362
257.5	8.96	91.7129
257.5	8.98	91.6072
257.5	9	91.5815
257.5	9.02	91.5357
257.5	9.04	91.4107
257.5	9.06	91.5287
257.5	9.08	91.7442
257.5	9.1	91.9459
257.5	9.12	92.2295
257.5	9.14	92.2706
257.5	9.16	92.4322
257.5	9.18	93.092
257.5	9.2	93.8348
257.5	9.22	94.335
257.5	9.24	94.7671
257.5	9.26	95.0036
257.5	9.28	95.2594
257.5	9.3	95.4225
257.5	9.32	95.5254
257.5	9.34	96.0152
257.5	9.36	96.5873
257.5	9.38	97.0572
257.5	9.4	97.3702
257.5	9.42	97.4735
257.5	9.44	97.1259
257.5	9.46	97.284
257.5	9.48	96.6667
252.5	7.02	38.3243
252.5	7.04	38.0907
252.5	7.06	37.4629
252.5	7.08	37.4492
252.5	7.1	37.0687
252.5	7.12	36.9407
252.5	7.14	36.8495
252.5	7.16	36.7324
252.5	7.18	36.1541
252.5	7.2	36.038
252.5	7.22	36.0684
252.5	7.24	36.0275
252.5	7.26	36.1271
252.5	7.28	36.2025
252.5	7.3	36.3942
252.5	7.32	36.3481
252.5	7.34	36.257
252.5	7.36	36.4208
252.5	7.38	37.2817
252.5	7.4	37.6537
252.5	7.42	38.2114
252.5	7.44	39.0348
252.5	7.46	40.1445
252.5	7.48	41.0058
252.5	7.5	41.3163
252.5	7.52	42.9361
252.5	7.54	43.9609
252.5	7.56	44.6934
252.5	7.58	45.4102
252.5	7.6	46.3362
252.5	7.62	47.0923
252.5	7.64	47.5104
252.5	7.66	48.5844
252.5	7.68	49.0972
252.5	7.7	50.0652
252.5	7.72	50.9847
252.5	7.74	52.1302
252.5	7.76	53.4899
252.5	7.78	54.4596
252.5	7.8	55.0655
252.5	7.82	55.9447
252.5	7.84	56.5832
252.5	7.86	56.755
252.5	7.88	57.234
252.5	7.9	57.6203
252.5	7.92	57.4588
252.5	7.94	57.3618
252.5	7.96	57.4227
252.5	7.98	57.5554
252.5	8	58.54
252.5	8.02	58.9881
252.5	8.04	59.9647
252.5	8.06	60.8594
252.5	8.08	61.9985
252.5	8.1	63.2676
252.5	8.12	64.3195
252.5	8.14	65.2002
252.5	8.16	66.0973
252.5	8.18	65.8928
252.5	8.2	65.6668
252.5	8.22	65.8968
252.5	8.24	65.2182
252.5	8.26	65.2112
252.5	8.28	65.0735
252.5	8.3	64.8151
252.5	8.32	64.7912
252.5	8.34	64.6167
252.5	8.36	64.7487
252.5	8.38	65.6739
252.5	8.4	66.6336
252.5	8.42	67.0382
252.5	8.44	68.1551
252.5	8.46	68.5442
252.5	8.48	69.5128
252.5	8.5	70.3715
252.5	8.52	71.3518
252.5	8.54	72.4195
252.5	8.56	73.6399
252.5	8.58	74.9517
252.5	8.6	76.066
252.5	8.62	77.3958
252.5	8.64	78.4602
252.5	8.66	79.9613
252.5	8.68	80.944
252.5	8.7	82.1248
252.5	8.72	83.0426
252.5	8.74	84.2548
252.5	8.76	85.221
252.5	8.78	85.9455
252.5	8.8	86.7852
252.5	8.82	87.9139
252.5	8.84	88.979
252.5	8.86	89.7589
252.5	8.88	90.2732
252.5	8.9	90.9055
252.5	8.92	91.67
252.5	8.94	92.0148
252.5	8.96	92.0587
252.5	8.98	92.009
252.5	9	91.9155
252.5	9.02	91.8046
252.5	9.04	91.8452
252.5	9.06	91.9522
252.5	9.08	92.208
252.5	9.1	92.5151
252.5	9.12	92.6345
252.5	9.14	92.8656
252.5	9.16	93.0962
252.5	9.18	93.8856
252.5	9.2	94.3684
252.5	9.22	94.7956
252.5	9.24	95.0949
252.5	9.26	95.2907
252.5	9.28	95.581
252.5	9.3	95.4656
252.5	9.32	95.5979
252.5	9.34	96.0585
252.5	9.36	96.4268
252.5	9.38	96.5294
252.5	9.4	97.0043
252.5	9.42	96.7626
252.5	9.44	96.3895
252.5	9.46	96.5659
252.5	9.48	95.8692
247.5	7.02	37.9859
247.5	7.04	37.8082
247.5	7.06	37.0574
247.5	7.08	36.9572
247.5	7.1	36.7725
247.5	7.12	37.0459
247.5	7.14	37.1781
247.5	7.16	37.3099
247.5	7.18	36.9586
247.5	7.2	37.3338
247.5	7.22	37.1712
247.5	7.24	37.1116
247.5	7.26	37.509
247.5	7.28	37.5453
247.5	7.3	37.3999
247.5	7.32	37.1172
247.5	7.34	37.073
247.5	7.36	37.2264
247.5	7.38	37.7873
247.5	7.4	37.8455
247.5	7.42	38.3845
247.5	7.44	38.3807
247.5	7.46	38.9675
247.5	7.48	39.8774
247.5	7.5	40.3017
247.5	7.52	41.404
247.5	7.54	42.2161
247.5	7.56	43.1689
247.5	7.58	44.3081
247.5	7.6	45.1799
247.5	7.62	46.1455
247.5	7.64	47.2349
247.5	7.66	48.4527
247.5	7.68	48.9747
247.5	7.7	50.508
247.5	7.72	51.7558
247.5	7.74	53.4436
247.5	7.76	54.4866
247.5	7.78	54.636
247.5	7.8	55.3332
247.5	7.82	56.3034
247.5	7.84	56.8606
247.5	7.86	56.8865
247.5	7.88	57.3373
247.5	7.9	57.793
247.5	7.92	57.968
247.5	7.94	57.4627
247.5	7.96	57.8011
247.5	7.98	58.3066
247.5	8	59.5842
247.5	8.02	60.0039
247.5	8.04	60.7979
247.5	8.06	61.7641
247.5	8.08	62.4623
247.5	8.1	63.386
247.5	8.12	63.9926
247.5	8.14	65.0992
247.5	8.16	65.4869
247.5	8.18	65.4312
247.5	8.2	65.2451
247.5	8.22	65.3969
247.5	8.24	65.0432
247.5	8.26	64.5212
247.5	8.28	64.8549
247.5	8.3	64.8427
247.5	8.32	65.1597
247.5	8.34	65.0381
247.5	8.36	65.3779
247.5	8.38	66.2751
247.5	8.4	66.661
247.5	8.42	67.1267
247.5	8.44	68.4625
247.5	8.46	69.4186
247.5	8.48	70.2341
247.5	8.5	71.0456
247.5	8.52	72.0445
247.5	8.54	73.3254
247.5	8.56	74.6635
247.5	8.58	75.8258
247.5	8.6	76.8432
247.5	8.62	78.1834
247.5	8.64	78.8705
247.5	8.66	80.3873
247.5	8.68	81.5128
247.5	8.7	82.691
247.5	8.72	83.6718
247.5	8.74	84.6429
247.5	8.76	85.5865
247.5	8.78	86.3496
247.5	8.8	87.5315
247.5	8.82	88.5287
247.5	8.84	89.5891
247.5	8.86	90.3242
247.5	8.88	90.9515
247.5	8.9	91.3945
247.5	8.92	92.1203
247.5	8.94	92.3813
247.5	8.96	92.3633
247.5	8.98	92.6725
247.5	9	92.6414
247.5	9.02	92.5936
247.5	9.04	92.6907
247.5	9.06	92.8138
247.5	9.08	93.0406
247.5	9.1	93.4622
247.5	9.12	93.2872
247.5	9.14	93.6601
247.5	9.16	94.0296
247.5	9.18	94.3167
247.5	9.2	94.4857
247.5	9.22	94.8313
247.5	9.24	94.9259
247.5	9.26	94.976
247.5	9.28	95.1915
247.5	9.3	95.0016
247.5	9.32	95.3505
247.5	9.34	95.5004
247.5	9.36	95.3737
247.5	9.38	95.8537
247.5	9.4	96.211
247.5	9.42	96.0415
247.5	9.44	95.9677
247.5	9.46	96.1708
247.5	9.48	95.6439
242.5	7.02	38.275
242.5	7.04	38.1303
242.5	7.06	37.4261
242.5	7.08	37.2727
242.5	7.1	37.1128
242.5	7.12	37.0821
242.5	7.14	37.5019
242.5	7.16	37.7823
242.5	7.18	37.2898
242.5	7.2	37.7197
242.5	7.22	37.606
242.5	7.24	37.6215
242.5	7.26	38.1218
242.5	7.28	38.3205
242.5	7.3	38.1626
242.5	7.32	37.8673
242.5	7.34	37.7511
242.5	7.36	38.1164
242.5	7.38	38.8556
242.5	7.4	39.9126
242.5	7.42	40.3388
242.5	7.44	40.5006
242.5	7.46	40.8229
242.5	7.48	41.3345
242.5	7.5	41.9551
242.5	7.52	42.8695
242.5	7.54	43.7296
242.5	7.56	43.8687
242.5	7.58	44.7064
242.5	7.6	44.7604
242.5	7.62	45.8818
242.5	7.64	46.6551
242.5	7.66	47.3326
242.5	7.68	48.3064
242.5	7.7	49.4021
242.5	7.72	50.5233
242.5	7.74	51.8593
242.5	7.76	53.0333
242.5	7.78	53.4136
242.5	7.8	54.0282
242.5	7.82	54.7552
242.5	7.84	55.2129
242.5	7.86	55.8339
242.5	7.88	56.3089
242.5	7.9	57.1898
242.5	7.92	57.743
242.5	7.94	57.5854
242.5	7.96	58.0542
242.5	7.98	58.7443
242.5	8	59.7494
242.5	8.02	60.3922
242.5	8.04	61.1689
242.5	8.06	61.919
242.5	8.08	62.8332
242.5	8.1	63.2841
242.5	8.12	63.6959
242.5	8.14	64.7895
242.5	8.16	65.2035
242.5	8.18	65.5039
242.5	8.2	65.7078
242.5	8.22	65.6859
242.5	8.24	65.778
242.5	8.26	65.7247
242.5	8.28	65.6915
242.5	8.3	65.7826
242.5	8.32	66.2892
242.5	8.34	66.4756
242.5	8.36	66.6667
242.5	8.38	66.9631
242.5	8.4	67.1402
242.5	8.42	67.5946
242.5	8.44	68.9247
242.5	8.46	69.4565
242.5	8.48	70.3135
242.5	8.5	71.3448
242.5	8.52	72.1439
242.5	8.54	73.2807
242.5	8.56	74.7466
242.5	8.58	76.0499
242.5	8.6	77.267
242.5	8.62	78.7937
242.5	8.64	79.5448
242.5	8.66	80.9658
242.5	8.68	81.817
242.5	8.7	82.8898
242.5	8.72	84.0377
242.5	8.74	84.7954
242.5	8.76	85.7405
242.5	8.78	86.5978
242.5	8.8	87.7143
242.5	8.82	88.7166
242.5	8.84	89.6654
242.5	8.86	90.5602
242.5	8.88	91.5176
242.5	8.9	91.9546
242.5	8.92	92.3077
242.5	8.94	92.648
242.5	8.96	92.6971
242.5	8.98	93.2275
242.5	9	93.2203
242.5	9.02	92.9528
242.5	9.04	92.9943
242.5	9.06	92.9636
242.5	9.08	93.124
242.5	9.1	93.6632
242.5	9.12	93.8649
242.5	9.14	94.1787
242.5	9.16	94.3683
242.5	9.18	94.3291
242.5	9.2	94.5646
242.5	9.22	95.0823
242.5	9.24	95.0936
242.5	9.26	95.3169
242.5	9.28	95.4297
242.5	9.3	95.1613
242.5	9.32	95.2363
242.5	9.34	95.435
242.5	9.36	95.7326
242.5	9.38	96.2017
242.5	9.4	96.3162
242.5	9.42	96.1165
242.5	9.44	95.9233
242.5	9.46	95.9091
242.5	9.48	95.0851
237.5	7.02	39.5118
237.5	7.04	39.0014
237.5	7.06	38.28
237.5	7.08	37.8993
237.5	7.1	37.6715
237.5	7.12	37.1477
237.5	7.14	36.9224
237.5	7.16	37.1255
237.5	7.18	37.2227
237.5	7.2	37.551
237.5	7.22	37.8378
237.5	7.24	37.8668
237.5	7.26	38.161
237.5	7.28	38.7673
237.5	7.3	38.8468
237.5	7.32	38.7467
237.5	7.34	39.1977
237.5	7.36	39.4142
237.5	7.38	40
237.5	7.4	40.6725
237.5	7.42	40.8914
237.5	7.44	41.3707
237.5	7.46	42.0055
237.5	7.48	41.9821
237.5	7.5	42.8757
237.5	7.52	43.6699
237.5	7.54	44.672
237.5	7.56	44.7018
237.5	7.58	45.2581
237.5	7.6	45.2475
237.5	7.62	46.0363
237.5	7.64	46.9756
237.5	7.66	47.3012
237.5	7.68	48.5689
237.5	7.7	49.1641
237.5	7.72	50.2886
237.5	7.74	50.8565
237.5	7.76	52.2763
237.5	7.78	52.9477
237.5	7.8	53.8003
237.5	7.82	54.6282
237.5	7.84	55.3778
237.5	7.86	56.2173
237.5	7.88	56.7888
237.5	7.9	57.5147
237.5	7.92	58.1784
237.5	7.94	58.391
237.5	7.96	58.9361
237.5	7.98	59.5224
237.5	8	59.9218
237.5	8.02	60.8612
237.5	8.04	61.4248
237.5	8.06	62.3459
237.5	8.08	63.1179
237.5	8.1	63.5432
237.5	8.12	64.2052
237.5	8.14	65.1401
237.5	8.16	65.2446
237.5	8.18	65.5677
237.5	8.2	66.0739
237.5	8.22	65.9997
237.5	8.24	65.9386
237.5	8.26	65.9324
237.5	8.28	65.6245
237.5	8.3	66.0754
237.5	8.32	66.2881
237.5	8.34	66.5702
237.5	8.36	67.0265
237.5	8.38	67.139
237.5	8.4	67.8108
237.5	8.42	68.2778
237.5	8.44	69.2542
237.5	8.46	69.5364
237.5	8.48	70.5846
237.5	8.5	71.6377
237.5	8.52	72.6064
237.5	8.54	73.5238
237.5	8.56	74.9489
237.5	8.58	76.4218
237.5	8.6	77.4103
237.5	8.62	78.6919
237.5	8.64	79.7579
237.5	8.66	81.3123
237.5	8.68	82.1475
237.5	8.7	83.0127
237.5	8.72	83.9122
237.5	8.74	85.0288
237.5	8.76	85.9337
237.5	8.78	86.8071
237.5	8.8	87.9615
237.5	8.82	88.8758
237.5	8.84	89.8634
237.5	8.86	90.6941
237.5	8.88	91.4617
237.5	8.9	91.9246
237.5	8.92	92.1881
237.5	8.94	92.3438
237.5	8.96	92.4852
237.5	8.98	92.7973
237.5	9	92.7476
237.5	9.02	92.6799
237.5	9.04	92.7358
237.5	9.06	92.7661
237.5	9.08	93.3066
237.5	9.1	93.8494
237.5	9.12	94.2757
237.5	9.14	94.5394
237.5	9.16	94.5991
237.5	9.18	94.7862
237.5	9.2	95.2128
237.5	9.22	95.7607
237.5	9.24	95.8773
237.5	9.26	96.0519
237.5	9.28	95.908
237.5	9.3	95.6022
237.5	9.32	95.4908
237.5	9.34	95.9403
237.5	9.36	96.5784
237.5	9.38	96.6533
237.5	9.4	96.5575
237.5	9.42	96.4361
237.5	9.44	96.1039
237.5	9.46	95.7346
237.5	9.48	94.7876
232.5	7.02	39.5206
232.5	7.04	38.9795
232.5	7.06	38.3264
232.5	7.08	37.8242
232.5	7.1	37.5019
232.5	7.12	36.9545
232.5	7.14	36.5208
232.5	7.16	36.4371
232.5	7.18	36.2316
232.5	7.2	36.5678
232.5	7.22	36.9746
232.5	7.24	37.4568
232.5	7.26	37.7603
232.5	7.28	38.1851
232.5	7.3	38.7792
232.5	7.32	38.7038
232.5	7.34	39.5392
232.5	7.36	39.4913
232.5	7.38	40.2058
232.5	7.4	40.6803
232.5	7.42	41.2313
232.5	7.44	41.2994
232.5	7.46	41.8291
232.5	7.48	42.0653
232.5	7.5	42.6321
232.5	7.52	43.2066
232.5	7.54	43.7459
232.5	7.56	44.5477
232.5	7.58	44.9405
232.5	7.6	45.1707
232.5	7.62	45.6219
232.5	7.64	46.8665
232.5	7.66	47.1573
232.5	7.68	48.429
232.5	7.7	49.1004
232.5	7.72	50.4087
232.5	7.74	51.5984
232.5	7.76	53.0741
232.5	7.78	53.505
232.5	7.8	54.5799
232.5	7.82	55.174
232.5	7.84	56.022
232.5	7.86	57.2267
232.5	7.88	57.5301
232.5	7.9	58.1731
232.5	7.92	58.4494
232.5	7.94	59.0019
232.5	7.96	59.1038
232.5	7.98	60.0362
232.5	8	60.5165
232.5	8.02	61.465
232.5	8.04	61.6808
232.5	8.06	62.2606
232.5	8.08	62.806
232.5	8.1	63.2638
232.5	8.12	64.2421
232.5	8.14	64.3353
232.5	8.16	64.1431
232.5	8.18	64.3196
232.5	8.2	64.5558
232.5	8.22	64.7794
232.5	8.24	64.9002
232.5	8.26	65.0111
232.5	8.28	64.9872
232.5	8.3	65.4668
232.5	8.32	65.7868
232.5	8.34	66.2556
232.5	8.36	67.1518
232.5	8.38	67.4975
232.5	8.4	68.1782
232.5	8.42	68.4319
232.5	8.44	69.1376
232.5	8.46	69.5417
232.5	8.48	70.7295
232.5	8.5	71.7739
232.5	8.52	72.9822
232.5	8.54	73.9683
232.5	8.56	75.4353
232.5	8.58	76.7542
232.5	8.6	77.9491
232.5	8.62	79.2377
232.5	8.64	80.5642
232.5	8.66	82.1567
232.5	8.68	82.9589
232.5	8.7	83.9437
232.5	8.72	84.5915
232.5	8.74	85.8003
232.5	8.76	86.7368
232.5	8.78	87.7202
232.5	8.8	88.7977
232.5	8.82	89.7527
232.5	8.84	90.6242
232.5	8.86	91.301
232.5	8.88	92.1033
232.5	8.9	92.3271
232.5	8.92	92.623
232.5	8.94	92.5061
232.5	8.96	92.4268
232.5	8.98	92.5729
232.5	9	92.3636
232.5	9.02	92.4536
232.5	9.04	92.8139
232.5	9.06	93.0547
232.5	9.08	93.4076
232.5	9.1	93.9971
232.5	9.12	94.1703
232.5	9.14	94.637
232.5	9.16	95.0328
232.5	9.18	95.334
232.5	9.2	96.0583
232.5	9.22	96.6155
232.5	9.24	96.4513
232.5	9.26	96.2388
232.5	9.28	96.0344
232.5	9.3	95.8318
232.5	9.32	95.921
232.5	9.34	96.1968
232.5	9.36	96.679
232.5	9.38	96.6443
232.5	9.4	96.2489
232.5	9.42	95.8716
232.5	9.44	95.6958
232.5	9.46	96.0481
232.5	9.48	94.8608
227.5	7.02	38.3834
227.5	7.04	38.3821
227.5	7.06	38.0196
227.5	7.08	37.6437
227.5	7.1	37.5135
227.5	7.12	37.3139
227.5	7.14	36.8799
227.5	7.16	36.6101
227.5	7.18	36.4165
227.5	7.2	36.7053
227.5	7.22	36.6447
227.5	7.24	36.9255
227.5	7.26	37.0468
227.5	7.28	37.1008
227.5	7.3	37.1341
227.5	7.32	37.6209
227.5	7.34	38.3994
227.5	7.36	38.39
227.5	7.38	38.9093
227.5	7.4	39.3849
227.5	7.42	40.4139
227.5	7.44	41.1292
227.5	7.46	41.7677
227.5	7.48	42.4184
227.5	7.5	43.4481
227.5	7.52	44.1196
227.5	7.54	44.5799
227.5	7.56	45.5295
227.5	7.58	46.3087
227.5	7.6	47.0879
227.5	7.62	47.1834
227.5	7.64	47.7966
227.5	7.66	48.187
227.5	7.68	49.3129
227.5	7.7	49.5957
227.5	7.72	50.4583
227.5	7.74	51.4801
227.5	7.76	52.795
227.5	7.78	53.4509
227.5	7.8	54.0611
227.5	7.82	54.8812
227.5	7.84	55.911
227.5	7.86	57.0411
227.5	7.88	57.4751
227.5	7.9	58.3998
227.5	7.92	58.5615
227.5	7.94	59.2068
227.5	7.96	59.5732
227.5	7.98	59.8452
227.5	8	60.7192
227.5	8.02	61.3224
227.5	8.04	61.9038
227.5	8.06	62.2351
227.5	8.08	62.7489
227.5	8.1	63.5024
227.5	8.12	64.4336
227.5	8.14	64.6468
227.5	8.16	64.4932
227.5	8.18	64.8683
227.5	8.2	64.894
227.5	8.22	65.0484
227.5	8.24	64.6584
227.5	8.26	65.1356
227.5	8.28	65.3423
227.5	8.3	65.1222
227.5	8.32	65.3113
227.5	8.34	65.6803
227.5	8.36	66.3625
227.5	8.38	66.9662
227.5	8.4	67.6349
227.5	8.42	68.5191
227.5	8.44	69.2414
227.5	8.46	69.76
227.5	8.48	70.827
227.5	8.5	72.2546
227.5	8.52	73.4691
227.5	8.54	74.5743
227.5	8.56	76.1531
227.5	8.58	77.4198
227.5	8.6	78.7372
227.5	8.62	80.1182
227.5	8.64	81.5529
227.5	8.66	82.8793
227.5	8.68	83.5913
227.5	8.7	84.5589
227.5	8.72	85.61
227.5	8.74	86.7198
227.5	8.76	87.5911
227.5	8.78	88.6485
227.5	8.8	89.396
227.5	8.82	89.9724
227.5	8.84	90.79
227.5	8.86	91.6165
227.5	8.88	92.5453
227.5	8.9	92.8169
227.5	8.92	92.8275
227.5	8.94	92.7562
227.5	8.96	92.5897
227.5	8.98	92.4834
227.5	9	92.5921
227.5	9.02	92.7119
227.5	9.04	92.9959
227.5	9.06	93.1298
227.5	9.08	93.2164
227.5	9.1	93.7881
227.5	9.12	93.9787
227.5	9.14	94.3445
227.5	9.16	94.9057
227.5	9.18	95.3739
227.5	9.2	95.8842
227.5	9.22	96.477
227.5	9.24	96.2944
227.5	9.26	96.1679
227.5	9.28	96.1093
227.5	9.3	95.8031
227.5	9.32	96.1328
227.5	9.34	96.5946
227.5	9.36	97.1429
227.5	9.38	96.8624
227.5	9.4	96.9608
227.5	9.42	96.4198
227.5	9.44	96.875
227.5	9.46	96.1759
227.5	9.48	95.3052
222.5	7.02	38.872
222.5	7.04	38.8733
222.5	7.06	38.5338
222.5	7.08	38.2125
222.5	7.1	38.5463
222.5	7.12	38.0113
222.5	7.14	37.6853
222.5	7.16	37.4103
222.5	7.18	37.6514
222.5	7.2	37.8565
222.5	7.22	37.5768
222.5	7.24	37.3994
222.5	7.26	37.5605
222.5	7.28	37.7991
222.5	7.3	37.2495
[truncated: 5,565 more rows]

## Sheet: panel_e
Time [s]	Mw	Accuracy
302.5	7.02	33.3844
302.5	7.04	32.8196
302.5	7.06	32.5019
302.5	7.08	32.4456
302.5	7.1	32.2117
302.5	7.12	31.9618
302.5	7.14	31.3946
302.5	7.16	31.3182
302.5	7.18	31.3552
302.5	7.2	31.464
302.5	7.22	31.0289
302.5	7.24	31.042
302.5	7.26	30.938
302.5	7.28	30.6367
302.5	7.3	30.8601
302.5	7.32	31.124
302.5	7.34	31.3587
302.5	7.36	31.3804
302.5	7.38	31.3941
302.5	7.4	31.6658
302.5	7.42	32.3256
302.5	7.44	32.2831
302.5	7.46	32.3135
302.5	7.48	32.8354
302.5	7.5	33.1053
302.5	7.52	32.8045
302.5	7.54	32.9164
302.5	7.56	32.9881
302.5	7.58	32.8742
302.5	7.6	32.5921
302.5	7.62	32.5339
302.5	7.64	32.4873
302.5	7.66	32.4214
302.5	7.68	32.0184
302.5	7.7	31.7753
302.5	7.72	32.021
302.5	7.74	32.1624
302.5	7.76	32.1077
302.5	7.78	32.4658
302.5	7.8	32.786
302.5	7.82	33.0682
302.5	7.84	33.3623
302.5	7.86	34.2039
302.5	7.88	34.874
302.5	7.9	35.532
302.5	7.92	36.2745
302.5	7.94	36.9718
302.5	7.96	37.7934
302.5	7.98	38.0803
302.5	8	39.108
302.5	8.02	40.1309
302.5	8.04	41.1786
302.5	8.06	42.0502
302.5	8.08	42.545
302.5	8.1	43.334
302.5	8.12	44.0494
302.5	8.14	44.8765
302.5	8.16	45.5322
302.5	8.18	46.8169
302.5	8.2	47.2878
302.5	8.22	47.362
302.5	8.24	47.6696
302.5	8.26	47.7895
302.5	8.28	48.8141
302.5	8.3	49.5728
302.5	8.32	50.2805
302.5	8.34	50.8696
302.5	8.36	51.9092
302.5	8.38	52.3954
302.5	8.4	53.0792
302.5	8.42	54.2961
302.5	8.44	55.203
302.5	8.46	55.4645
302.5	8.48	55.4994
302.5	8.5	55.7007
302.5	8.52	55.9877
302.5	8.54	56.2538
302.5	8.56	56.5453
302.5	8.58	57.1343
302.5	8.6	58.0391
302.5	8.62	58.589
302.5	8.64	59.3276
302.5	8.66	61.5603
302.5	8.68	63.6061
302.5	8.7	65.521
302.5	8.72	67.4262
302.5	8.74	69.053
302.5	8.76	70.3195
302.5	8.78	71.724
302.5	8.8	72.9752
302.5	8.82	74.678
302.5	8.84	76.3036
302.5	8.86	77.4682
302.5	8.88	78.7319
302.5	8.9	80.06
302.5	8.92	81.7741
302.5	8.94	83.3634
302.5	8.96	85.2325
302.5	8.98	86.482
302.5	9	87.762
302.5	9.02	88.2319
302.5	9.04	89.0419
302.5	9.06	89.8498
302.5	9.08	90.2267
302.5	9.1	90.9306
302.5	9.12	91.0288
302.5	9.14	91.2299
302.5	9.16	90.9758
302.5	9.18	91.4433
302.5	9.2	91.4378
302.5	9.22	91.6906
302.5	9.24	91.7468
302.5	9.26	91.2436
302.5	9.28	91.2478
302.5	9.3	91.0187
302.5	9.32	91.2061
302.5	9.34	90.8243
302.5	9.36	90.7854
302.5	9.38	90.1451
302.5	9.4	90.1086
302.5	9.42	89.9934
302.5	9.44	90.3801
302.5	9.46	90.8745
302.5	9.48	91.0755
297.5	7.02	33.2644
297.5	7.04	32.9927
297.5	7.06	32.8951
297.5	7.08	32.5391
297.5	7.1	32.2292
297.5	7.12	31.7146
297.5	7.14	30.912
297.5	7.16	31.1117
297.5	7.18	31.0702
297.5	7.2	31.0488
297.5	7.22	30.6088
297.5	7.24	30.3472
297.5	7.26	30.2138
297.5	7.28	30.2377
297.5	7.3	30.4246
297.5	7.32	31.1552
297.5	7.34	31.4199
297.5	7.36	31.1273
297.5	7.38	30.9472
297.5	7.4	31.3778
297.5	7.42	32.0021
297.5	7.44	32.1372
297.5	7.46	32.3129
297.5	7.48	32.5035
297.5	7.5	32.5663
297.5	7.52	32.2505
297.5	7.54	32.3153
297.5	7.56	32.6266
297.5	7.58	32.6762
297.5	7.6	32.2924
297.5	7.62	32.2221
297.5	7.64	32.3957
297.5	7.66	32.3561
297.5	7.68	32.2245
297.5	7.7	32.1533
297.5	7.72	32.2742
297.5	7.74	32.6028
297.5	7.76	32.4356
297.5	7.78	33.0175
297.5	7.8	33.6085
297.5	7.82	33.7482
297.5	7.84	33.7907
297.5	7.86	34.1913
297.5	7.88	34.977
297.5	7.9	35.8832
297.5	7.92	36.4297
297.5	7.94	36.9748
297.5	7.96	37.7041
297.5	7.98	38.1543
297.5	8	38.9753
297.5	8.02	40.0568
297.5	8.04	40.828
297.5	8.06	41.957
297.5	8.08	42.272
297.5	8.1	42.9998
297.5	8.12	43.9963
297.5	8.14	44.8538
297.5	8.16	45.287
297.5	8.18	45.7909
297.5	8.2	46.2002
297.5	8.22	46.344
297.5	8.24	46.8828
297.5	8.26	47.0947
297.5	8.28	48.3851
297.5	8.3	49.5459
297.5	8.32	50.1926
297.5	8.34	50.754
297.5	8.36	51.7026
297.5	8.38	52.9773
297.5	8.4	53.7401
297.5	8.42	55.0527
297.5	8.44	56.0761
297.5	8.46	56.6348
297.5	8.48	56.1538
297.5	8.5	55.8888
297.5	8.52	55.7708
297.5	8.54	55.7467
297.5	8.56	56.5335
297.5	8.58	56.8208
297.5	8.6	57.8794
297.5	8.62	58.4458
297.5	8.64	59.0266
297.5	8.66	60.9198
297.5	8.68	63.1656
297.5	8.7	65.0512
297.5	8.72	67.3617
297.5	8.74	69.2857
297.5	8.76	70.5628
297.5	8.78	71.787
297.5	8.8	72.9054
297.5	8.82	74.4953
297.5	8.84	76.1224
297.5	8.86	77.2766
297.5	8.88	78.3779
297.5	8.9	79.9047
297.5	8.92	81.5539
297.5	8.94	82.9683
297.5	8.96	84.7734
297.5	8.98	86.3113
297.5	9	87.9497
297.5	9.02	88.7259
297.5	9.04	89.6532
297.5	9.06	90.6068
297.5	9.08	90.9376
297.5	9.1	91.2064
297.5	9.12	91.3096
297.5	9.14	91.4801
297.5	9.16	91.0578
297.5	9.18	91.1765
297.5	9.2	90.8494
297.5	9.22	91.0846
297.5	9.24	91.3154
297.5	9.26	90.9388
297.5	9.28	91.1489
297.5	9.3	90.9439
297.5	9.32	90.9316
297.5	9.34	90.6014
297.5	9.36	90.7475
297.5	9.38	90.3696
297.5	9.4	90.4564
297.5	9.42	90.4762
297.5	9.44	90.8074
297.5	9.46	91.1175
297.5	9.48	91.1935
292.5	7.02	33.6246
292.5	7.04	33.1492
292.5	7.06	33.0421
292.5	7.08	32.901
292.5	7.1	32.5724
292.5	7.12	32.1568
292.5	7.14	31.8023
292.5	7.16	31.7503
292.5	7.18	31.7265
292.5	7.2	31.4817
292.5	7.22	31.1238
292.5	7.24	31.1213
292.5	7.26	30.8754
292.5	7.28	31.1678
292.5	7.3	31.2439
292.5	7.32	31.4258
292.5	7.34	31.5013
292.5	7.36	31.2672
292.5	7.38	30.8915
292.5	7.4	30.9447
292.5	7.42	31.3063
292.5	7.44	31.3932
292.5	7.46	31.6471
292.5	7.48	31.8481
292.5	7.5	31.9304
292.5	7.52	32.015
292.5	7.54	31.8791
292.5	7.56	32.049
292.5	7.58	32.3754
292.5	7.6	32.2623
292.5	7.62	32.1767
292.5	7.64	32.617
292.5	7.66	32.6681
292.5	7.68	32.364
292.5	7.7	32.3869
292.5	7.72	32.5283
292.5	7.74	32.7553
292.5	7.76	32.9154
292.5	7.78	33.4054
292.5	7.8	34.2426
292.5	7.82	34.2491
292.5	7.84	34.2044
292.5	7.86	34.186
292.5	7.88	34.8315
292.5	7.9	35.5507
292.5	7.92	35.8011
292.5	7.94	36.4113
292.5	7.96	37.1973
292.5	7.98	37.5891
292.5	8	37.5711
292.5	8.02	38.5904
292.5	8.04	38.9462
292.5	8.06	40.2635
292.5	8.08	40.8186
292.5	8.1	41.3257
292.5	8.12	42.6342
292.5	8.14	43.7322
292.5	8.16	44.3826
292.5	8.18	44.4857
292.5	8.2	45.4673
292.5	8.22	46.202
292.5	8.24	47.018
292.5	8.26	47.3932
292.5	8.28	48.5509
292.5	8.3	49.8245
292.5	8.32	50.188
292.5	8.34	50.6658
292.5	8.36	51.0874
292.5	8.38	52.6699
292.5	8.4	53.4144
292.5	8.42	54.3264
292.5	8.44	55.2177
292.5	8.46	55.714
292.5	8.48	55.6038
292.5	8.5	55.5556
292.5	8.52	55.6246
292.5	8.54	56.0296
292.5	8.56	57.1014
292.5	8.58	57.5082
292.5	8.6	58.3737
292.5	8.62	59.1329
292.5	8.64	59.8069
292.5	8.66	61.7224
292.5	8.68	63.5979
292.5	8.7	65.2755
292.5	8.72	67.2566
292.5	8.74	69.0141
292.5	8.76	70.4306
292.5	8.78	71.9768
292.5	8.8	73.5948
292.5	8.82	75.2347
292.5	8.84	76.9737
292.5	8.86	77.9336
292.5	8.88	79.4601
292.5	8.9	81.2401
292.5	8.92	82.9734
292.5	8.94	84.4095
292.5	8.96	85.8497
292.5	8.98	87.188
292.5	9	88.491
292.5	9.02	89.5605
292.5	9.04	90.4402
292.5	9.06	91.3837
292.5	9.08	91.5231
292.5	9.1	91.6551
292.5	9.12	91.8112
292.5	9.14	91.8012
292.5	9.16	91.383
292.5	9.18	91.3034
292.5	9.2	91.1596
292.5	9.22	91.1644
292.5	9.24	91.4751
292.5	9.26	91.6737
292.5	9.28	91.8862
292.5	9.3	91.8632
292.5	9.32	91.7249
292.5	9.34	91.4062
292.5	9.36	91.5262
292.5	9.38	91.5553
292.5	9.4	91.0085
292.5	9.42	90.9659
292.5	9.44	90.8576
292.5	9.46	90.3939
292.5	9.48	90.625
287.5	7.02	34.2531
287.5	7.04	33.8328
287.5	7.06	34.0482
287.5	7.08	33.4002
287.5	7.1	33.0388
287.5	7.12	32.707
287.5	7.14	32.9286
287.5	7.16	32.0783
287.5	7.18	32.3001
287.5	7.2	32.0295
287.5	7.22	31.7043
287.5	7.24	31.7634
287.5	7.26	31.244
287.5	7.28	31.5999
287.5	7.3	31.611
287.5	7.32	31.4008
287.5	7.34	31.3905
287.5	7.36	31.6518
287.5	7.38	31.1319
287.5	7.4	31.2974
287.5	7.42	31.32
287.5	7.44	31.1582
287.5	7.46	31.4398
287.5	7.48	31.5174
287.5	7.5	31.9765
287.5	7.52	32.2732
287.5	7.54	32.1375
287.5	7.56	32.4627
287.5	7.58	32.5581
287.5	7.6	32.2112
287.5	7.62	32.4845
287.5	7.64	32.7429
287.5	7.66	32.633
287.5	7.68	32.5373
287.5	7.7	32.3347
287.5	7.72	32.5806
287.5	7.74	32.5682
287.5	7.76	32.4166
287.5	7.78	32.8324
287.5	7.8	33.5373
287.5	7.82	33.547
287.5	7.84	33.9155
287.5	7.86	34.3378
287.5	7.88	34.997
287.5	7.9	35.5562
287.5	7.92	35.8207
287.5	7.94	36.7184
287.5	7.96	37.6303
287.5	7.98	38.3112
287.5	8	38.2546
287.5	8.02	39.305
287.5	8.04	39.8173
287.5	8.06	40.9773
287.5	8.08	41.6589
287.5	8.1	42.3251
287.5	8.12	43.125
287.5	8.14	44.0952
287.5	8.16	44.9295
287.5	8.18	45.4634
287.5	8.2	46.4091
287.5	8.22	47.3539
287.5	8.24	48.1005
287.5	8.26	48.3051
287.5	8.28	49.232
287.5	8.3	49.9802
287.5	8.32	51.0511
287.5	8.34	51.3161
287.5	8.36	51.536
287.5	8.38	52.3355
287.5	8.4	53.7048
287.5	8.42	54.1867
287.5	8.44	54.9171
287.5	8.46	55.3779
287.5	8.48	56.25
287.5	8.5	56.7877
287.5	8.52	56.7323
287.5	8.54	57.6337
287.5	8.56	58.6128
287.5	8.58	59.4156
287.5	8.6	60.0527
287.5	8.62	61.3132
287.5	8.64	62.4102
287.5	8.66	64.2909
287.5	8.68	65.305
287.5	8.7	66.8966
287.5	8.72	68.7337
287.5	8.74	70.2994
287.5	8.76	71.8483
287.5	8.78	73.5414
287.5	8.8	75.135
287.5	8.82	76.7321
287.5	8.84	78.218
287.5	8.86	79.2788
287.5	8.88	81.0113
287.5	8.9	82.8073
287.5	8.92	84.6112
287.5	8.94	86.1681
287.5	8.96	87.4724
287.5	8.98	88.4444
287.5	9	89.531
287.5	9.02	90.3905
287.5	9.04	91.2071
287.5	9.06	91.969
287.5	9.08	92.2264
287.5	9.1	92.2817
287.5	9.12	92.2575
287.5	9.14	91.9192
287.5	9.16	91.6955
287.5	9.18	91.6779
287.5	9.2	91.6589
287.5	9.22	91.7284
287.5	9.24	91.8206
287.5	9.26	91.8182
287.5	9.28	91.974
287.5	9.3	92.1562
287.5	9.32	92.2176
287.5	9.34	92.0986
287.5	9.36	91.8151
287.5	9.38	91.865
287.5	9.4	90.9557
287.5	9.42	90.6755
287.5	9.44	90.917
287.5	9.46	90.9091
287.5	9.48	90.2813
282.5	7.02	33.5201
282.5	7.04	33.115
282.5	7.06	33.1118
282.5	7.08	32.487
282.5	7.1	32.418
282.5	7.12	32.278
282.5	7.14	32.4715
282.5	7.16	31.9004
282.5	7.18	31.8784
282.5	7.2	31.8018
282.5	7.22	31.5929
282.5	7.24	31.221
282.5	7.26	30.792
282.5	7.28	31.0834
282.5	7.3	30.8838
282.5	7.32	30.6169
282.5	7.34	30.6442
282.5	7.36	30.9747
282.5	7.38	31.1566
282.5	7.4	31.5142
282.5	7.42	31.2286
282.5	7.44	31.3105
282.5	7.46	31.6598
282.5	7.48	31.7335
282.5	7.5	32.3552
282.5	7.52	32.453
282.5	7.54	32.3908
282.5	7.56	32.6548
282.5	7.58	32.3576
282.5	7.6	31.9027
282.5	7.62	32.2717
282.5	7.64	32.6939
282.5	7.66	32.5264
282.5	7.68	32.4064
282.5	7.7	32.0845
282.5	7.72	32.1908
282.5	7.74	32.254
282.5	7.76	32.2298
282.5	7.78	32.8139
282.5	7.8	33.7694
282.5	7.82	34.18
282.5	7.84	34.3434
282.5	7.86	35.1538
282.5	7.88	36.1817
282.5	7.9	36.9053
282.5	7.92	37.7644
282.5	7.94	38.5569
282.5	7.96	39.1482
282.5	7.98	39.7034
282.5	8	39.727
282.5	8.02	40.4368
282.5	8.04	41.1701
282.5	8.06	41.8304
282.5	8.08	42.2239
282.5	8.1	42.7966
282.5	8.12	43.6283
282.5	8.14	44.6177
282.5	8.16	45.6616
282.5	8.18	46.5582
282.5	8.2	47.0666
282.5	8.22	47.9481
282.5	8.24	48.6548
282.5	8.26	48.9687
282.5	8.28	49.9329
282.5	8.3	50.7788
282.5	8.32	51.7707
282.5	8.34	51.9424
282.5	8.36	52.4776
282.5	8.38	52.8317
282.5	8.4	54.2121
282.5	8.42	54.8699
282.5	8.44	55.5273
282.5	8.46	56.2254
282.5	8.48	56.9797
282.5	8.5	57.7544
282.5	8.52	57.9325
282.5	8.54	59.12
282.5	8.56	59.8346
282.5	8.58	60.8804
282.5	8.6	61.6127
282.5	8.62	62.9414
282.5	8.64	64.291
282.5	8.66	66.0254
282.5	8.68	67.4933
282.5	8.7	68.7105
282.5	8.72	70.5852
282.5	8.74	72.0113
282.5	8.76	73.5724
282.5	8.78	75.0041
282.5	8.8	76.4166
282.5	8.82	77.6283
282.5	8.84	78.9281
282.5	8.86	80.1252
282.5	8.88	81.5803
282.5	8.9	83.278
282.5	8.92	84.7646
282.5	8.94	86.2215
282.5	8.96	87.4464
282.5	8.98	88.4304
282.5	9	89.6234
282.5	9.02	90.5917
282.5	9.04	91.4336
282.5	9.06	92.0914
282.5	9.08	92.3378
282.5	9.1	92.5035
282.5	9.12	92.2044
282.5	9.14	92.0507
282.5	9.16	91.8372
282.5	9.18	91.8705
282.5	9.2	91.7451
282.5	9.22	91.952
282.5	9.24	92.0107
282.5	9.26	91.5683
282.5	9.28	91.8523
282.5	9.3	91.865
282.5	9.32	92.0773
282.5	9.34	92.3584
282.5	9.36	92.5062
282.5	9.38	92.603
282.5	9.4	91.9481
282.5	9.42	91.4974
282.5	9.44	91.5468
282.5	9.46	92.2385
282.5	9.48	91.5629
277.5	7.02	33.0687
277.5	7.04	32.6072
277.5	7.06	32.5461
277.5	7.08	32.3373
277.5	7.1	32.2988
277.5	7.12	32.3824
277.5	7.14	32.489
277.5	7.16	32.121
277.5	7.18	32.3135
277.5	7.2	32.6157
277.5	7.22	32.3053
277.5	7.24	31.8085
277.5	7.26	31.6141
277.5	7.28	31.7227
277.5	7.3	31.3503
277.5	7.32	31.0013
277.5	7.34	30.8855
277.5	7.36	31.4797
277.5	7.38	31.4186
277.5	7.4	31.1883
277.5	7.42	31.1505
277.5	7.44	31.728
277.5	7.46	32.082
277.5	7.48	32.0833
277.5	7.5	32.4494
277.5	7.52	32.4345
277.5	7.54	32.5028
277.5	7.56	32.1672
277.5	7.58	32.1154
277.5	7.6	31.9816
277.5	7.62	32.1424
277.5	7.64	32.1264
277.5	7.66	31.6946
277.5	7.68	31.5828
277.5	7.7	31.5491
277.5	7.72	31.5435
277.5	7.74	31.8411
277.5	7.76	32.3109
277.5	7.78	32.9297
277.5	7.8	33.931
277.5	7.82	34.7628
277.5	7.84	35.0206
277.5	7.86	36.1334
277.5	7.88	37.062
277.5	7.9	37.7532
277.5	7.92	38.7402
277.5	7.94	39.3132
277.5	7.96	39.6526
277.5	7.98	40.1043
277.5	8	39.9966
277.5	8.02	40.175
277.5	8.04	41.1952
277.5	8.06	41.3855
277.5	8.08	42.13
277.5	8.1	43.0543
277.5	8.12	43.9606
277.5	8.14	44.9511
277.5	8.16	45.7237
277.5	8.18	46.7745
277.5	8.2	47.35
277.5	8.22	48.2375
277.5	8.24	48.5698
277.5	8.26	49.4522
277.5	8.28	50.1969
277.5	8.3	50.7324
277.5	8.32	51.342
277.5	8.34	51.3514
277.5	8.36	52.2896
277.5	8.38	52.2798
277.5	8.4	53.0493
277.5	8.42	53.9813
277.5	8.44	54.8273
277.5	8.46	55.665
277.5	8.48	56.4329
277.5	8.5	57.2961
277.5	8.52	57.678
277.5	8.54	58.9254
277.5	8.56	59.6009
277.5	8.58	60.7344
277.5	8.6	62.2605
277.5	8.62	63.4423
277.5	8.64	64.5941
277.5	8.66	66.0449
277.5	8.68	67.5009
277.5	8.7	68.9757
277.5	8.72	70.9963
277.5	8.74	72.6359
277.5	8.76	74.1957
277.5	8.78	75.6932
277.5	8.8	77.0325
277.5	8.82	78.1408
277.5	8.84	79.6909
277.5	8.86	80.9508
277.5	8.88	82.3368
277.5	8.9	83.61
277.5	8.92	84.9137
277.5	8.94	86.205
277.5	8.96	87.4837
277.5	8.98	88.8196
277.5	9	89.9232
277.5	9.02	90.8845
277.5	9.04	91.4368
277.5	9.06	91.9752
277.5	9.08	92.2779
277.5	9.1	92.6675
277.5	9.12	92.4162
277.5	9.14	92.5196
277.5	9.16	92.2535
277.5	9.18	92.1528
277.5	9.2	91.9023
277.5	9.22	92.2433
277.5	9.24	92.5744
277.5	9.26	92.3466
277.5	9.28	92.6505
277.5	9.3	92.7286
277.5	9.32	92.9659
277.5	9.34	93.0435
277.5	9.36	93.4905
277.5	9.38	93.2213
277.5	9.4	93.6043
277.5	9.42	93.0523
277.5	9.44	92.7495
277.5	9.46	93.1767
277.5	9.48	92.4658
272.5	7.02	33.5101
272.5	7.04	32.6347
272.5	7.06	32.1006
272.5	7.08	32.3905
272.5	7.1	32.0677
272.5	7.12	31.8904
272.5	7.14	32.0066
272.5	7.16	31.9927
272.5	7.18	32.0236
272.5	7.2	32.3748
272.5	7.22	32.2613
272.5	7.24	32.3513
272.5	7.26	32.6893
272.5	7.28	32.3306
272.5	7.3	32.4053
272.5	7.32	32.5061
272.5	7.34	32.315
272.5	7.36	32.5357
272.5	7.38	32.4772
272.5	7.4	32
272.5	7.42	32.1236
272.5	7.44	32.5417
272.5	7.46	32.3696
272.5	7.48	32.1636
272.5	7.5	32.0899
272.5	7.52	31.669
272.5	7.54	31.6491
272.5	7.56	31.1871
272.5	7.58	31.1522
272.5	7.6	31.0269
272.5	7.62	30.7795
272.5	7.64	30.7003
272.5	7.66	30.4739
272.5	7.68	30.6822
272.5	7.7	30.9068
272.5	7.72	31.3333
272.5	7.74	32.0961
272.5	7.76	32.742
272.5	7.78	33.3872
272.5	7.8	34.3448
272.5	7.82	35.3803
272.5	7.84	35.9056
272.5	7.86	36.9806
272.5	7.88	37.6442
272.5	7.9	37.8844
272.5	7.92	38.5238
272.5	7.94	38.6356
272.5	7.96	38.9753
272.5	7.98	39.5489
272.5	8	39.9391
272.5	8.02	40.1959
272.5	8.04	40.8178
272.5	8.06	40.8498
272.5	8.08	41.6547
272.5	8.1	43.4301
272.5	8.12	44.2873
272.5	8.14	45.6965
272.5	8.16	46.3379
272.5	8.18	47.2172
272.5	8.2	47.7393
272.5	8.22	48.5145
272.5	8.24	48.7075
272.5	8.26	49.8251
272.5	8.28	50.6925
272.5	8.3	50.8693
272.5	8.32	51.2927
272.5	8.34	51.0042
272.5	8.36	51.7017
272.5	8.38	51.9046
272.5	8.4	52.5352
272.5	8.42	53.5797
272.5	8.44	54.8262
272.5	8.46	55.7176
272.5	8.48	56.1713
272.5	8.5	56.675
272.5	8.52	57.162
272.5	8.54	58.3889
272.5	8.56	59.4498
272.5	8.58	60.3858
272.5	8.6	61.6998
272.5	8.62	62.6074
272.5	8.64	63.6087
272.5	8.66	65.1379
272.5	8.68	66.7481
272.5	8.7	68.5965
272.5	8.72	70.6238
272.5	8.74	72.38
272.5	8.76	73.9
272.5	8.78	75.7219
272.5	8.8	77.1924
272.5	8.82	78.4304
272.5	8.84	80.0373
272.5	8.86	81.4025
272.5	8.88	82.7951
272.5	8.9	84.0042
272.5	8.92	85.4433
272.5	8.94	86.8498
272.5	8.96	88.3346
272.5	8.98	89.5291
272.5	9	90.5843
272.5	9.02	91.5204
272.5	9.04	91.8795
272.5	9.06	92.2148
272.5	9.08	92.4754
272.5	9.1	92.8529
272.5	9.12	92.6558
272.5	9.14	92.5386
272.5	9.16	92.245
272.5	9.18	91.895
272.5	9.2	91.7835
272.5	9.22	92.1786
272.5	9.24	92.6018
272.5	9.26	92.3496
272.5	9.28	92.4655
272.5	9.3	92.5468
272.5	9.32	92.6501
272.5	9.34	92.9484
272.5	9.36	92.9947
272.5	9.38	92.9225
272.5	9.4	93.1802
272.5	9.42	92.7197
272.5	9.44	92.3541
272.5	9.46	93.0832
272.5	9.48	92.6966
267.5	7.02	34.1011
267.5	7.04	33.2265
267.5	7.06	32.7893
267.5	7.08	33.0443
267.5	7.1	32.964
267.5	7.12	32.7407
267.5	7.14	32.6684
267.5	7.16	32.7153
267.5	7.18	32.4169
267.5	7.2	32.005
267.5	7.22	32.0808
267.5	7.24	32.3153
267.5	7.26	32.5359
267.5	7.28	32.1068
267.5	7.3	31.9327
267.5	7.32	32.0141
267.5	7.34	31.9989
267.5	7.36	32.0768
267.5	7.38	32.2716
267.5	7.4	32.0329
267.5	7.42	32.1167
267.5	7.44	31.9775
267.5	7.46	31.7748
267.5	7.48	31.8717
267.5	7.5	32.0975
267.5	7.52	31.7325
267.5	7.54	31.8493
267.5	7.56	31.5372
267.5	7.58	31.3099
267.5	7.6	31.6704
267.5	7.62	31.4371
267.5	7.64	31.6468
267.5	7.66	31.765
267.5	7.68	31.8588
267.5	7.7	31.7814
267.5	7.72	32.3009
267.5	7.74	32.7746
267.5	7.76	33.1782
267.5	7.78	33.5013
267.5	7.8	33.6504
267.5	7.82	34.3331
267.5	7.84	35.0739
267.5	7.86	35.6523
267.5	7.88	36.0042
267.5	7.9	36.1732
267.5	7.92	36.6249
267.5	7.94	36.9533
267.5	7.96	37.7756
267.5	7.98	38.8333
267.5	8	39.6418
267.5	8.02	40.1959
267.5	8.04	40.5552
267.5	8.06	41.1307
267.5	8.08	42.1758
267.5	8.1	44.1848
267.5	8.12	44.8146
267.5	8.14	45.9352
267.5	8.16	46.8306
267.5	8.18	47.5123
267.5	8.2	48.3254
267.5	8.22	49.0395
267.5	8.24	49.4518
267.5	8.26	50.0461
267.5	8.28	51.1266
267.5	8.3	51.3423
267.5	8.32	51.8581
267.5	8.34	52.1942
267.5	8.36	52.5503
267.5	8.38	52.8658
267.5	8.4	53.1326
267.5	8.42	53.9307
267.5	8.44	55.0483
267.5	8.46	56.0052
267.5	8.48	55.8179
267.5	8.5	56.2734
267.5	8.52	57.0431
267.5	8.54	57.9813
267.5	8.56	58.886
267.5	8.58	60.0952
267.5	8.6	61.5706
267.5	8.62	62.5316
267.5	8.64	63.6364
267.5	8.66	65.3054
267.5	8.68	67.5035
267.5	8.7	69.1217
267.5	8.72	71.0618
267.5	8.74	72.8938
267.5	8.76	74.6642
267.5	8.78	76.4627
267.5	8.8	77.8361
267.5	8.82	79.2334
267.5	8.84	80.7394
267.5	8.86	82.1429
267.5	8.88	83.4077
267.5	8.9	84.7437
267.5	8.92	86.2379
267.5	8.94	87.6497
267.5	8.96	89.2125
267.5	8.98	89.9437
267.5	9	91.079
267.5	9.02	92.0989
267.5	9.04	92.7498
267.5	9.06	92.9659
267.5	9.08	93.239
267.5	9.1	93.5497
267.5	9.12	93.1757
267.5	9.14	92.7012
267.5	9.16	92.4287
267.5	9.18	92.2843
267.5	9.2	92.2477
267.5	9.22	92.4627
267.5	9.24	92.4972
267.5	9.26	92.6245
267.5	9.28	92.5489
267.5	9.3	92.4727
267.5	9.32	92.7365
267.5	9.34	93.5687
267.5	9.36	93.6009
267.5	9.38	93.617
267.5	9.4	93.0441
267.5	9.42	92.8014
267.5	9.44	92.4103
267.5	9.46	92.6526
267.5	9.48	92.4471
262.5	7.02	34.5925
262.5	7.04	33.9595
262.5	7.06	33.8874
262.5	7.08	33.8281
262.5	7.1	33.7263
262.5	7.12	33.4799
262.5	7.14	33.6549
262.5	7.16	33.3379
262.5	7.18	32.9669
262.5	7.2	32.522
262.5	7.22	32.1602
262.5	7.24	32.1642
262.5	7.26	31.9569
262.5	7.28	31.6549
262.5	7.3	31.2763
262.5	7.32	31.1058
262.5	7.34	30.8212
262.5	7.36	31.0546
262.5	7.38	31.0995
262.5	7.4	31.0534
262.5	7.42	31.2059
262.5	7.44	31.004
262.5	7.46	30.9514
262.5	7.48	31.3712
262.5	7.5	31.9124
262.5	7.52	31.7375
262.5	7.54	31.931
262.5	7.56	31.8863
262.5	7.58	32.003
262.5	7.6	32.5
262.5	7.62	32.5372
262.5	7.64	32.874
262.5	7.66	33.1534
262.5	7.68	33.1244
262.5	7.7	32.9109
262.5	7.72	33.3498
262.5	7.74	33.7215
262.5	7.76	33.7174
262.5	7.78	33.8777
262.5	7.8	33.8699
262.5	7.82	34.3465
262.5	7.84	34.7652
262.5	7.86	35.132
262.5	7.88	35.2558
262.5	7.9	35.642
262.5	7.92	35.9525
262.5	7.94	36.4561
262.5	7.96	37.2452
262.5	7.98	38.024
262.5	8	38.7336
262.5	8.02	39.5237
262.5	8.04	40.3187
262.5	8.06	41.2433
262.5	8.08	42.6629
262.5	8.1	43.8677
262.5	8.12	44.6588
262.5	8.14	45.4337
262.5	8.16	46.6192
262.5	8.18	47.6703
262.5	8.2	48.464
262.5	8.22	49.0289
262.5	8.24	49.0657
262.5	8.26	49.6462
262.5	8.28	50.1669
262.5	8.3	50.8617
262.5	8.32	51.4739
262.5	8.34	52.0325
262.5	8.36	52.4786
262.5	8.38	52.6585
262.5	8.4	53.256
262.5	8.42	53.7702
262.5	8.44	54.6832
262.5	8.46	55.6315
262.5	8.48	56.1907
262.5	8.5	56.87
262.5	8.52	58.0123
262.5	8.54	58.7606
262.5	8.56	59.8182
262.5	8.58	61.0889
262.5	8.6	62.2745
262.5	8.62	63.8083
262.5	8.64	65.3498
262.5	8.66	66.6786
262.5	8.68	68.3133
262.5	8.7	69.838
262.5	8.72	71.6083
262.5	8.74	73.5984
262.5	8.76	75.2422
262.5	8.78	77.0576
262.5	8.8	78.3632
262.5	8.82	79.7869
262.5	8.84	81.1714
262.5	8.86	82.6658
262.5	8.88	83.9773
262.5	8.9	85.4301
262.5	8.92	87.0197
262.5	8.94	88.4777
262.5	8.96	90.0583
262.5	8.98	90.8524
262.5	9	92.087
262.5	9.02	93.0341
262.5	9.04	93.617
262.5	9.06	93.6236
262.5	9.08	93.8398
262.5	9.1	93.8607
262.5	9.12	93.4409
262.5	9.14	93.0009
262.5	9.16	92.8555
262.5	9.18	92.9378
262.5	9.2	92.8518
262.5	9.22	92.8743
262.5	9.24	92.9003
262.5	9.26	93.5089
262.5	9.28	93.4375
262.5	9.3	93.4129
262.5	9.32	93.6234
262.5	9.34	94.0657
262.5	9.36	94.1566
262.5	9.38	93.4866
262.5	9.4	93.1538
262.5	9.42	92.6916
262.5	9.44	92.3319
262.5	9.46	91.2814
262.5	9.48	91.2363
257.5	7.02	34.7118
257.5	7.04	34.3405
257.5	7.06	34.1253
257.5	7.08	33.6689
257.5	7.1	33.6639
257.5	7.12	33.4826
257.5	7.14	33.3652
257.5	7.16	33.0072
257.5	7.18	32.4979
257.5	7.2	32.1582
257.5	7.22	31.7378
257.5	7.24	31.5088
257.5	7.26	31.1963
257.5	7.28	30.9254
257.5	7.3	30.5943
257.5	7.32	30.248
257.5	7.34	30.14
257.5	7.36	30.1868
257.5	7.38	30.4032
257.5	7.4	30.5242
257.5	7.42	31.1985
257.5	7.44	31.4931
257.5	7.46	31.6471
257.5	7.48	32.023
257.5	7.5	32.3758
257.5	7.52	32.5167
257.5	7.54	32.2974
257.5	7.56	32.4112
257.5	7.58	32.4562
257.5	7.6	32.5294
257.5	7.62	32.2075
257.5	7.64	32.2612
257.5	7.66	32.7239
257.5	7.68	32.759
257.5	7.7	32.5362
257.5	7.72	32.9019
257.5	7.74	33.7714
257.5	7.76	33.6142
257.5	7.78	33.7625
257.5	7.8	34.2678
257.5	7.82	34.7026
257.5	7.84	34.9688
257.5	7.86	35.1055
257.5	7.88	35.6033
257.5	7.9	36.2492
257.5	7.92	36.4367
257.5	7.94	36.8267
257.5	7.96	37.7625
257.5	7.98	38.3297
257.5	8	38.8067
257.5	8.02	39.8044
257.5	8.04	40.4855
257.5	8.06	41.2679
257.5	8.08	42.0453
257.5	8.1	42.4226
257.5	8.12	43.3892
257.5	8.14	44.0843
257.5	8.16	45.276
257.5	8.18	46.7461
257.5	8.2	47.5788
257.5	8.22	47.8812
257.5	8.24	48.5656
257.5	8.26	49.1916
257.5	8.28	49.7864
257.5	8.3	51.0318
257.5	8.32	51.7377
257.5	8.34	52.197
257.5	8.36	52.4238
257.5	8.38	52.8802
257.5	8.4	53.7256
257.5	8.42	54.36
257.5	8.44	54.7882
257.5	8.46	55.6868
257.5	8.48	56.5059
257.5	8.5	57.5009
257.5	8.52	58.5421
257.5	8.54	59.5824
257.5	8.56	60.9524
257.5	8.58	61.7845
257.5	8.6	62.685
257.5	8.62	64.3676
257.5	8.64	66.0626
257.5	8.66	67.4218
257.5	8.68	68.7298
257.5	8.7	70.2106
257.5	8.72	72.2277
257.5	8.74	74.1455
257.5	8.76	75.9295
257.5	8.78	77.8248
257.5	8.8	79.0853
257.5	8.82	80.525
257.5	8.84	81.9536
257.5	8.86	83.4393
257.5	8.88	84.9689
257.5	8.9	86.458
257.5	8.92	87.667
257.5	8.94	88.9201
257.5	8.96	90.0247
257.5	8.98	91.0698
257.5	9	92.4295
257.5	9.02	93.2765
257.5	9.04	93.8133
257.5	9.06	93.9516
257.5	9.08	94.1604
257.5	9.1	94.0508
257.5	9.12	93.7211
257.5	9.14	93.5322
257.5	9.16	93.6552
257.5	9.18	93.832
257.5	9.2	93.668
257.5	9.22	93.7984
257.5	9.24	93.75
257.5	9.26	94.2154
257.5	9.28	94.2369
257.5	9.3	94.1736
257.5	9.32	94.2145
257.5	9.34	94.3094
257.5	9.36	94.0176
257.5	9.38	93.0122
257.5	9.4	93.0763
257.5	9.42	92.4214
257.5	9.44	92.3937
257.5	9.46	90.9605
257.5	9.48	90.8638
252.5	7.02	34.6083
252.5	7.04	34.6098
252.5	7.06	34.7384
252.5	7.08	34.3078
252.5	7.1	34.3326
252.5	7.12	33.893
252.5	7.14	33.5687
252.5	7.16	33.001
252.5	7.18	32.6458
252.5	7.2	32.3493
252.5	7.22	32.005
252.5	7.24	31.751
252.5	7.26	31.0799
252.5	7.28	31.0057
252.5	7.3	31.1386
252.5	7.32	31.2572
252.5	7.34	31.0493
252.5	7.36	31.3203
252.5	7.38	31.3365
252.5	7.4	31.4036
252.5	7.42	32.0559
252.5	7.44	32.1803
252.5	7.46	32.2841
252.5	7.48	32.5059
252.5	7.5	32.1359
252.5	7.52	32.0411
252.5	7.54	32.0106
252.5	7.56	31.9389
252.5	7.58	32.1885
252.5	7.6	32.3403
252.5	7.62	31.6207
252.5	7.64	31.3103
252.5	7.66	31.6604
252.5	7.68	31.671
252.5	7.7	32.0438
252.5	7.72	32.707
252.5	7.74	33.4941
252.5	7.76	33.7629
252.5	7.78	33.9719
252.5	7.8	34.3624
252.5	7.82	34.9233
252.5	7.84	35.8308
252.5	7.86	36.5207
252.5	7.88	37.3748
252.5	7.9	37.884
252.5	7.92	37.842
252.5	7.94	38.2874
252.5	7.96	39.5982
252.5	7.98	39.9573
252.5	8	40.4414
252.5	8.02	41.5972
252.5	8.04	42.1754
252.5	8.06	42.3995
252.5	8.08	42.7421
252.5	8.1	43.1703
252.5	8.12	43.9603
252.5	8.14	44.5706
252.5	8.16	44.9717
252.5	8.18	46.3025
252.5	8.2	46.942
252.5	8.22	47.062
252.5	8.24	48.0029
252.5	8.26	48.4854
252.5	8.28	49.7447
252.5	8.3	50.8679
252.5	8.32	51.8648
252.5	8.34	52.6736
252.5	8.36	52.9974
252.5	8.38	53.8403
252.5	8.4	54.6922
252.5	8.42	55.7107
252.5	8.44	56.0728
252.5	8.46	57.3021
252.5	8.48	57.6301
252.5	8.5	58.5747
252.5	8.52	58.8734
252.5	8.54	59.7796
252.5	8.56	60.7775
252.5	8.58	61.4388
252.5	8.6	62.4777
252.5	8.62	63.8986
252.5	8.64	65.5755
252.5	8.66	67.0781
252.5	8.68	68.8484
252.5	8.7	70.2483
252.5	8.72	72.7607
252.5	8.74	74.9212
252.5	8.76	77.1201
252.5	8.78	78.9382
252.5	8.8	80.4702
252.5	8.82	82.0438
252.5	8.84	83.2733
252.5	8.86	84.5821
252.5	8.88	85.9359
252.5	8.9	87.648
252.5	8.92	88.7579
252.5	8.94	89.6255
252.5	8.96	90.4485
252.5	8.98	91.3717
252.5	9	92.5512
252.5	9.02	93.2478
252.5	9.04	93.9296
252.5	9.06	94.3213
252.5	9.08	94.4213
252.5	9.1	94.2062
252.5	9.12	93.8828
252.5	9.14	93.8577
252.5	9.16	94.0473
252.5	9.18	94.3318
252.5	9.2	94.3253
252.5	9.22	94.5885
252.5	9.24	94.3171
252.5	9.26	94.5551
252.5	9.28	94.9033
252.5	9.3	94.8686
252.5	9.32	95.0681
252.5	9.34	95.2614
252.5	9.36	94.8395
252.5	9.38	94.3796
252.5	9.4	94.188
252.5	9.42	93.7888
252.5	9.44	94.0051
252.5	9.46	93.2917
252.5	9.48	92.8309
247.5	7.02	34.2295
247.5	7.04	34.2408
247.5	7.06	34.3724
247.5	7.08	33.8916
247.5	7.1	33.6225
247.5	7.12	33.2359
247.5	7.14	32.7439
247.5	7.16	32.392
247.5	7.18	32.3309
247.5	7.2	32.4403
247.5	7.22	32.2085
247.5	7.24	31.8384
247.5	7.26	31.5059
247.5	7.28	31.6671
247.5	7.3	31.7173
247.5	7.32	31.8291
247.5	7.34	31.8775
247.5	7.36	32.1028
247.5	7.38	31.9019
247.5	7.4	31.8624
247.5	7.42	32.321
247.5	7.44	32.5442
247.5	7.46	32.5466
247.5	7.48	32.7825
247.5	7.5	32.4459
247.5	7.52	32.3807
247.5	7.54	32.304
247.5	7.56	31.9008
247.5	7.58	31.8878
247.5	7.6	32.0683
247.5	7.62	31.479
247.5	7.64	31.2066
247.5	7.66	31.5681
247.5	7.68	31.4077
247.5	7.7	32.1226
247.5	7.72	32.838
247.5	7.74	33.0991
247.5	7.76	33.5709
247.5	7.78	34.2995
247.5	7.8	34.5515
247.5	7.82	35.1512
247.5	7.84	36.3393
247.5	7.86	36.8685
247.5	7.88	37.6982
247.5	7.9	37.8005
247.5	7.92	37.8723
247.5	7.94	38.7899
247.5	7.96	40.211
247.5	7.98	40.5842
247.5	8	41.294
247.5	8.02	42.4182
247.5	8.04	42.4349
247.5	8.06	42.6291
247.5	8.08	43.3578
247.5	8.1	44.1836
247.5	8.12	44.9511
247.5	8.14	45.7695
247.5	8.16	45.9014
247.5	8.18	46.4473
247.5	8.2	46.8502
247.5	8.22	47.2286
247.5	8.24	48.5449
247.5	8.26	49.2902
247.5	8.28	49.8829
247.5	8.3	50.7078
247.5	8.32	51.2576
247.5	8.34	51.9485
247.5	8.36	52.4131
247.5	8.38	53.7547
247.5	8.4	54.92
247.5	8.42	56.0091
247.5	8.44	56.516
247.5	8.46	58.0475
247.5	8.48	58.5701
247.5	8.5	59.4084
247.5	8.52	60.2184
247.5	8.54	60.7307
247.5	8.56	61.6606
247.5	8.58	62.5824
247.5	8.6	63.564
247.5	8.62	64.3945
247.5	8.64	66.0419
247.5	8.66	67.4004
247.5	8.68	69.6455
247.5	8.7	71.468
247.5	8.72	74.0239
247.5	8.74	76.281
247.5	8.76	78.2377
247.5	8.78	79.953
247.5	8.8	81.5939
247.5	8.82	83.4934
247.5	8.84	84.6793
247.5	8.86	85.9824
247.5	8.88	87.1695
247.5	8.9	88.4701
247.5	8.92	89.5054
247.5	8.94	90.4502
247.5	8.96	91.5891
247.5	8.98	92.4036
247.5	9	93.1468
247.5	9.02	93.5769
247.5	9.04	93.9664
247.5	9.06	94.2936
247.5	9.08	94.2435
247.5	9.1	94.2733
247.5	9.12	94.0346
247.5	9.14	93.8803
247.5	9.16	93.6391
247.5	9.18	93.5926
247.5	9.2	93.8072
247.5	9.22	94.2139
247.5	9.24	94.2671
247.5	9.26	94.5051
247.5	9.28	94.8995
247.5	9.3	94.6413
247.5	9.32	94.9144
247.5	9.34	95.3889
247.5	9.36	95.6072
247.5	9.38	95.8079
247.5	9.4	95.5679
247.5	9.42	95.1902
247.5	9.44	95.9623
247.5	9.46	95.7792
247.5	9.48	94.9904
242.5	7.02	33.9877
242.5	7.04	33.8049
242.5	7.06	33.7888
242.5	7.08	33.2132
242.5	7.1	33.2685
242.5	7.12	33.3287
242.5	7.14	32.7937
242.5	7.16	32.4105
242.5	7.18	32.5
242.5	7.2	32.6442
242.5	7.22	32.3378
242.5	7.24	32.4597
242.5	7.26	32.695
242.5	7.28	32.59
242.5	7.3	32.355
242.5	7.32	32.2053
242.5	7.34	32.5961
242.5	7.36	32.7435
242.5	7.38	32.3592
242.5	7.4	32.1559
242.5	7.42	32.4546
242.5	7.44	32.4878
242.5	7.46	32.5338
242.5	7.48	32.6353
242.5	7.5	32.6655
242.5	7.52	32.742
242.5	7.54	32.7531
242.5	7.56	32.3912
242.5	7.58	32.2358
242.5	7.6	32.5201
242.5	7.62	32.1351
242.5	7.64	31.962
242.5	7.66	32.0714
242.5	7.68	32.2533
242.5	7.7	32.6826
242.5	7.72	33.1061
242.5	7.74	33.1827
242.5	7.76	33.4901
242.5	7.78	34.2402
242.5	7.8	34.1831
242.5	7.82	34.6864
242.5	7.84	35.6088
242.5	7.86	35.7759
242.5	7.88	36.3137
242.5	7.9	36.657
242.5	7.92	36.8204
242.5	7.94	37.7093
242.5	7.96	39.1271
242.5	7.98	39.788
242.5	8	40.712
242.5	8.02	41.5607
242.5	8.04	41.4551
242.5	8.06	42.2556
242.5	8.08	43.046
242.5	8.1	44.1291
242.5	8.12	45.0818
242.5	8.14	46.0077
242.5	8.16	45.8629
242.5	8.18	46.2316
242.5	8.2	47.2828
242.5	8.22	48.0859
242.5	8.24	49.1877
242.5	8.26	50.0275
242.5	8.28	50.11
242.5	8.3	50.4826
242.5	8.32	50.6885
242.5	8.34	50.9895
242.5	8.36	51.9316
242.5	8.38	52.8772
242.5	8.4	53.5387
242.5	8.42	54.3491
242.5	8.44	55.3799
242.5	8.46	56.4098
242.5	8.48	57.6227
242.5	8.5	58.6997
242.5	8.52	60.1588
242.5	8.54	60.9375
242.5	8.56	62.1049
242.5	8.58	63.3483
242.5	8.6	64.4044
242.5	8.62	65.2008
242.5	8.64	66.7121
242.5	8.66	68.5126
242.5	8.68	70.7606
242.5	8.7	72.6467
242.5	8.72	74.6896
242.5	8.74	76.9763
242.5	8.76	78.577
242.5	8.78	80.4361
242.5	8.8	82.1187
242.5	8.82	84.0822
242.5	8.84	85.488
242.5	8.86	86.7887
242.5	8.88	87.8551
242.5	8.9	88.8096
242.5	8.92	89.8561
242.5	8.94	90.8642
242.5	8.96	91.9761
242.5	8.98	92.7135
242.5	9	93.21
242.5	9.02	93.5148
242.5	9.04	93.7807
242.5	9.06	93.9309
242.5	9.08	94.0939
242.5	9.1	94.3064
242.5	9.12	94.1468
242.5	9.14	93.897
242.5	9.16	93.5933
242.5	9.18	93.2403
242.5	9.2	93.5603
242.5	9.22	93.8612
242.5	9.24	94.2278
242.5	9.26	94.2857
242.5	9.28	94.3295
242.5	9.3	94.2124
242.5	9.32	94.4198
242.5	9.34	94.7851
242.5	9.36	95.5363
242.5	9.38	96.3463
242.5	9.4	96.0489
242.5	9.42	95.7143
242.5	9.44	95.9623
242.5	9.46	96.1983
242.5	9.48	96.1303
237.5	7.02	34.1051
237.5	7.04	33.6016
237.5	7.06	33.397
237.5	7.08	32.8074
237.5	7.1	32.6463
237.5	7.12	32.7209
237.5	7.14	32.2131
237.5	7.16	32.1534
237.5	7.18	32.3476
237.5	7.2	32.1147
237.5	7.22	32.1127
237.5	7.24	32.6167
237.5	7.26	32.9154
237.5	7.28	32.8673
237.5	7.3	32.9545
237.5	7.32	32.965
237.5	7.34	33.3286
237.5	7.36	33.112
237.5	7.38	32.566
237.5	7.4	32.5202
237.5	7.42	32.4537
237.5	7.44	32.2275
237.5	7.46	31.9892
237.5	7.48	31.7881
237.5	7.5	31.7223
237.5	7.52	31.7145
237.5	7.54	31.7505
237.5	7.56	31.8342
237.5	7.58	31.7826
237.5	7.6	32.0339
237.5	7.62	31.9411
237.5	7.64	31.877
237.5	7.66	32.0985
237.5	7.68	33.0286
237.5	7.7	33.3822
237.5	7.72	33.4036
237.5	7.74	33.82
237.5	7.76	33.963
237.5	7.78	34.5633
237.5	7.8	34.6958
237.5	7.82	34.7855
237.5	7.84	35.4401
237.5	7.86	35.7412
237.5	7.88	35.8447
237.5	7.9	36.3146
237.5	7.92	36.9565
237.5	7.94	37.4721
237.5	7.96	38.4522
237.5	7.98	39.4085
237.5	8	39.8676
237.5	8.02	40.8652
237.5	8.04	41.0215
237.5	8.06	42.0479
237.5	8.08	42.7002
237.5	8.1	43.4085
237.5	8.12	44.3184
237.5	8.14	45.401
237.5	8.16	45.7749
237.5	8.18	45.9198
237.5	8.2	47.0505
237.5	8.22	47.7027
237.5	8.24	48.5586
237.5	8.26	48.9969
237.5	8.28	49.3382
237.5	8.3	49.9908
237.5	8.32	50.4286
237.5	8.34	50.6329
237.5	8.36	51.8464
237.5	8.38	53.0982
237.5	8.4	53.9205
237.5	8.42	54.858
237.5	8.44	56.2276
237.5	8.46	57.3774
237.5	8.48	58.1987
237.5	8.5	59.2483
237.5	8.52	60.2357
237.5	8.54	60.8908
237.5	8.56	61.6796
237.5	8.58	62.8592
237.5	8.6	64.3471
237.5	8.62	65.8722
237.5	8.64	67.3161
237.5	8.66	69.1902
237.5	8.68	71.6359
237.5	8.7	73.6084
237.5	8.72	75.5763
237.5	8.74	77.6911
237.5	8.76	79.4748
237.5	8.78	81.2696
237.5	8.8	82.7729
237.5	8.82	84.2418
237.5	8.84	85.621
237.5	8.86	86.9623
237.5	8.88	87.9551
237.5	8.9	88.9431
237.5	8.92	90.1996
237.5	8.94	91.3376
237.5	8.96	92.2666
237.5	8.98	93.0669
237.5	9	93.3508
237.5	9.02	93.7571
237.5	9.04	94.2442
237.5	9.06	93.9676
237.5	9.08	94.0965
237.5	9.1	94.3109
237.5	9.12	93.9303
237.5	9.14	93.5505
237.5	9.16	93.3708
237.5	9.18	92.9321
237.5	9.2	93.0765
237.5	9.22	93.2982
237.5	9.24	93.5003
237.5	9.26	93.8272
237.5	9.28	93.9117
237.5	9.3	93.8182
237.5	9.32	94.2887
237.5	9.34	94.8076
237.5	9.36	94.8519
237.5	9.38	95.5
237.5	9.4	95.7635
237.5	9.42	95.5294
237.5	9.44	94.868
237.5	9.46	95.5437
237.5	9.48	95.3642
232.5	7.02	33.7843
232.5	7.04	33.1645
232.5	7.06	32.9137
232.5	7.08	32.6619
232.5	7.1	32.2758
232.5	7.12	32.2353
232.5	7.14	31.6938
232.5	7.16	31.8818
232.5	7.18	32.3462
232.5	7.2	32.1464
232.5	7.22	32.3667
232.5	7.24	32.7918
232.5	7.26	32.9465
232.5	7.28	33.0183
232.5	7.3	33.1828
232.5	7.32	33.2958
232.5	7.34	33.7456
232.5	7.36	33.338
232.5	7.38	32.7225
232.5	7.4	32.7589
232.5	7.42	32.1306
232.5	7.44	31.8626
232.5	7.46	31.6052
232.5	7.48	31.7242
232.5	7.5	31.7312
232.5	7.52	31.8958
232.5	7.54	31.4587
232.5	7.56	31.9559
232.5	7.58	32.0724
232.5	7.6	32.2688
232.5	7.62	32.6944
232.5	7.64	32.8573
232.5	7.66	33.1521
232.5	7.68	33.475
232.5	7.7	33.4464
232.5	7.72	33.1542
232.5	7.74	33.651
232.5	7.76	33.5098
232.5	7.78	33.9299
232.5	7.8	33.8655
232.5	7.82	33.7711
232.5	7.84	34.0277
232.5	7.86	34.2949
232.5	7.88	35.0399
232.5	7.9	35.7499
232.5	7.92	36.8025
232.5	7.94	37.7104
232.5	7.96	38.5303
232.5	7.98	39.3412
232.5	8	40.0696
232.5	8.02	41.134
232.5	8.04	41.6586
232.5	8.06	42.5889
232.5	8.08	43.0177
232.5	8.1	43.7281
232.5	8.12	44.1657
232.5	8.14	44.8075
232.5	8.16	45.541
232.5	8.18	46.1244
232.5	8.2	47.1373
232.5	8.22	47.9082
232.5	8.24	48.7583
232.5	8.26	49.1933
232.5	8.28	49.9363
232.5	8.3	50.6701
232.5	8.32	51.5079
232.5	8.34	52.0663
232.5	8.36	52.9859
232.5	8.38	53.8362
232.5	8.4	54.4283
232.5	8.42	55.2748
232.5	8.44	56.5153
232.5	8.46	57.7049
232.5	8.48	58.4585
232.5	8.5	59.1275
232.5	8.52	59.8539
232.5	8.54	60.6627
232.5	8.56	61.5957
232.5	8.58	62.9792
232.5	8.6	65.0711
232.5	8.62	66.621
232.5	8.64	68.2367
232.5	8.66	70.2452
232.5	8.68	72.3669
232.5	8.7	74.8832
232.5	8.72	77.0106
232.5	8.74	78.9012
232.5	8.76	80.6623
232.5	8.78	82.3066
232.5	8.8	83.4184
232.5	8.82	84.6573
232.5	8.84	86.0163
232.5	8.86	87.0861
232.5	8.88	88.2383
232.5	8.9	89.0874
232.5	8.92	90.1849
232.5	8.94	91.169
232.5	8.96	91.9429
232.5	8.98	92.844
232.5	9	93.4259
232.5	9.02	94.0987
232.5	9.04	94.2345
232.5	9.06	94.0418
232.5	9.08	94.0502
232.5	9.1	94.1081
232.5	9.12	93.7146
232.5	9.14	93.3625
232.5	9.16	93.1797
232.5	9.18	92.8967
232.5	9.2	92.7948
232.5	9.22	92.9269
232.5	9.24	93.4048
232.5	9.26	93.8873
232.5	9.28	94.1349
232.5	9.3	94.0327
232.5	9.32	94.5871
232.5	9.34	95.4164
232.5	9.36	95.6981
232.5	9.38	96.1096
232.5	9.4	96.3907
232.5	9.42	95.9792
232.5	9.44	95.5056
232.5	9.46	95.6778
232.5	9.48	95.0739
227.5	7.02	33.8072
227.5	7.04	33.3104
227.5	7.06	33.2309
227.5	7.08	33.178
227.5	7.1	32.8787
227.5	7.12	33.0533
227.5	7.14	32.9071
227.5	7.16	32.5578
227.5	7.18	32.7406
227.5	7.2	32.7687
227.5	7.22	32.8396
227.5	7.24	32.8879
227.5	7.26	32.547
227.5	7.28	32.2446
227.5	7.3	32.3681
227.5	7.32	31.9562
227.5	7.34	31.7753
227.5	7.36	31.6362
227.5	7.38	31.2995
227.5	7.4	31.2192
227.5	7.42	30.8322
227.5	7.44	30.6864
227.5	7.46	30.7538
227.5	7.48	31.2924
227.5	7.5	31.4267
227.5	7.52	31.6565
227.5	7.54	31.916
227.5	7.56	32.4164
227.5	7.58	32.5692
227.5	7.6	32.9205
227.5	7.62	33.1739
227.5	7.64	33.5249
227.5	7.66	33.6412
227.5	7.68	33.3536
227.5	7.7	33.1523
227.5	7.72	33.3171
227.5	7.74	33.3579
227.5	7.76	33.4297
227.5	7.78	34.0023
227.5	7.8	34.0101
227.5	7.82	34.4187
227.5	7.84	34.7241
227.5	7.86	34.9499
227.5	7.88	35.7997
227.5	7.9	36.6377
227.5	7.92	37.2159
227.5	7.94	38.2854
227.5	7.96	38.9344
227.5	7.98	39.4864
227.5	8	40.1642
227.5	8.02	41.0149
227.5	8.04	41.6802
227.5	8.06	42.6546
227.5	8.08	43.3145
227.5	8.1	44.0838
227.5	8.12	44.9923
227.5	8.14	45.5725
227.5	8.16	46.0468
227.5	8.18	46.9217
227.5	8.2	47.9656
227.5	8.22	48.5291
227.5	8.24	48.833
227.5	8.26	49.1286
227.5	8.28	49.6572
227.5	8.3	50.3985
227.5	8.32	51.2916
227.5	8.34	52.0938
227.5	8.36	52.9228
227.5	8.38	53.3624
227.5	8.4	54.084
227.5	8.42	55.2779
227.5	8.44	56.4826
227.5	8.46	57.7671
227.5	8.48	58.9017
227.5	8.5	59.3931
227.5	8.52	60.3877
227.5	8.54	61.5656
227.5	8.56	63.0358
227.5	8.58	64.2171
227.5	8.6	65.7334
227.5	8.62	66.9281
227.5	8.64	68.7437
227.5	8.66	70.7233
227.5	8.68	72.401
227.5	8.7	75.0079
227.5	8.72	76.7261
227.5	8.74	78.4035
227.5	8.76	80.0921
227.5	8.78	82.0115
227.5	8.8	83.5449
227.5	8.82	84.9654
227.5	8.84	86.392
227.5	8.86	87.6636
227.5	8.88	89.0507
227.5	8.9	89.5913
227.5	8.92	90.4093
227.5	8.94	91.295
227.5	8.96	91.9375
227.5	8.98	92.8191
227.5	9	93.4843
227.5	9.02	93.9251
227.5	9.04	94.0336
227.5	9.06	94.1395
227.5	9.08	94.2035
227.5	9.1	94.4285
227.5	9.12	94.2767
227.5	9.14	94.0278
227.5	9.16	93.951
227.5	9.18	93.8179
227.5	9.2	93.7218
227.5	9.22	93.8938
227.5	9.24	94.2576
227.5	9.26	94.4702
227.5	9.28	94.5733
227.5	9.3	94.5033
227.5	9.32	94.9882
227.5	9.34	95.8528
227.5	9.36	96.7188
227.5	9.38	97.1481
227.5	9.4	96.8167
227.5	9.42	96.7436
227.5	9.44	96.3455
227.5	9.46	96.4583
227.5	9.48	96.1957
222.5	7.02	33.7272
222.5	7.04	33.2561
222.5	7.06	33.1208
222.5	7.08	32.7751
222.5	7.1	32.5911
222.5	7.12	32.789
222.5	7.14	32.904
222.5	7.16	32.4865
222.5	7.18	32.1549
222.5	7.2	32.2467
222.5	7.22	32.1579
222.5	7.24	32.0358
222.5	7.26	31.8671
222.5	7.28	31.4464
222.5	7.3	31.3119
[truncated: 5,565 more rows]
