# Supplementary material for: Instantaneous tracking of earthquake growth with elastogravity signals
Source: Nature. 2022 May 11;606(7913):319–24. doi: 10.1038/s41586-022-04672-7 (PMC9177427; doi:10.1038/s41586-022-04672-7)
Supplement: Supplementary file 10 — Source Data Extended Data Fig. 6 [file 41586_2022_4672_MOESM10_ESM.xlsx]

## Sheet: panel_a
Time [s]	Mw	Accuracy
302.5	5.5	99.834
302.5	5.52	99.8493
302.5	5.54	99.854
302.5	5.56	99.8343
302.5	5.58	99.8521
302.5	5.6	99.8673
302.5	5.62	99.8792
302.5	5.64	99.887
302.5	5.66	99.9143
302.5	5.68	99.9306
302.5	5.7	99.9405
302.5	5.72	99.953
302.5	5.74	99.9677
302.5	5.76	100
302.5	5.78	100
302.5	5.8	100
302.5	5.82	100
302.5	5.84	100
302.5	5.86	100
302.5	5.88	100
302.5	5.9	100
302.5	5.92	100
302.5	5.94	100
302.5	5.96	100
302.5	5.98	100
302.5	6	100
302.5	6.02	100
302.5	6.04	100
302.5	6.06	100
302.5	6.08	100
302.5	6.1	100
302.5	6.12	100
302.5	6.14	100
302.5	6.16	100
302.5	6.18	100
302.5	6.2	100
302.5	6.22	100
302.5	6.24	100
302.5	6.26	100
302.5	6.28	100
302.5	6.3	100
302.5	6.32	100
302.5	6.34	100
302.5	6.36	100
302.5	6.38	100
302.5	6.4	100
302.5	6.42	100
302.5	6.44	100
302.5	6.46	100
302.5	6.48	100
302.5	6.5	100
302.5	6.52	100
302.5	6.54	100
302.5	6.56	100
302.5	6.58	100
302.5	6.6	100
302.5	6.62	99.9916
302.5	6.64	99.9917
302.5	6.66	99.9751
302.5	6.68	99.9626
302.5	6.7	99.9543
302.5	6.72	99.9544
302.5	6.74	99.9547
302.5	6.76	99.9549
302.5	6.78	99.9549
302.5	6.8	99.9552
302.5	6.82	99.9635
302.5	6.84	99.9638
302.5	6.86	99.9801
302.5	6.88	99.9922
302.5	6.9	100
302.5	6.92	100
302.5	6.94	100
302.5	6.96	99.9922
302.5	6.98	99.9843
302.5	7	99.9683
302.5	7.02	99.9559
302.5	7.04	99.9555
302.5	7.06	99.955
302.5	7.08	99.9545
302.5	7.1	99.9542
302.5	7.12	99.9535
302.5	7.14	99.953
302.5	7.16	99.9612
302.5	7.18	99.9697
302.5	7.2	99.987
302.5	7.22	100
302.5	7.24	100
302.5	7.26	100
302.5	7.28	100
302.5	7.3	100
302.5	7.32	100
302.5	7.34	100
302.5	7.36	100
302.5	7.38	99.9829
302.5	7.4	99.9788
302.5	7.42	99.9492
302.5	7.44	99.9487
302.5	7.46	99.9487
302.5	7.48	99.9234
302.5	7.5	99.9063
302.5	7.52	99.9018
302.5	7.54	99.9027
302.5	7.56	99.9034
302.5	7.58	99.9199
302.5	7.6	99.9244
302.5	7.62	99.9494
302.5	7.64	99.9498
302.5	7.66	99.9499
302.5	7.68	99.9752
302.5	7.7	99.9919
302.5	7.72	99.992
302.5	7.74	99.9724
302.5	7.76	99.9452
302.5	7.78	99.9226
302.5	7.8	99.9201
302.5	7.82	99.9141
302.5	7.84	99.9121
302.5	7.86	99.9129
302.5	7.88	99.9133
302.5	7.9	99.9094
302.5	7.92	99.9091
302.5	7.94	99.9156
302.5	7.96	99.9296
302.5	7.98	99.9288
302.5	8	99.909
302.5	8.02	99.8318
302.5	8.04	99.742
302.5	8.06	99.6719
302.5	8.08	99.6087
302.5	8.1	99.5693
302.5	8.12	99.5203
302.5	8.14	99.4629
302.5	8.16	99.3939
302.5	8.18	99.3379
302.5	8.2	99.2879
302.5	8.22	99.2946
302.5	8.24	99.2402
302.5	8.26	99.1717
302.5	8.28	99.0817
302.5	8.3	99.0327
302.5	8.32	98.9652
302.5	8.34	98.9471
302.5	8.36	98.909
302.5	8.38	98.8795
302.5	8.4	98.7986
302.5	8.42	98.6126
302.5	8.44	98.5142
302.5	8.46	98.3295
302.5	8.48	98.1474
302.5	8.5	97.9975
302.5	8.52	97.8194
302.5	8.54	97.5313
302.5	8.56	97.4394
302.5	8.58	97.2513
302.5	8.6	97.0985
302.5	8.62	97.0368
302.5	8.64	97.0014
302.5	8.66	97.0754
302.5	8.68	97.179
302.5	8.7	97.2423
302.5	8.72	97.3176
302.5	8.74	97.5123
302.5	8.76	97.5244
302.5	8.78	97.6589
302.5	8.8	97.7982
302.5	8.82	97.9543
302.5	8.84	98.0245
302.5	8.86	98.0788
302.5	8.88	98.166
302.5	8.9	98.2723
302.5	8.92	98.4477
302.5	8.94	98.5567
302.5	8.96	98.7396
302.5	8.98	98.8554
302.5	9	98.9776
302.5	9.02	99.0927
302.5	9.04	99.2472
302.5	9.06	99.3946
302.5	9.08	99.5124
302.5	9.1	99.5843
302.5	9.12	99.6342
302.5	9.14	99.6928
302.5	9.16	99.7218
302.5	9.18	99.7732
302.5	9.2	99.8201
302.5	9.22	99.85
302.5	9.24	99.8596
302.5	9.26	99.884
302.5	9.28	99.8871
302.5	9.3	99.8924
302.5	9.32	99.8939
302.5	9.34	99.9036
302.5	9.36	99.9053
302.5	9.38	99.9037
302.5	9.4	99.901
302.5	9.42	99.9338
302.5	9.44	99.9642
302.5	9.46	99.9685
302.5	9.48	99.9824
302.5	9.5	99.995
302.5	9.52	100
302.5	9.54	100
302.5	9.56	100
302.5	9.58	100
302.5	9.6	100
302.5	9.62	100
302.5	9.64	100
302.5	9.66	100
302.5	9.68	100
302.5	9.7	100
302.5	9.72	100
302.5	9.74	100
302.5	9.76	100
302.5	9.78	100
302.5	9.8	100
302.5	9.82	100
302.5	9.84	100
302.5	9.86	100
302.5	9.88	100
302.5	9.9	100
302.5	9.92	100
302.5	9.94	100
302.5	9.96	100
302.5	9.98	nan
297.5	5.5	99.8479
297.5	5.52	99.8647
297.5	5.54	99.8602
297.5	5.56	99.8399
297.5	5.58	99.8572
297.5	5.6	99.8714
297.5	5.62	99.8832
297.5	5.64	99.8897
297.5	5.66	99.8962
297.5	5.68	99.9155
297.5	5.7	99.9403
297.5	5.72	99.9492
297.5	5.74	99.9679
297.5	5.76	100
297.5	5.78	100
297.5	5.8	100
297.5	5.82	100
297.5	5.84	100
297.5	5.86	100
297.5	5.88	100
297.5	5.9	100
297.5	5.92	100
297.5	5.94	100
297.5	5.96	100
297.5	5.98	100
297.5	6	100
297.5	6.02	100
297.5	6.04	100
297.5	6.06	100
297.5	6.08	100
297.5	6.1	100
297.5	6.12	100
297.5	6.14	100
297.5	6.16	100
297.5	6.18	100
297.5	6.2	100
297.5	6.22	100
297.5	6.24	100
297.5	6.26	100
297.5	6.28	100
297.5	6.3	100
297.5	6.32	100
297.5	6.34	100
297.5	6.36	100
297.5	6.38	100
297.5	6.4	100
297.5	6.42	100
297.5	6.44	100
297.5	6.46	100
297.5	6.48	100
297.5	6.5	100
297.5	6.52	100
297.5	6.54	100
297.5	6.56	100
297.5	6.58	100
297.5	6.6	100
297.5	6.62	99.9916
297.5	6.64	99.9916
297.5	6.66	99.9832
297.5	6.68	99.9791
297.5	6.7	99.9749
297.5	6.72	99.9665
297.5	6.74	99.9542
297.5	6.76	99.9544
297.5	6.78	99.9544
297.5	6.8	99.9547
297.5	6.82	99.9633
297.5	6.84	99.9637
297.5	6.86	99.9721
297.5	6.88	99.9763
297.5	6.9	99.9804
297.5	6.92	99.9883
297.5	6.94	100
297.5	6.96	99.9922
297.5	6.98	99.9646
297.5	7	99.9562
297.5	7.02	99.9557
297.5	7.04	99.9552
297.5	7.06	99.9549
297.5	7.08	99.9545
297.5	7.1	99.9541
297.5	7.12	99.9532
297.5	7.14	99.9528
297.5	7.16	99.9611
297.5	7.18	99.9914
297.5	7.2	100
297.5	7.22	100
297.5	7.24	100
297.5	7.26	100
297.5	7.28	100
297.5	7.3	100
297.5	7.32	100
297.5	7.34	100
297.5	7.36	100
297.5	7.38	99.9958
297.5	7.4	99.9748
297.5	7.42	99.941
297.5	7.44	99.9404
297.5	7.46	99.9191
297.5	7.48	99.907
297.5	7.5	99.8943
297.5	7.52	99.8949
297.5	7.54	99.8952
297.5	7.56	99.896
297.5	7.58	99.9002
297.5	7.6	99.9212
297.5	7.62	99.95
297.5	7.64	99.9507
297.5	7.66	99.9715
297.5	7.68	99.9838
297.5	7.7	99.976
297.5	7.72	99.9686
297.5	7.74	99.9338
297.5	7.76	99.9069
297.5	7.78	99.8852
297.5	7.8	99.8865
297.5	7.82	99.8926
297.5	7.84	99.8936
297.5	7.86	99.8939
297.5	7.88	99.8942
297.5	7.9	99.9123
297.5	7.92	99.9192
297.5	7.94	99.9445
297.5	7.96	99.9625
297.5	7.98	99.9696
297.5	8	99.9388
297.5	8.02	99.8995
297.5	8.04	99.7946
297.5	8.06	99.7327
297.5	8.08	99.6662
297.5	8.1	99.587
297.5	8.12	99.5439
297.5	8.14	99.5031
297.5	8.16	99.4325
297.5	8.18	99.3692
297.5	8.2	99.3571
297.5	8.22	99.3193
297.5	8.24	99.2804
297.5	8.26	99.2365
297.5	8.28	99.1434
297.5	8.3	99.1084
297.5	8.32	99.054
297.5	8.34	98.9994
297.5	8.36	98.9627
297.5	8.38	98.8626
297.5	8.4	98.7533
297.5	8.42	98.6167
297.5	8.44	98.5552
297.5	8.46	98.3588
297.5	8.48	98.1863
297.5	8.5	98.0965
297.5	8.52	97.8867
297.5	8.54	97.71
297.5	8.56	97.6427
297.5	8.58	97.523
297.5	8.6	97.377
297.5	8.62	97.3156
297.5	8.64	97.2775
297.5	8.66	97.3623
297.5	8.68	97.4404
297.5	8.7	97.4798
297.5	8.72	97.6165
297.5	8.74	97.7463
297.5	8.76	97.75
297.5	8.78	97.8938
297.5	8.8	98.0332
297.5	8.82	98.1878
297.5	8.84	98.2675
297.5	8.86	98.3235
297.5	8.88	98.4663
297.5	8.9	98.5987
297.5	8.92	98.733
297.5	8.94	98.8327
297.5	8.96	98.9965
297.5	8.98	99.1167
297.5	9	99.2085
297.5	9.02	99.2783
297.5	9.04	99.4135
297.5	9.06	99.5185
297.5	9.08	99.592
297.5	9.1	99.6304
297.5	9.12	99.6712
297.5	9.14	99.7255
297.5	9.16	99.7549
297.5	9.18	99.7883
297.5	9.2	99.8394
297.5	9.22	99.8694
297.5	9.24	99.8599
297.5	9.26	99.8887
297.5	9.28	99.901
297.5	9.3	99.9116
297.5	9.32	99.9162
297.5	9.34	99.9186
297.5	9.36	99.9182
297.5	9.38	99.9167
297.5	9.4	99.9178
297.5	9.42	99.9458
297.5	9.44	99.9779
297.5	9.46	99.9797
297.5	9.48	99.9909
297.5	9.5	100
297.5	9.52	100
297.5	9.54	100
297.5	9.56	100
297.5	9.58	100
297.5	9.6	100
297.5	9.62	100
297.5	9.64	100
297.5	9.66	100
297.5	9.68	100
297.5	9.7	100
297.5	9.72	100
297.5	9.74	100
297.5	9.76	100
297.5	9.78	100
297.5	9.8	100
297.5	9.82	100
297.5	9.84	100
297.5	9.86	100
297.5	9.88	100
297.5	9.9	100
297.5	9.92	100
297.5	9.94	100
297.5	9.96	100
297.5	9.98	nan
292.5	5.5	99.8514
292.5	5.52	99.8525
292.5	5.54	99.8555
292.5	5.56	99.8503
292.5	5.58	99.867
292.5	5.6	99.8719
292.5	5.62	99.8829
292.5	5.64	99.8886
292.5	5.66	99.8978
292.5	5.68	99.9214
292.5	5.7	99.9396
292.5	5.72	99.957
292.5	5.74	99.972
292.5	5.76	99.9919
292.5	5.78	99.9918
292.5	5.8	100
292.5	5.82	100
292.5	5.84	100
292.5	5.86	100
292.5	5.88	100
292.5	5.9	100
292.5	5.92	100
292.5	5.94	100
292.5	5.96	100
292.5	5.98	100
292.5	6	100
292.5	6.02	100
292.5	6.04	100
292.5	6.06	100
292.5	6.08	100
292.5	6.1	100
292.5	6.12	100
292.5	6.14	100
292.5	6.16	100
292.5	6.18	100
292.5	6.2	100
292.5	6.22	100
292.5	6.24	100
292.5	6.26	100
292.5	6.28	100
292.5	6.3	100
292.5	6.32	100
292.5	6.34	100
292.5	6.36	100
292.5	6.38	100
292.5	6.4	100
292.5	6.42	100
292.5	6.44	100
292.5	6.46	100
292.5	6.48	100
292.5	6.5	100
292.5	6.52	100
292.5	6.54	100
292.5	6.56	100
292.5	6.58	100
292.5	6.6	100
292.5	6.62	100
292.5	6.64	100
292.5	6.66	100
292.5	6.68	100
292.5	6.7	99.9958
292.5	6.72	99.9875
292.5	6.74	99.9706
292.5	6.76	99.954
292.5	6.78	99.9544
292.5	6.8	99.9545
292.5	6.82	99.955
292.5	6.84	99.9557
292.5	6.86	99.9562
292.5	6.88	99.9566
292.5	6.9	99.9606
292.5	6.92	99.9685
292.5	6.94	99.9842
292.5	6.96	100
292.5	6.98	99.98
292.5	7	99.9719
292.5	7.02	99.9636
292.5	7.04	99.9551
292.5	7.06	99.9547
292.5	7.08	99.9544
292.5	7.1	99.9539
292.5	7.12	99.9533
292.5	7.14	99.9529
292.5	7.16	99.9527
292.5	7.18	99.9743
292.5	7.2	99.9828
292.5	7.22	99.9914
292.5	7.24	100
292.5	7.26	100
292.5	7.28	100
292.5	7.3	100
292.5	7.32	100
292.5	7.34	100
292.5	7.36	100
292.5	7.38	99.9958
292.5	7.4	99.9622
292.5	7.42	99.941
292.5	7.44	99.9406
292.5	7.46	99.9196
292.5	7.48	99.9025
292.5	7.5	99.8933
292.5	7.52	99.8946
292.5	7.54	99.8949
292.5	7.56	99.8958
292.5	7.58	99.8924
292.5	7.6	99.922
292.5	7.62	99.9424
292.5	7.64	99.943
292.5	7.66	99.9638
292.5	7.68	99.9801
292.5	7.7	99.9568
292.5	7.72	99.9415
292.5	7.74	99.911
292.5	7.76	99.8844
292.5	7.78	99.8816
292.5	7.8	99.8863
292.5	7.82	99.8886
292.5	7.84	99.8886
292.5	7.86	99.8883
292.5	7.88	99.8886
292.5	7.9	99.9144
292.5	7.92	99.9141
292.5	7.94	99.9324
292.5	7.96	99.9468
292.5	7.98	99.954
292.5	8	99.9269
292.5	8.02	99.9027
292.5	8.04	99.8369
292.5	8.06	99.8014
292.5	8.08	99.7397
292.5	8.1	99.6209
292.5	8.12	99.5951
292.5	8.14	99.5793
292.5	8.16	99.5414
292.5	8.18	99.4491
292.5	8.2	99.4307
292.5	8.22	99.3937
292.5	8.24	99.3033
292.5	8.26	99.2039
292.5	8.28	99.1315
292.5	8.3	99.1713
292.5	8.32	99.1157
292.5	8.34	99.0316
292.5	8.36	98.9554
292.5	8.38	98.869
292.5	8.4	98.7982
292.5	8.42	98.6709
292.5	8.44	98.6091
292.5	8.46	98.4599
292.5	8.48	98.2807
292.5	8.5	98.1543
292.5	8.52	97.9538
292.5	8.54	97.8572
292.5	8.56	97.7781
292.5	8.58	97.6962
292.5	8.6	97.5589
292.5	8.62	97.5151
292.5	8.64	97.4995
292.5	8.66	97.5731
292.5	8.68	97.6596
292.5	8.7	97.7215
292.5	8.72	97.896
292.5	8.74	97.954
292.5	8.76	97.9885
292.5	8.78	98.1269
292.5	8.8	98.2708
292.5	8.82	98.3516
292.5	8.84	98.4293
292.5	8.86	98.5028
292.5	8.88	98.6593
292.5	8.9	98.757
292.5	8.92	98.8521
292.5	8.94	98.9631
292.5	8.96	99.1174
292.5	8.98	99.2316
292.5	9	99.2815
292.5	9.02	99.3896
292.5	9.04	99.5057
292.5	9.06	99.5937
292.5	9.08	99.6311
292.5	9.1	99.6836
292.5	9.12	99.7184
292.5	9.14	99.7571
292.5	9.16	99.7812
292.5	9.18	99.7998
292.5	9.2	99.8512
292.5	9.22	99.8652
292.5	9.24	99.8719
292.5	9.26	99.9005
292.5	9.28	99.9201
292.5	9.3	99.9256
292.5	9.32	99.9335
292.5	9.34	99.9422
292.5	9.36	99.9398
292.5	9.38	99.9396
292.5	9.4	99.9453
292.5	9.42	99.9687
292.5	9.44	99.9962
292.5	9.46	99.9958
292.5	9.48	100
292.5	9.5	100
292.5	9.52	100
292.5	9.54	100
292.5	9.56	100
292.5	9.58	100
292.5	9.6	100
292.5	9.62	100
292.5	9.64	100
292.5	9.66	100
292.5	9.68	100
292.5	9.7	100
292.5	9.72	100
292.5	9.74	100
292.5	9.76	100
292.5	9.78	100
292.5	9.8	100
292.5	9.82	100
292.5	9.84	100
292.5	9.86	100
292.5	9.88	100
292.5	9.9	100
292.5	9.92	100
292.5	9.94	100
292.5	9.96	100
292.5	9.98	nan
287.5	5.5	99.8394
287.5	5.52	99.8493
287.5	5.54	99.8582
287.5	5.56	99.8717
287.5	5.58	99.8773
287.5	5.6	99.8771
287.5	5.62	99.8837
287.5	5.64	99.8892
287.5	5.66	99.9109
287.5	5.68	99.9239
287.5	5.7	99.9466
287.5	5.72	99.9606
287.5	5.74	99.9717
287.5	5.76	99.9755
287.5	5.78	99.9835
287.5	5.8	99.9959
287.5	5.82	100
287.5	5.84	100
287.5	5.86	100
287.5	5.88	100
287.5	5.9	100
287.5	5.92	100
287.5	5.94	100
287.5	5.96	100
287.5	5.98	100
287.5	6	100
287.5	6.02	100
287.5	6.04	100
287.5	6.06	100
287.5	6.08	100
287.5	6.1	100
287.5	6.12	100
287.5	6.14	100
287.5	6.16	100
287.5	6.18	100
287.5	6.2	100
287.5	6.22	100
287.5	6.24	100
287.5	6.26	100
287.5	6.28	100
287.5	6.3	100
287.5	6.32	100
287.5	6.34	100
287.5	6.36	100
287.5	6.38	100
287.5	6.4	100
287.5	6.42	100
287.5	6.44	100
287.5	6.46	100
287.5	6.48	100
287.5	6.5	100
287.5	6.52	100
287.5	6.54	100
287.5	6.56	100
287.5	6.58	100
287.5	6.6	100
287.5	6.62	100
287.5	6.64	100
287.5	6.66	100
287.5	6.68	100
287.5	6.7	100
287.5	6.72	99.9959
287.5	6.74	99.9876
287.5	6.76	99.9627
287.5	6.78	99.9591
287.5	6.8	99.9552
287.5	6.82	99.9555
287.5	6.84	99.956
287.5	6.86	99.9566
287.5	6.88	99.9569
287.5	6.9	99.9567
287.5	6.92	99.9606
287.5	6.94	99.9684
287.5	6.96	99.992
287.5	6.98	99.9919
287.5	7	99.9919
287.5	7.02	99.9836
287.5	7.04	99.9671
287.5	7.06	99.9585
287.5	7.08	99.9541
287.5	7.1	99.9536
287.5	7.12	99.9533
287.5	7.14	99.9528
287.5	7.16	99.9526
287.5	7.18	99.957
287.5	7.2	99.9614
287.5	7.22	99.97
287.5	7.24	99.9872
287.5	7.26	99.9957
287.5	7.28	100
287.5	7.3	100
287.5	7.32	100
287.5	7.34	100
287.5	7.36	100
287.5	7.38	99.9958
287.5	7.4	99.9746
287.5	7.42	99.9532
287.5	7.44	99.953
287.5	7.46	99.9487
287.5	7.48	99.9353
287.5	7.5	99.9178
287.5	7.52	99.9061
287.5	7.54	99.9028
287.5	7.56	99.8996
287.5	7.58	99.8924
287.5	7.6	99.9019
287.5	7.62	99.9224
287.5	7.64	99.9233
287.5	7.66	99.9044
287.5	7.68	99.9056
287.5	7.7	99.9071
287.5	7.72	99.9076
287.5	7.74	99.9001
287.5	7.76	99.8928
287.5	7.78	99.8966
287.5	7.8	99.9087
287.5	7.82	99.9102
287.5	7.84	99.9102
287.5	7.86	99.9328
287.5	7.88	99.944
287.5	7.9	99.9549
287.5	7.92	99.936
287.5	7.94	99.9285
287.5	7.96	99.9354
287.5	7.98	99.943
287.5	8	99.9272
287.5	8.02	99.8996
287.5	8.04	99.8642
287.5	8.06	99.832
287.5	8.08	99.7593
287.5	8.1	99.6736
287.5	8.12	99.6613
287.5	8.14	99.6511
287.5	8.16	99.6215
287.5	8.18	99.5143
287.5	8.2	99.4625
287.5	8.22	99.4164
287.5	8.24	99.3034
287.5	8.26	99.2135
287.5	8.28	99.1657
287.5	8.3	99.1942
287.5	8.32	99.1508
287.5	8.34	99.0864
287.5	8.36	98.9917
287.5	8.38	98.9353
287.5	8.4	98.8692
287.5	8.42	98.76
287.5	8.44	98.7157
287.5	8.46	98.5871
287.5	8.48	98.472
287.5	8.5	98.2664
287.5	8.52	98.0954
287.5	8.54	97.9561
287.5	8.56	97.8493
287.5	8.58	97.8014
287.5	8.6	97.7333
287.5	8.62	97.6766
287.5	8.64	97.7082
287.5	8.66	97.7544
287.5	8.68	97.7383
287.5	8.7	97.8484
287.5	8.72	98.0213
287.5	8.74	98.0932
287.5	8.76	98.1806
287.5	8.78	98.2984
287.5	8.8	98.4236
287.5	8.82	98.507
287.5	8.84	98.5635
287.5	8.86	98.6616
287.5	8.88	98.8275
287.5	8.9	98.9347
287.5	8.92	98.9849
287.5	8.94	99.1012
287.5	8.96	99.2164
287.5	8.98	99.3089
287.5	9	99.3607
287.5	9.02	99.4642
287.5	9.04	99.5506
287.5	9.06	99.636
287.5	9.08	99.6833
287.5	9.1	99.7184
287.5	9.12	99.7629
287.5	9.14	99.7958
287.5	9.16	99.8262
287.5	9.18	99.8446
287.5	9.2	99.8736
287.5	9.22	99.8955
287.5	9.24	99.8959
287.5	9.26	99.9054
287.5	9.28	99.9226
287.5	9.3	99.9329
287.5	9.32	99.9385
287.5	9.34	99.9475
287.5	9.36	99.948
287.5	9.38	99.9481
287.5	9.4	99.9542
287.5	9.42	99.9646
287.5	9.44	100
287.5	9.46	100
287.5	9.48	100
287.5	9.5	100
287.5	9.52	100
287.5	9.54	100
287.5	9.56	100
287.5	9.58	100
287.5	9.6	100
287.5	9.62	100
287.5	9.64	100
287.5	9.66	100
287.5	9.68	100
287.5	9.7	100
287.5	9.72	100
287.5	9.74	100
287.5	9.76	100
287.5	9.78	100
287.5	9.8	100
287.5	9.82	100
287.5	9.84	100
287.5	9.86	100
287.5	9.88	100
287.5	9.9	100
287.5	9.92	100
287.5	9.94	100
287.5	9.96	100
287.5	9.98	nan
282.5	5.5	99.8541
282.5	5.52	99.8606
282.5	5.54	99.8609
282.5	5.56	99.8689
282.5	5.58	99.8748
282.5	5.6	99.879
282.5	5.62	99.8859
282.5	5.64	99.8913
282.5	5.66	99.922
282.5	5.68	99.9276
282.5	5.7	99.9425
282.5	5.72	99.9563
282.5	5.74	99.9716
282.5	5.76	99.9795
282.5	5.78	99.9876
282.5	5.8	99.9958
282.5	5.82	100
282.5	5.84	100
282.5	5.86	100
282.5	5.88	100
282.5	5.9	100
282.5	5.92	100
282.5	5.94	100
282.5	5.96	100
282.5	5.98	100
282.5	6	100
282.5	6.02	100
282.5	6.04	100
282.5	6.06	100
282.5	6.08	100
282.5	6.1	100
282.5	6.12	100
282.5	6.14	100
282.5	6.16	100
282.5	6.18	100
282.5	6.2	100
282.5	6.22	100
282.5	6.24	100
282.5	6.26	100
282.5	6.28	100
282.5	6.3	100
282.5	6.32	100
282.5	6.34	100
282.5	6.36	100
282.5	6.38	100
282.5	6.4	100
282.5	6.42	100
282.5	6.44	100
282.5	6.46	100
282.5	6.48	100
282.5	6.5	100
282.5	6.52	100
282.5	6.54	100
282.5	6.56	100
282.5	6.58	100
282.5	6.6	100
282.5	6.62	100
282.5	6.64	100
282.5	6.66	100
282.5	6.68	100
282.5	6.7	100
282.5	6.72	100
282.5	6.74	99.9959
282.5	6.76	99.9837
282.5	6.78	99.9797
282.5	6.8	99.9719
282.5	6.82	99.9721
282.5	6.84	99.9644
282.5	6.86	99.9571
282.5	6.88	99.9574
282.5	6.9	99.9573
282.5	6.92	99.9569
282.5	6.94	99.9607
282.5	6.96	99.9722
282.5	6.98	99.9758
282.5	7	99.9837
282.5	7.02	99.9794
282.5	7.04	99.9792
282.5	7.06	99.9748
282.5	7.08	99.966
282.5	7.1	99.9614
282.5	7.12	99.9527
282.5	7.14	99.952
282.5	7.16	99.9519
282.5	7.18	99.9518
282.5	7.2	99.952
282.5	7.22	99.9565
282.5	7.24	99.9654
282.5	7.26	99.9783
282.5	7.28	99.987
282.5	7.3	99.9914
282.5	7.32	100
282.5	7.34	100
282.5	7.36	100
282.5	7.38	100
282.5	7.4	99.9702
282.5	7.42	99.9531
282.5	7.44	99.953
282.5	7.46	99.9527
282.5	7.48	99.9524
282.5	7.5	99.918
282.5	7.52	99.9058
282.5	7.54	99.9028
282.5	7.56	99.8997
282.5	7.58	99.8976
282.5	7.6	99.9069
282.5	7.62	99.92
282.5	7.64	99.9126
282.5	7.66	99.8905
282.5	7.68	99.8763
282.5	7.7	99.9047
282.5	7.72	99.9089
282.5	7.74	99.8974
282.5	7.76	99.9012
282.5	7.78	99.9044
282.5	7.8	99.9242
282.5	7.82	99.9286
282.5	7.84	99.9365
282.5	7.86	99.9591
282.5	7.88	99.9739
282.5	7.9	99.9662
282.5	7.92	99.9549
282.5	7.94	99.9438
282.5	7.96	99.9434
282.5	7.98	99.9397
282.5	8	99.9277
282.5	8.02	99.8698
282.5	8.04	99.8451
282.5	8.06	99.8046
282.5	8.08	99.7132
282.5	8.1	99.6739
282.5	8.12	99.65
282.5	8.14	99.6207
282.5	8.16	99.5725
282.5	8.18	99.4682
282.5	8.2	99.4016
282.5	8.22	99.3692
282.5	8.24	99.287
282.5	8.26	99.2422
282.5	8.28	99.2104
282.5	8.3	99.1984
282.5	8.32	99.1266
282.5	8.34	99.0931
282.5	8.36	99.0225
282.5	8.38	99.0269
282.5	8.4	98.938
282.5	8.42	98.8331
282.5	8.44	98.7898
282.5	8.46	98.7148
282.5	8.48	98.6183
282.5	8.5	98.3711
282.5	8.52	98.2221
282.5	8.54	98.0464
282.5	8.56	97.9699
282.5	8.58	97.9181
282.5	8.6	97.871
282.5	8.62	97.9022
282.5	8.64	97.8694
282.5	8.66	97.8626
282.5	8.68	97.8611
282.5	8.7	98.0311
282.5	8.72	98.1903
282.5	8.74	98.3304
282.5	8.76	98.4242
282.5	8.78	98.4818
282.5	8.8	98.5973
282.5	8.82	98.664
282.5	8.84	98.7655
282.5	8.86	98.8476
282.5	8.88	98.9714
282.5	8.9	99.0784
282.5	8.92	99.1498
282.5	8.94	99.2395
282.5	8.96	99.3228
282.5	8.98	99.4079
282.5	9	99.4856
282.5	9.02	99.5569
282.5	9.04	99.6256
282.5	9.06	99.6972
282.5	9.08	99.7589
282.5	9.1	99.7747
282.5	9.12	99.8107
282.5	9.14	99.841
282.5	9.16	99.8667
282.5	9.18	99.895
282.5	9.2	99.9081
282.5	9.22	99.9166
282.5	9.24	99.9172
282.5	9.26	99.9272
282.5	9.28	99.9398
282.5	9.3	99.9532
282.5	9.32	99.9544
282.5	9.34	99.9583
282.5	9.36	99.9621
282.5	9.38	99.9597
282.5	9.4	99.9634
282.5	9.42	99.9784
282.5	9.44	100
282.5	9.46	100
282.5	9.48	100
282.5	9.5	100
282.5	9.52	100
282.5	9.54	100
282.5	9.56	100
282.5	9.58	100
282.5	9.6	100
282.5	9.62	100
282.5	9.64	100
282.5	9.66	100
282.5	9.68	100
282.5	9.7	100
282.5	9.72	100
282.5	9.74	100
282.5	9.76	100
282.5	9.78	100
282.5	9.8	100
282.5	9.82	100
282.5	9.84	100
282.5	9.86	100
282.5	9.88	100
282.5	9.9	100
282.5	9.92	100
282.5	9.94	100
282.5	9.96	100
282.5	9.98	nan
277.5	5.5	99.8717
277.5	5.52	99.8611
277.5	5.54	99.861
277.5	5.56	99.8507
277.5	5.58	99.8628
277.5	5.6	99.8763
277.5	5.62	99.887
277.5	5.64	99.8926
277.5	5.66	99.9231
277.5	5.68	99.9214
277.5	5.7	99.9353
277.5	5.72	99.9564
277.5	5.74	99.9716
277.5	5.76	99.9959
277.5	5.78	100
277.5	5.8	100
277.5	5.82	100
277.5	5.84	100
277.5	5.86	100
277.5	5.88	100
277.5	5.9	100
277.5	5.92	100
277.5	5.94	100
277.5	5.96	100
277.5	5.98	100
277.5	6	100
277.5	6.02	100
277.5	6.04	100
277.5	6.06	100
277.5	6.08	100
277.5	6.1	100
277.5	6.12	100
277.5	6.14	100
277.5	6.16	100
277.5	6.18	100
277.5	6.2	100
277.5	6.22	100
277.5	6.24	100
277.5	6.26	100
277.5	6.28	100
277.5	6.3	100
277.5	6.32	100
277.5	6.34	100
277.5	6.36	100
277.5	6.38	100
277.5	6.4	100
277.5	6.42	100
277.5	6.44	100
277.5	6.46	100
277.5	6.48	100
277.5	6.5	100
277.5	6.52	100
277.5	6.54	100
277.5	6.56	100
277.5	6.58	100
277.5	6.6	100
277.5	6.62	100
277.5	6.64	100
277.5	6.66	100
277.5	6.68	100
277.5	6.7	100
277.5	6.72	100
277.5	6.74	100
277.5	6.76	100
277.5	6.78	99.996
277.5	6.8	99.98
277.5	6.82	99.9724
277.5	6.84	99.9648
277.5	6.86	99.9574
277.5	6.88	99.9579
277.5	6.9	99.9579
277.5	6.92	99.9576
277.5	6.94	99.9574
277.5	6.96	99.9569
277.5	6.98	99.9602
277.5	7	99.9757
277.5	7.02	99.9835
277.5	7.04	99.9916
277.5	7.06	99.9958
277.5	7.08	99.9827
277.5	7.1	99.9605
277.5	7.12	99.9515
277.5	7.14	99.9509
277.5	7.16	99.9509
277.5	7.18	99.9509
277.5	7.2	99.9511
277.5	7.22	99.9513
277.5	7.24	99.9518
277.5	7.26	99.9562
277.5	7.28	99.9694
277.5	7.3	99.9913
277.5	7.32	100
277.5	7.34	100
277.5	7.36	100
277.5	7.38	99.9873
277.5	7.4	99.9535
277.5	7.42	99.9534
277.5	7.44	99.9531
277.5	7.46	99.9531
277.5	7.48	99.9363
277.5	7.5	99.9108
277.5	7.52	99.9069
277.5	7.54	99.9075
277.5	7.56	99.9085
277.5	7.58	99.9227
277.5	7.6	99.9399
277.5	7.62	99.9331
277.5	7.64	99.9221
277.5	7.66	99.9035
277.5	7.68	99.916
277.5	7.7	99.9397
277.5	7.72	99.9323
277.5	7.74	99.9098
277.5	7.76	99.9099
277.5	7.78	99.9094
277.5	7.8	99.9251
277.5	7.82	99.9292
277.5	7.84	99.9296
277.5	7.86	99.948
277.5	7.88	99.9479
277.5	7.9	99.9399
277.5	7.92	99.9325
277.5	7.94	99.9362
277.5	7.96	99.9283
277.5	7.98	99.9204
277.5	8	99.8891
277.5	8.02	99.8108
277.5	8.04	99.774
277.5	8.06	99.7265
277.5	8.08	99.662
277.5	8.1	99.5917
277.5	8.12	99.5556
277.5	8.14	99.5276
277.5	8.16	99.4733
277.5	8.18	99.402
277.5	8.2	99.3469
277.5	8.22	99.3187
277.5	8.24	99.246
277.5	8.26	99.1932
277.5	8.28	99.1362
277.5	8.3	99.1396
277.5	8.32	99.0892
277.5	8.34	99.0618
277.5	8.36	99.0279
277.5	8.38	98.9924
277.5	8.4	98.8861
277.5	8.42	98.8052
277.5	8.44	98.7963
277.5	8.46	98.7995
277.5	8.48	98.7531
277.5	8.5	98.4983
277.5	8.52	98.3348
277.5	8.54	98.1423
277.5	8.56	98.0852
277.5	8.58	98.0258
277.5	8.6	98.0029
277.5	8.62	98.0031
277.5	8.64	97.9337
277.5	8.66	97.8734
277.5	8.68	97.8884
277.5	8.7	98.1099
277.5	8.72	98.267
277.5	8.74	98.4164
277.5	8.76	98.4946
277.5	8.78	98.5636
277.5	8.8	98.6883
277.5	8.82	98.792
277.5	8.84	98.9035
277.5	8.86	99.0142
277.5	8.88	99.1078
277.5	8.9	99.1606
277.5	8.92	99.2314
277.5	8.94	99.3192
277.5	8.96	99.3882
277.5	8.98	99.4633
277.5	9	99.5388
277.5	9.02	99.6073
277.5	9.04	99.6757
277.5	9.06	99.7205
277.5	9.08	99.7725
277.5	9.1	99.8005
277.5	9.12	99.838
277.5	9.14	99.864
277.5	9.16	99.8849
277.5	9.18	99.9201
277.5	9.2	99.9243
277.5	9.22	99.9279
277.5	9.24	99.9405
277.5	9.26	99.9509
277.5	9.28	99.9516
277.5	9.3	99.9684
277.5	9.32	99.9702
277.5	9.34	99.9717
277.5	9.36	99.9762
277.5	9.38	99.9747
277.5	9.4	99.983
277.5	9.42	99.9963
277.5	9.44	100
277.5	9.46	100
277.5	9.48	100
277.5	9.5	100
277.5	9.52	100
277.5	9.54	100
277.5	9.56	100
277.5	9.58	100
277.5	9.6	100
277.5	9.62	100
277.5	9.64	100
277.5	9.66	100
277.5	9.68	100
277.5	9.7	100
277.5	9.72	100
277.5	9.74	100
277.5	9.76	100
277.5	9.78	100
277.5	9.8	100
277.5	9.82	100
277.5	9.84	100
277.5	9.86	100
277.5	9.88	100
277.5	9.9	100
277.5	9.92	100
277.5	9.94	100
277.5	9.96	nan
277.5	9.98	nan
272.5	5.5	99.869
272.5	5.52	99.8724
272.5	5.54	99.8875
272.5	5.56	99.879
272.5	5.58	99.8752
272.5	5.6	99.8761
272.5	5.62	99.8866
272.5	5.64	99.899
272.5	5.66	99.9197
272.5	5.68	99.9219
272.5	5.7	99.936
272.5	5.72	99.9488
272.5	5.74	99.9514
272.5	5.76	99.971
272.5	5.78	99.9874
272.5	5.8	100
272.5	5.82	100
272.5	5.84	100
272.5	5.86	100
272.5	5.88	100
272.5	5.9	100
272.5	5.92	100
272.5	5.94	100
272.5	5.96	100
272.5	5.98	100
272.5	6	100
272.5	6.02	100
272.5	6.04	100
272.5	6.06	100
272.5	6.08	100
272.5	6.1	100
272.5	6.12	100
272.5	6.14	100
272.5	6.16	100
272.5	6.18	100
272.5	6.2	100
272.5	6.22	100
272.5	6.24	100
272.5	6.26	100
272.5	6.28	100
272.5	6.3	100
272.5	6.32	100
272.5	6.34	100
272.5	6.36	100
272.5	6.38	100
272.5	6.4	100
272.5	6.42	100
272.5	6.44	100
272.5	6.46	100
272.5	6.48	100
272.5	6.5	100
272.5	6.52	100
272.5	6.54	100
272.5	6.56	100
272.5	6.58	100
272.5	6.6	100
272.5	6.62	100
272.5	6.64	100
272.5	6.66	100
272.5	6.68	100
272.5	6.7	100
272.5	6.72	100
272.5	6.74	100
272.5	6.76	100
272.5	6.78	99.9919
272.5	6.8	99.98
272.5	6.82	99.9644
272.5	6.84	99.9569
272.5	6.86	99.9572
272.5	6.88	99.9577
272.5	6.9	99.958
272.5	6.92	99.9577
272.5	6.94	99.9572
272.5	6.96	99.9569
272.5	6.98	99.9643
272.5	7	99.9758
272.5	7.02	99.9918
272.5	7.04	99.9958
272.5	7.06	99.9915
272.5	7.08	99.9741
272.5	7.1	99.9561
272.5	7.12	99.9514
272.5	7.14	99.951
272.5	7.16	99.9508
272.5	7.18	99.9508
272.5	7.2	99.9509
272.5	7.22	99.9512
272.5	7.24	99.9561
272.5	7.26	99.9606
272.5	7.28	99.9781
272.5	7.3	99.9957
272.5	7.32	100
272.5	7.34	100
272.5	7.36	100
272.5	7.38	99.9665
272.5	7.4	99.9456
272.5	7.42	99.9411
272.5	7.44	99.9365
272.5	7.46	99.9367
272.5	7.48	99.9119
272.5	7.5	99.891
272.5	7.52	99.8919
272.5	7.54	99.8918
272.5	7.56	99.8929
272.5	7.58	99.9268
272.5	7.6	99.9439
272.5	7.62	99.9449
272.5	7.64	99.9458
272.5	7.66	99.9345
272.5	7.68	99.9427
272.5	7.7	99.9508
272.5	7.72	99.9395
272.5	7.74	99.9173
272.5	7.76	99.9171
272.5	7.78	99.9174
272.5	7.8	99.9215
272.5	7.82	99.9216
272.5	7.84	99.9141
272.5	7.86	99.918
272.5	7.88	99.914
272.5	7.9	99.9248
272.5	7.92	99.9061
272.5	7.94	99.902
272.5	7.96	99.8941
272.5	7.98	99.8776
272.5	8	99.8382
272.5	8.02	99.7911
272.5	8.04	99.7125
272.5	8.06	99.65
272.5	8.08	99.6139
272.5	8.1	99.507
272.5	8.12	99.4817
272.5	8.14	99.4662
272.5	8.16	99.4051
272.5	8.18	99.3531
272.5	8.2	99.2861
272.5	8.22	99.2274
272.5	8.24	99.1906
272.5	8.26	99.1413
272.5	8.28	99.0502
272.5	8.3	99.0775
272.5	8.32	99.0339
272.5	8.34	99.0054
272.5	8.36	98.9755
272.5	8.38	98.8801
272.5	8.4	98.8195
272.5	8.42	98.7634
272.5	8.44	98.7375
272.5	8.46	98.7798
272.5	8.48	98.7895
272.5	8.5	98.5795
272.5	8.52	98.4276
272.5	8.54	98.29
272.5	8.56	98.2158
272.5	8.58	98.1622
272.5	8.6	98.1513
272.5	8.62	98.1199
272.5	8.64	98.1309
272.5	8.66	98.0613
272.5	8.68	98.0719
272.5	8.7	98.2595
272.5	8.72	98.4065
272.5	8.74	98.5326
272.5	8.76	98.6492
272.5	8.78	98.7656
272.5	8.8	98.8759
272.5	8.82	99.0143
272.5	8.84	99.0833
272.5	8.86	99.1629
272.5	8.88	99.2603
272.5	8.9	99.3061
272.5	8.92	99.3695
272.5	8.94	99.4297
272.5	8.96	99.4801
272.5	8.98	99.5507
272.5	9	99.6035
272.5	9.02	99.6511
272.5	9.04	99.7024
272.5	9.06	99.7615
272.5	9.08	99.7917
272.5	9.1	99.8274
272.5	9.12	99.8626
272.5	9.14	99.8887
272.5	9.16	99.9121
272.5	9.18	99.936
272.5	9.2	99.9401
272.5	9.22	99.9508
272.5	9.24	99.9712
272.5	9.26	99.9801
272.5	9.28	99.982
272.5	9.3	99.9894
272.5	9.32	99.989
272.5	9.34	99.9885
272.5	9.36	99.9879
272.5	9.38	99.9872
272.5	9.4	100
272.5	9.42	100
272.5	9.44	100
272.5	9.46	100
272.5	9.48	100
272.5	9.5	100
272.5	9.52	100
272.5	9.54	100
272.5	9.56	100
272.5	9.58	100
272.5	9.6	100
272.5	9.62	100
272.5	9.64	100
272.5	9.66	100
272.5	9.68	100
272.5	9.7	100
272.5	9.72	100
272.5	9.74	100
272.5	9.76	100
272.5	9.78	100
272.5	9.8	100
272.5	9.82	100
272.5	9.84	100
272.5	9.86	100
272.5	9.88	100
272.5	9.9	100
272.5	9.92	100
272.5	9.94	100
272.5	9.96	nan
272.5	9.98	nan
267.5	5.5	99.8904
267.5	5.52	99.9031
267.5	5.54	99.9138
267.5	5.56	99.9063
267.5	5.58	99.8954
267.5	5.6	99.8941
267.5	5.62	99.9029
267.5	5.64	99.9145
267.5	5.66	99.926
267.5	5.68	99.9287
267.5	5.7	99.9325
267.5	5.72	99.9292
267.5	5.74	99.9311
267.5	5.76	99.9462
267.5	5.78	99.9665
267.5	5.8	99.9789
267.5	5.82	99.9788
267.5	5.84	99.9789
267.5	5.86	99.9874
267.5	5.88	99.9917
267.5	5.9	99.9917
267.5	5.92	100
267.5	5.94	100
267.5	5.96	100
267.5	5.98	100
267.5	6	100
267.5	6.02	100
267.5	6.04	100
267.5	6.06	100
267.5	6.08	100
267.5	6.1	100
267.5	6.12	100
267.5	6.14	100
267.5	6.16	100
267.5	6.18	100
267.5	6.2	100
267.5	6.22	100
267.5	6.24	100
267.5	6.26	100
267.5	6.28	100
267.5	6.3	100
267.5	6.32	100
267.5	6.34	100
267.5	6.36	100
267.5	6.38	100
267.5	6.4	100
267.5	6.42	100
267.5	6.44	100
267.5	6.46	100
267.5	6.48	100
267.5	6.5	100
267.5	6.52	100
267.5	6.54	100
267.5	6.56	100
267.5	6.58	100
267.5	6.6	100
267.5	6.62	100
267.5	6.64	100
267.5	6.66	100
267.5	6.68	100
267.5	6.7	100
267.5	6.72	100
267.5	6.74	100
267.5	6.76	100
267.5	6.78	99.996
267.5	6.8	99.9839
267.5	6.82	99.9681
267.5	6.84	99.9566
267.5	6.86	99.9568
267.5	6.88	99.9571
267.5	6.9	99.9572
267.5	6.92	99.957
267.5	6.94	99.9565
267.5	6.96	99.9561
267.5	6.98	99.9598
267.5	7	99.9715
267.5	7.02	99.9795
267.5	7.04	99.975
267.5	7.06	99.9704
267.5	7.08	99.9529
267.5	7.1	99.9522
267.5	7.12	99.9518
267.5	7.14	99.9517
267.5	7.16	99.9516
267.5	7.18	99.9516
267.5	7.2	99.9518
267.5	7.22	99.9606
267.5	7.24	99.9783
267.5	7.26	99.9827
267.5	7.28	100
267.5	7.3	100
267.5	7.32	100
267.5	7.34	99.9958
267.5	7.36	99.9917
267.5	7.38	99.9544
267.5	7.4	99.9256
267.5	7.42	99.921
267.5	7.44	99.9164
267.5	7.46	99.9085
267.5	7.48	99.8848
267.5	7.5	99.8728
267.5	7.52	99.8736
267.5	7.54	99.8776
267.5	7.56	99.8823
267.5	7.58	99.9192
267.5	7.6	99.9478
267.5	7.62	99.9527
267.5	7.64	99.9533
267.5	7.66	99.9533
267.5	7.68	99.9573
267.5	7.7	99.9423
267.5	7.72	99.9271
267.5	7.74	99.9161
267.5	7.76	99.9158
267.5	7.78	99.9165
267.5	7.8	99.917
267.5	7.82	99.9166
267.5	7.84	99.9166
267.5	7.86	99.9171
267.5	7.88	99.9172
267.5	7.9	99.9435
267.5	7.92	99.9321
267.5	7.94	99.9125
267.5	7.96	99.9046
267.5	7.98	99.8614
267.5	8	99.8105
267.5	8.02	99.7726
267.5	8.04	99.6869
267.5	8.06	99.6293
267.5	8.08	99.5582
267.5	8.1	99.4623
267.5	8.12	99.4155
267.5	8.14	99.4024
267.5	8.16	99.3255
267.5	8.18	99.3107
267.5	8.2	99.2637
267.5	8.22	99.1971
267.5	8.24	99.1856
267.5	8.26	99.1288
267.5	8.28	99.0885
267.5	8.3	99.1193
267.5	8.32	99.1137
267.5	8.34	99.0457
267.5	8.36	98.9996
267.5	8.38	98.8784
267.5	8.4	98.8022
267.5	8.42	98.7666
267.5	8.44	98.7321
267.5	8.46	98.7609
267.5	8.48	98.7441
267.5	8.5	98.5852
267.5	8.52	98.4947
267.5	8.54	98.4367
267.5	8.56	98.3878
267.5	8.58	98.3375
267.5	8.6	98.3766
267.5	8.62	98.402
267.5	8.64	98.4621
267.5	8.66	98.4239
267.5	8.68	98.4624
267.5	8.7	98.5945
267.5	8.72	98.6675
267.5	8.74	98.7477
267.5	8.76	98.8637
267.5	8.78	99.0039
267.5	8.8	99.0506
267.5	8.82	99.1293
267.5	8.84	99.1449
267.5	8.86	99.209
267.5	8.88	99.2794
267.5	8.9	99.3495
267.5	8.92	99.4305
267.5	8.94	99.4992
267.5	8.96	99.5632
267.5	8.98	99.6208
267.5	9	99.6933
267.5	9.02	99.7257
267.5	9.04	99.7668
267.5	9.06	99.8241
267.5	9.08	99.8566
267.5	9.1	99.8745
267.5	9.12	99.8918
267.5	9.14	99.9136
267.5	9.16	99.9236
267.5	9.18	99.9451
267.5	9.2	99.9489
267.5	9.22	99.9527
267.5	9.24	99.9757
267.5	9.26	99.9825
267.5	9.28	99.9897
267.5	9.3	99.992
267.5	9.32	99.9917
267.5	9.34	99.9913
267.5	9.36	99.9909
267.5	9.38	99.9903
267.5	9.4	99.993
267.5	9.42	100
267.5	9.44	100
267.5	9.46	100
267.5	9.48	100
267.5	9.5	100
267.5	9.52	100
267.5	9.54	100
267.5	9.56	100
267.5	9.58	100
267.5	9.6	100
267.5	9.62	100
267.5	9.64	100
267.5	9.66	100
267.5	9.68	100
267.5	9.7	100
267.5	9.72	100
267.5	9.74	100
267.5	9.76	100
267.5	9.78	100
267.5	9.8	100
267.5	9.82	100
267.5	9.84	100
267.5	9.86	100
267.5	9.88	100
267.5	9.9	100
267.5	9.92	100
267.5	9.94	100
267.5	9.96	nan
267.5	9.98	nan
262.5	5.5	99.9048
262.5	5.52	99.9273
262.5	5.54	99.9232
262.5	5.56	99.9092
262.5	5.58	99.886
262.5	5.6	99.8934
262.5	5.62	99.9025
262.5	5.64	99.9074
262.5	5.66	99.9193
262.5	5.68	99.9289
262.5	5.7	99.9248
262.5	5.72	99.9136
262.5	5.74	99.9229
262.5	5.76	99.9422
262.5	5.78	99.9747
262.5	5.8	99.9787
262.5	5.82	99.9786
262.5	5.84	99.9787
262.5	5.86	99.9873
262.5	5.88	99.9916
262.5	5.9	99.9917
262.5	5.92	100
262.5	5.94	100
262.5	5.96	100
262.5	5.98	100
262.5	6	100
262.5	6.02	100
262.5	6.04	100
262.5	6.06	100
262.5	6.08	100
262.5	6.1	100
262.5	6.12	100
262.5	6.14	100
262.5	6.16	100
262.5	6.18	100
262.5	6.2	100
262.5	6.22	100
262.5	6.24	100
262.5	6.26	100
262.5	6.28	100
262.5	6.3	100
262.5	6.32	100
262.5	6.34	100
262.5	6.36	100
262.5	6.38	100
262.5	6.4	100
262.5	6.42	100
262.5	6.44	100
262.5	6.46	100
262.5	6.48	100
262.5	6.5	100
262.5	6.52	100
262.5	6.54	100
262.5	6.56	100
262.5	6.58	100
262.5	6.6	100
262.5	6.62	100
262.5	6.64	100
262.5	6.66	100
262.5	6.68	100
262.5	6.7	100
262.5	6.72	100
262.5	6.74	100
262.5	6.76	100
262.5	6.78	99.996
262.5	6.8	99.988
262.5	6.82	99.9642
262.5	6.84	99.9564
262.5	6.86	99.9567
262.5	6.88	99.9571
262.5	6.9	99.9571
262.5	6.92	99.957
262.5	6.94	99.9566
262.5	6.96	99.9522
262.5	6.98	99.9437
262.5	7	99.9471
262.5	7.02	99.9632
262.5	7.04	99.9546
262.5	7.06	99.954
262.5	7.08	99.9532
262.5	7.1	99.9526
262.5	7.12	99.9522
262.5	7.14	99.9519
262.5	7.16	99.9562
262.5	7.18	99.9694
262.5	7.2	99.974
262.5	7.22	99.9827
262.5	7.24	100
262.5	7.26	100
262.5	7.28	100
262.5	7.3	100
262.5	7.32	100
262.5	7.34	99.9917
262.5	7.36	99.9712
262.5	7.38	99.9507
262.5	7.4	99.9219
262.5	7.42	99.9213
262.5	7.44	99.896
262.5	7.46	99.8848
262.5	7.48	99.8703
262.5	7.5	99.8704
262.5	7.52	99.8704
262.5	7.54	99.8793
262.5	7.56	99.8993
262.5	7.58	99.9198
262.5	7.6	99.948
262.5	7.62	99.9489
262.5	7.64	99.9609
262.5	7.66	99.9647
262.5	7.68	99.9686
262.5	7.7	99.9456
262.5	7.72	99.9381
262.5	7.74	99.9185
262.5	7.76	99.9148
262.5	7.78	99.9154
262.5	7.8	99.9162
262.5	7.82	99.916
262.5	7.84	99.9276
262.5	7.86	99.9317
262.5	7.88	99.9357
262.5	7.9	99.9546
262.5	7.92	99.9313
262.5	7.94	99.9233
262.5	7.96	99.8964
262.5	7.98	99.8457
262.5	8	99.7901
262.5	8.02	99.7546
262.5	8.04	99.6982
262.5	8.06	99.66
262.5	8.08	99.5731
262.5	8.1	99.4727
262.5	8.12	99.4375
262.5	8.14	99.4239
262.5	8.16	99.3894
262.5	8.18	99.3954
262.5	8.2	99.368
262.5	8.22	99.2686
262.5	8.24	99.2301
262.5	8.26	99.2043
262.5	8.28	99.1955
262.5	8.3	99.2253
262.5	8.32	99.1996
262.5	8.34	99.0992
262.5	8.36	99.0343
262.5	8.38	98.9319
262.5	8.4	98.8662
262.5	8.42	98.9154
262.5	8.44	98.8596
262.5	8.46	98.8207
262.5	8.48	98.7645
262.5	8.5	98.7017
262.5	8.52	98.7
262.5	8.54	98.7202
262.5	8.56	98.7039
262.5	8.58	98.6324
262.5	8.6	98.6491
262.5	8.62	98.6538
262.5	8.64	98.7253
262.5	8.66	98.68
262.5	8.68	98.7555
262.5	8.7	98.815
262.5	8.72	98.8389
262.5	8.74	98.8733
262.5	8.76	98.9579
262.5	8.78	99.1064
262.5	8.8	99.1473
262.5	8.82	99.1701
262.5	8.84	99.2168
262.5	8.86	99.3329
262.5	8.88	99.385
262.5	8.9	99.4459
262.5	8.92	99.5051
262.5	8.94	99.5763
262.5	8.96	99.6402
262.5	8.98	99.6945
262.5	9	99.7578
262.5	9.02	99.8147
262.5	9.04	99.8276
262.5	9.06	99.8504
262.5	9.08	99.8738
262.5	9.1	99.8934
262.5	9.12	99.9163
262.5	9.14	99.9291
262.5	9.16	99.926
262.5	9.18	99.9359
262.5	9.2	99.9463
262.5	9.22	99.9452
262.5	9.24	99.9658
262.5	9.26	99.9722
262.5	9.28	99.9791
262.5	9.3	99.9812
262.5	9.32	99.9833
262.5	9.34	99.9854
262.5	9.36	99.9908
262.5	9.38	99.9902
262.5	9.4	99.993
262.5	9.42	100
262.5	9.44	100
262.5	9.46	100
[truncated: 11,726 more rows]

## Sheet: panel_b_density
Time [s]	Residuals	Prob. Density
1	-0.99	6.33265e-06
1	-0.97	7.91581e-06
1	-0.95	1.10821e-05
1	-0.93	1.42485e-05
1	-0.91	1.89979e-05
1	-0.89	2.69137e-05
1	-0.87	2.53306e-05
1	-0.85	2.84969e-05
1	-0.83	6.01601e-05
1	-0.81	4.74948e-05
1	-0.79	9.49897e-05
1	-0.77	9.65729e-05
1	-0.75	0.000126653
1	-0.73	0.000164649
1	-0.71	0.00024539
1	-0.69	0.000226392
1	-0.67	0.000281803
1	-0.65	0.000346712
1	-0.63	0.000417955
1	-0.61	0.000479698
1	-0.59	0.000609517
1	-0.57	0.0799576
1	-0.55	0.000699757
1	-0.53	0.000854907
1	-0.51	0.000843825
1	-0.49	0.000910318
1	-0.47	0.000892903
1	-0.45	0.000973644
1	-0.43	0.000991059
1	-0.41	0.00104489
1	-0.39	0.00108605
1	-0.37	0.00116521
1	-0.35	0.0012127
1	-0.33	0.00129344
1	-0.31	0.00121112
1	-0.29	0.00137735
1	-0.27	0.0013536
1	-0.25	0.00139635
1	-0.23	0.00143434
1	-0.21	0.001542
1	-0.19	0.00151667
1	-0.17	0.00159108
1	-0.15	0.00160058
1	-0.13	0.00164649
1	-0.11	0.00161799
1	-0.09	0.00177947
1	-0.07	0.00176681
1	-0.05	0.00169715
1	-0.03	0.00177947
1	-0.01	0.00174306
1	0.01	0.00178422
1	0.03	0.00183647
1	0.05	0.00175731
1	0.07	0.00186496
1	0.09	0.00176048
1	0.11	0.00172565
1	0.13	0.0016544
1	0.15	0.00158158
1	0.17	0.00158791
1	0.19	0.00152617
1	0.21	0.00152617
1	0.23	0.00139318
1	0.25	0.00140268
1	0.27	0.0013821
1	0.29	0.00126811
1	0.31	0.00129503
1	0.33	0.00118895
1	0.35	0.00109555
1	0.37	0.00109238
1	0.39	0.000948314
1	0.41	0.000935648
1	0.43	0.000845408
1	0.45	0.000802663
1	0.47	0.000682343
1	0.49	0.000679176
1	0.51	0.000604768
1	0.53	0.000527193
1	0.55	0.000479698
1	0.57	0.000435369
1	0.59	0.000348296
1	0.61	0.000329298
1	0.63	0.000272304
1	0.65	0.000234308
1	0.67	0.000194729
1	0.69	0.000188396
1	0.71	0.00015515
1	0.73	0.000110821
1	0.75	0.000102906
1	0.77	8.07412e-05
1	0.79	4.11622e-05
1	0.81	6.01601e-05
1	0.83	5.69938e-05
1	0.85	3.48296e-05
1	0.87	2.37474e-05
1	0.89	2.53306e-05
1	0.91	1.89979e-05
1	0.93	1.26653e-05
1	0.95	1.26653e-05
1	0.97	9.49897e-06
1	0.99	4.74948e-06
3	-0.99	3.16632e-06
3	-0.97	1.42485e-05
3	-0.95	2.69137e-05
3	-0.93	3.00801e-05
3	-0.91	3.9579e-05
3	-0.89	5.06612e-05
3	-0.87	6.96591e-05
3	-0.85	8.54907e-05
3	-0.83	0.00012032
3	-0.81	0.00012507
3	-0.79	0.00018523
3	-0.77	0.000193146
3	-0.75	0.000189979
3	-0.73	0.000227975
3	-0.71	0.000207394
3	-0.69	0.000223226
3	-0.67	0.000283386
3	-0.65	0.000299218
3	-0.63	0.000322965
3	-0.61	0.000368877
3	-0.59	0.000487614
3	-0.57	0.000802663
3	-0.55	0.000813745
3	-0.53	0.000976811
3	-0.51	0.00098156
3	-0.49	0.000989476
3	-0.47	0.00101164
3	-0.45	0.00104805
3	-0.43	0.0011003
3	-0.41	0.00104964
3	-0.39	0.00108288
3	-0.37	0.00120954
3	-0.35	0.00137102
3	-0.33	0.00135994
3	-0.31	0.0015135
3	-0.29	0.00144701
3	-0.27	0.00156733
3	-0.25	0.00179531
3	-0.23	0.00168448
3	-0.21	0.00197895
3	-0.19	0.00206761
3	-0.17	0.00215152
3	-0.15	0.00218001
3	-0.13	0.00227342
3	-0.11	0.00235891
3	-0.09	0.00255522
3	-0.07	0.00250298
3	-0.05	0.00271512
3	-0.03	0.00298584
3	-0.01	0.00315524
3	0.01	0.00318215
3	0.03	0.00329773
3	0.05	0.0035447
3	0.07	0.00360328
3	0.09	0.00388033
3	0.11	0.00404656
3	0.13	0.00397374
3	0.15	0.00400382
3	0.17	0.00403706
3	0.19	0.00400223
3	0.21	0.00377742
3	0.23	0.00398165
3	0.25	0.00376634
3	0.27	0.00386766
3	0.29	0.00377267
3	0.31	0.00361119
3	0.33	0.00345762
3	0.35	0.00341963
3	0.37	0.00325973
3	0.39	0.00304284
3	0.41	0.00303175
3	0.43	0.00272779
3	0.45	0.00262963
3	0.47	0.00233516
3	0.49	0.00218476
3	0.51	0.00201853
3	0.53	0.00178264
3	0.55	0.0016544
3	0.57	0.00159266
3	0.59	0.00136943
3	0.61	0.00128236
3	0.63	0.00125386
3	0.65	0.00102272
3	0.67	0.000937232
3	0.69	0.000767833
3	0.71	0.000771
3	0.73	0.000638014
3	0.75	0.000595269
3	0.77	0.000514528
3	0.79	0.000398957
3	0.81	0.000438536
3	0.83	0.000321382
3	0.85	0.000341963
3	0.87	0.000254889
3	0.89	0.000253306
3	0.91	0.000216893
3	0.93	0.000177314
3	0.95	0.000158316
3	0.97	0.000132986
3	0.99	9.97392e-05
5	-0.99	0.000497113
5	-0.97	0.000474948
5	-0.95	0.000505029
5	-0.93	0.000604768
5	-0.91	0.000587353
5	-0.89	0.000601601
5	-0.87	0.000650679
5	-0.85	0.000628515
5	-0.83	0.000634848
5	-0.81	0.000750419
5	-0.79	0.000650679
5	-0.77	0.000702924
5	-0.75	0.000721922
5	-0.73	0.000658595
5	-0.71	0.000680759
5	-0.69	0.00073617
5	-0.67	0.000737753
5	-0.65	0.000679176
5	-0.63	0.000794747
5	-0.61	0.000777332
5	-0.59	0.000791581
5	-0.57	0.000934065
5	-0.55	0.000892903
5	-0.53	0.000967312
5	-0.51	0.00101006
5	-0.49	0.000983143
5	-0.47	0.00107655
5	-0.45	0.00107022
5	-0.43	0.000998975
5	-0.41	0.00116679
5	-0.39	0.00115887
5	-0.37	0.00120795
5	-0.35	0.00130927
5	-0.33	0.00133144
5	-0.31	0.00145334
5	-0.29	0.00145651
5	-0.27	0.00156416
5	-0.25	0.00158158
5	-0.23	0.00177631
5	-0.21	0.00178106
5	-0.19	0.00175889
5	-0.17	0.00201536
5	-0.15	0.00206128
5	-0.13	0.00207078
5	-0.11	0.00239532
5	-0.09	0.00254097
5	-0.07	0.00279428
5	-0.05	0.00281011
5	-0.03	0.00303967
5	-0.01	0.00309191
5	0.01	0.00303967
5	0.03	0.00325498
5	0.05	0.00328664
5	0.07	0.00352412
5	0.09	0.00347504
5	0.11	0.00344971
5	0.13	0.00339905
5	0.15	0.00337055
5	0.17	0.00351778
5	0.19	0.00331831
5	0.21	0.00330406
5	0.23	0.00327873
5	0.25	0.00320749
5	0.27	0.00304442
5	0.29	0.00289402
5	0.31	0.00289719
5	0.33	0.00281328
5	0.35	0.00286077
5	0.37	0.00266446
5	0.39	0.00255839
5	0.41	0.00229875
5	0.43	0.00232566
5	0.45	0.00223701
5	0.47	0.00202011
5	0.49	0.00195204
5	0.51	0.00182539
5	0.53	0.00173356
5	0.55	0.00161799
5	0.57	0.00148184
5	0.59	0.00144226
5	0.61	0.00137893
5	0.63	0.00116046
5	0.65	0.00117629
5	0.67	0.000910318
5	0.69	0.000897653
5	0.71	0.000742503
5	0.73	0.000797913
5	0.75	0.00067601
5	0.77	0.000538275
5	0.79	0.000427454
5	0.81	0.000457534
5	0.83	0.000378376
5	0.85	0.00036571
5	0.87	0.000303967
5	0.89	0.000281803
5	0.91	0.000193146
5	0.93	0.000220059
5	0.95	0.000183647
5	0.97	0.000104489
5	0.99	0.000118737
7	-0.99	0.000680759
7	-0.97	0.000642764
7	-0.95	0.000691842
7	-0.93	0.000669677
7	-0.91	0.000709256
7	-0.89	0.000612684
7	-0.87	0.000744086
7	-0.85	0.000709256
7	-0.83	0.000691842
7	-0.81	0.000799497
7	-0.79	0.000778915
7	-0.77	0.000717172
7	-0.75	0.000774166
7	-0.73	0.000767833
7	-0.71	0.000753585
7	-0.69	0.000840659
7	-0.67	0.000758334
7	-0.65	0.000867573
7	-0.63	0.000888154
7	-0.61	0.000793164
7	-0.59	0.000910318
7	-0.57	0.000929316
7	-0.55	0.000877071
7	-0.53	0.000929316
7	-0.51	0.000983143
7	-0.49	0.000960979
7	-0.47	0.00101164
7	-0.45	0.000937232
7	-0.43	0.00106072
7	-0.41	0.00111613
7	-0.39	0.00116362
7	-0.37	0.00118262
7	-0.35	0.00127761
7	-0.33	0.00139635
7	-0.31	0.00142326
7	-0.29	0.00143593
7	-0.27	0.00161641
7	-0.25	0.00169398
7	-0.23	0.00178897
7	-0.21	0.00195679
7	-0.19	0.00199478
7	-0.17	0.00221484
7	-0.15	0.00247132
7	-0.13	0.00268504
7	-0.11	0.00299534
7	-0.09	0.00312199
7	-0.07	0.00322648
7	-0.05	0.00344021
7	-0.03	0.00358903
7	-0.01	0.00398482
7	0.01	0.00403548
7	0.03	0.00450884
7	0.05	0.00436794
7	0.07	0.00445343
7	0.09	0.00439486
7	0.11	0.00423971
7	0.13	0.00434894
7	0.15	0.00426662
7	0.17	0.0041083
7	0.19	0.00384075
7	0.21	0.00352728
7	0.23	0.00342754
7	0.25	0.003084
7	0.27	0.00270562
7	0.29	0.0024539
7	0.31	0.00214835
7	0.33	0.00197262
7	0.35	0.00195837
7	0.37	0.00182855
7	0.39	0.00177631
7	0.41	0.00166074
7	0.43	0.00159583
7	0.45	0.00137418
7	0.47	0.00130294
7	0.49	0.00116204
7	0.51	0.00112879
7	0.53	0.00088657
7	0.55	0.000851741
7	0.57	0.00079633
7	0.59	0.000687092
7	0.61	0.000653846
7	0.63	0.000593686
7	0.65	0.000566772
7	0.67	0.000482864
7	0.69	0.000436953
7	0.71	0.000372043
7	0.73	0.00030555
7	0.75	0.000232725
7	0.77	0.000170981
7	0.79	0.000109238
7	0.81	9.34065e-05
7	0.83	6.33265e-05
7	0.85	6.64928e-05
7	0.87	5.54107e-05
7	0.89	2.84969e-05
7	0.91	2.21643e-05
7	0.93	3.16632e-05
7	0.95	2.05811e-05
7	0.97	1.26653e-05
7	0.99	6.33265e-06
9	-0.99	0.000359378
9	-0.97	0.000321382
9	-0.95	0.000376792
9	-0.93	0.000386291
9	-0.91	0.000378376
9	-0.89	0.000362544
9	-0.87	0.000417955
9	-0.85	0.000459117
9	-0.83	0.000452784
9	-0.81	0.000452784
9	-0.79	0.000479698
9	-0.77	0.00049078
9	-0.75	0.000487614
9	-0.73	0.000478115
9	-0.71	0.000533525
9	-0.69	0.000531942
9	-0.67	0.000636431
9	-0.65	0.000687092
9	-0.63	0.000699757
9	-0.61	0.000679176
9	-0.59	0.000818495
9	-0.57	0.000862823
9	-0.55	0.000837492
9	-0.53	0.000953063
9	-0.51	0.00101164
9	-0.49	0.000976811
9	-0.47	0.00105755
9	-0.45	0.00118579
9	-0.43	0.0012032
9	-0.41	0.00119845
9	-0.39	0.00121903
9	-0.37	0.00141693
9	-0.35	0.00136627
9	-0.33	0.0014945
9	-0.31	0.00152933
9	-0.29	0.00164649
9	-0.27	0.00187921
9	-0.25	0.00193304
9	-0.23	0.0019647
9	-0.21	0.00208186
9	-0.19	0.00217368
9	-0.17	0.00251406
9	-0.15	0.0029051
9	-0.13	0.00322807
9	-0.11	0.00368718
9	-0.09	0.00423812
9	-0.07	0.00469882
9	-0.05	0.00533684
9	-0.03	0.00585295
9	-0.01	0.00641339
9	0.01	0.00682184
9	0.03	0.00757384
9	0.05	0.00734904
9	0.07	0.00740761
9	0.09	0.00721288
9	0.11	0.00653687
9	0.13	0.00577537
9	0.15	0.00494896
9	0.17	0.00406398
9	0.19	0.00355103
9	0.21	0.0030365
9	0.23	0.00254572
9	0.25	0.00203753
9	0.27	0.00171773
9	0.29	0.0013821
9	0.31	0.00116204
9	0.33	0.000862823
9	0.35	0.000772583
9	0.37	0.000707673
9	0.39	0.000679176
9	0.41	0.000650679
9	0.43	0.000600018
9	0.45	0.000417955
9	0.47	0.000273887
9	0.49	0.000216893
9	0.51	0.000106072
9	0.53	7.28254e-05
9	0.55	6.33265e-05
9	0.57	2.69137e-05
9	0.59	1.10821e-05
9	0.61	9.49897e-06
9	0.63	3.16632e-06
9	0.65	4.74948e-06
9	0.67	4.74948e-06
9	0.69	3.16632e-06
9	0.71	3.16632e-06
9	0.73	0
9	0.75	1.58316e-06
9	0.77	0
9	0.79	0
9	0.81	0
9	0.83	0
9	0.85	0
9	0.87	0
9	0.89	0
9	0.91	0
9	0.93	0
9	0.95	0
9	0.97	0
9	0.99	0
11	-0.99	0.000102906
11	-0.97	9.02402e-05
11	-0.95	0.000101322
11	-0.93	9.18234e-05
11	-0.91	0.000109238
11	-0.89	9.97392e-05
11	-0.87	0.00012032
11	-0.85	0.000142485
11	-0.83	0.0001504
11	-0.81	0.000129819
11	-0.79	0.000148817
11	-0.77	0.000194729
11	-0.75	0.000201062
11	-0.73	0.000193146
11	-0.71	0.000237474
11	-0.69	0.000212144
11	-0.67	0.000224809
11	-0.65	0.000321382
11	-0.63	0.000291302
11	-0.61	0.000383125
11	-0.59	0.000410039
11	-0.57	0.000500279
11	-0.55	0.000539858
11	-0.53	0.000598435
11	-0.51	0.000664928
11	-0.49	0.00067126
11	-0.47	0.000810579
11	-0.45	0.000892903
11	-0.43	0.00103697
11	-0.41	0.00113196
11	-0.39	0.00130453
11	-0.37	0.00138843
11	-0.35	0.00154992
11	-0.33	0.00153725
11	-0.31	0.00175889
11	-0.29	0.0018713
11	-0.27	0.00205653
11	-0.25	0.00214202
11	-0.23	0.00233991
11	-0.21	0.00274837
11	-0.19	0.00293518
11	-0.17	0.0033658
11	-0.15	0.00367927
11	-0.13	0.00409247
11	-0.11	0.00452309
11	-0.09	0.00507562
11	-0.07	0.00579912
11	-0.05	0.00666511
11	-0.03	0.00747886
11	-0.01	0.0080947
11	0.01	0.00899711
11	0.03	0.00914434
11	0.05	0.00914909
11	0.07	0.00874855
11	0.09	0.00784298
11	0.11	0.00680918
11	0.13	0.00559331
11	0.15	0.00446452
11	0.17	0.00340221
11	0.19	0.00285761
11	0.21	0.00210877
11	0.23	0.00154675
11	0.25	0.00131402
11	0.27	0.000992642
11	0.29	0.00070609
11	0.31	0.000582603
11	0.33	0.000421121
11	0.35	0.000330881
11	0.37	0.000253306
11	0.39	0.000213727
11	0.41	0.000174148
11	0.43	0.000132986
11	0.45	0.000107655
11	0.47	8.8657e-05
11	0.49	6.49096e-05
11	0.51	8.23244e-05
11	0.53	3.79959e-05
11	0.55	5.38275e-05
11	0.57	3.64127e-05
11	0.59	3.79959e-05
11	0.61	1.58316e-05
11	0.63	2.69137e-05
11	0.65	1.26653e-05
11	0.67	1.89979e-05
11	0.69	1.42485e-05
11	0.71	2.05811e-05
11	0.73	9.49897e-06
11	0.75	9.49897e-06
11	0.77	1.26653e-05
11	0.79	6.33265e-06
11	0.81	4.74948e-06
11	0.83	1.58316e-06
11	0.85	0
11	0.87	3.16632e-06
11	0.89	0
11	0.91	0
11	0.93	0
11	0.95	0
11	0.97	0
11	0.99	0
13	-0.99	1.26653e-05
13	-0.97	1.58316e-06
13	-0.95	6.33265e-06
13	-0.93	1.42485e-05
13	-0.91	1.10821e-05
13	-0.89	2.21643e-05
13	-0.87	1.42485e-05
13	-0.85	9.49897e-06
13	-0.83	2.05811e-05
13	-0.81	2.69137e-05
13	-0.79	3.79959e-05
13	-0.77	2.53306e-05
13	-0.75	3.16632e-05
13	-0.73	2.84969e-05
13	-0.71	4.11622e-05
13	-0.69	6.17433e-05
13	-0.67	5.06612e-05
13	-0.65	9.34065e-05
13	-0.63	0.00012032
13	-0.61	0.000140901
13	-0.59	0.000196312
13	-0.57	0.00024539
13	-0.55	0.000269137
13	-0.53	0.000315049
13	-0.51	0.000398957
13	-0.49	0.000454367
13	-0.47	0.000612684
13	-0.45	0.000696591
13	-0.43	0.000815328
13	-0.41	0.000919817
13	-0.39	0.00105597
13	-0.37	0.0012032
13	-0.35	0.00130769
13	-0.33	0.00141376
13	-0.31	0.0016639
13	-0.29	0.00189979
13	-0.27	0.0021721
13	-0.25	0.00251881
13	-0.23	0.00279111
13	-0.21	0.00305392
13	-0.19	0.00339905
13	-0.17	0.00369035
13	-0.15	0.00426345
13	-0.13	0.00476057
13	-0.11	0.00532101
13	-0.09	0.00626932
13	-0.07	0.00693425
13	-0.05	0.00772583
13	-0.03	0.0085649
13	-0.01	0.0093739
13	0.01	0.0100277
13	0.03	0.00982352
13	0.05	0.00929791
13	0.07	0.00858865
13	0.09	0.00751685
13	0.11	0.00638489
13	0.13	0.00525135
13	0.15	0.00394207
13	0.17	0.00305392
13	0.19	0.00232091
13	0.21	0.00162749
13	0.23	0.00123328
13	0.25	0.000945147
13	0.27	0.000679176
13	0.29	0.000568355
13	0.31	0.000416371
13	0.33	0.000318215
13	0.35	0.000224809
13	0.37	0.000178897
13	0.39	0.00015515
13	0.41	9.34065e-05
13	0.43	0.000112404
13	0.45	7.28254e-05
13	0.47	6.80759e-05
13	0.49	4.27454e-05
13	0.51	4.59117e-05
13	0.53	5.06612e-05
13	0.55	2.69137e-05
13	0.57	2.37474e-05
13	0.59	1.74148e-05
13	0.61	2.37474e-05
13	0.63	1.26653e-05
13	0.65	9.49897e-06
13	0.67	6.33265e-06
13	0.69	1.89979e-05
13	0.71	9.49897e-06
13	0.73	4.74948e-06
13	0.75	4.74948e-06
13	0.77	3.16632e-06
13	0.79	1.58316e-06
13	0.81	0
13	0.83	1.58316e-06
13	0.85	0
13	0.87	0
13	0.89	0
13	0.91	0
13	0.93	0
13	0.95	0
13	0.97	0
13	0.99	0
15	-0.99	0
15	-0.97	0
15	-0.95	0
15	-0.93	1.58316e-06
15	-0.91	0
15	-0.89	1.58316e-06
15	-0.87	0
15	-0.85	0
15	-0.83	0
15	-0.81	0
15	-0.79	0
15	-0.77	1.58316e-06
15	-0.75	0
15	-0.73	0
15	-0.71	3.16632e-06
15	-0.69	1.58316e-06
15	-0.67	7.91581e-06
15	-0.65	7.91581e-06
15	-0.63	1.58316e-05
15	-0.61	1.10821e-05
15	-0.59	2.69137e-05
15	-0.57	9.34065e-05
15	-0.55	6.96591e-05
15	-0.53	9.49897e-05
15	-0.51	0.000148817
15	-0.49	0.000229558
15	-0.47	0.000264388
15	-0.45	0.000436953
15	-0.43	0.00052561
15	-0.41	0.000596852
15	-0.39	0.000797913
15	-0.37	0.000997392
15	-0.35	0.00116679
15	-0.33	0.00138843
15	-0.31	0.00155308
15	-0.29	0.00187763
15	-0.27	0.00188555
15	-0.25	0.00229875
15	-0.23	0.00261538
15	-0.21	0.00292568
15	-0.19	0.00337213
15	-0.17	0.0038265
15	-0.15	0.00438377
15	-0.13	0.00526401
15	-0.11	0.0061395
15	-0.09	0.0072018
15	-0.07	0.00770841
15	-0.05	0.0087818
15	-0.03	0.00916017
15	-0.01	0.00983618
15	0.01	0.0101196
15	0.03	0.00982668
15	0.05	0.00934382
15	0.07	0.00859657
15	0.09	0.00777807
15	0.11	0.00655112
15	0.13	0.0050487
15	0.15	0.00393732
15	0.17	0.00298901
15	0.19	0.0021626
15	0.21	0.00148976
15	0.23	0.00113513
15	0.25	0.000818495
15	0.27	0.000649096
15	0.29	0.000497113
15	0.31	0.000397374
15	0.33	0.000292885
15	0.35	0.000220059
15	0.37	0.000144068
15	0.39	0.000132986
15	0.41	9.34065e-05
15	0.43	8.07412e-05
15	0.45	7.44086e-05
15	0.47	4.9078e-05
15	0.49	3.79959e-05
15	0.51	2.69137e-05
15	0.53	1.26653e-05
15	0.55	1.89979e-05
15	0.57	9.49897e-06
15	0.59	1.26653e-05
15	0.61	1.42485e-05
15	0.63	1.58316e-06
15	0.65	4.74948e-06
15	0.67	3.16632e-06
15	0.69	1.58316e-06
15	0.71	3.16632e-06
15	0.73	0
15	0.75	3.16632e-06
15	0.77	0
15	0.79	1.58316e-06
15	0.81	1.58316e-06
15	0.83	1.58316e-06
15	0.85	1.58316e-06
15	0.87	4.74948e-06
15	0.89	0
15	0.91	1.58316e-06
15	0.93	0
15	0.95	1.58316e-06
15	0.97	0
15	0.99	0
17	-0.99	0
17	-0.97	0
17	-0.95	0
17	-0.93	0
17	-0.91	0
17	-0.89	0
17	-0.87	0
17	-0.85	0
17	-0.83	0
17	-0.81	0
17	-0.79	0
17	-0.77	0
17	-0.75	0
17	-0.73	0
17	-0.71	0
17	-0.69	0
17	-0.67	0
17	-0.65	0
17	-0.63	1.58316e-06
17	-0.61	1.58316e-06
17	-0.59	4.74948e-06
17	-0.57	5.06612e-05
17	-0.55	1.42485e-05
17	-0.53	3.79959e-05
17	-0.51	3.79959e-05
17	-0.49	7.75749e-05
17	-0.47	8.07412e-05
17	-0.45	0.000123487
17	-0.43	0.000189979
17	-0.41	0.000259638
17	-0.39	0.000406873
17	-0.37	0.000593686
17	-0.35	0.000753585
17	-0.33	0.000842242
17	-0.31	0.00108922
17	-0.29	0.00128711
17	-0.27	0.00163224
17	-0.25	0.0019837
17	-0.23	0.00230508
17	-0.21	0.00271354
17	-0.19	0.00326131
17	-0.17	0.00369035
17	-0.15	0.00434578
17	-0.13	0.00505187
17	-0.11	0.00593211
17	-0.09	0.0067126
17	-0.07	0.00730471
17	-0.05	0.00843192
17	-0.03	0.00905568
17	-0.01	0.0096937
17	0.01	0.0103349
17	0.03	0.0103935
17	0.05	0.010384
17	0.07	0.00969211
17	0.09	0.0089132
17	0.11	0.00747094
17	0.13	0.00595902
17	0.15	0.00476373
17	0.17	0.00339746
17	0.19	0.00249348
17	0.21	0.00170981
17	0.23	0.00125861
17	0.25	0.000922983
17	0.27	0.000691842
17	0.29	0.000482864
17	0.31	0.000359378
17	0.33	0.00028022
17	0.35	0.000189979
17	0.37	0.000175731
17	0.39	0.000106072
17	0.41	9.18234e-05
17	0.43	7.59918e-05
17	0.45	4.43285e-05
17	0.47	3.16632e-05
17	0.49	3.9579e-05
17	0.51	1.42485e-05
17	0.53	1.26653e-05
17	0.55	7.91581e-06
17	0.57	7.91581e-06
17	0.59	1.58316e-06
17	0.61	4.74948e-06
17	0.63	4.74948e-06
17	0.65	0
17	0.67	4.74948e-06
17	0.69	3.16632e-06
17	0.71	1.58316e-06
17	0.73	1.58316e-06
17	0.75	0
17	0.77	1.58316e-06
17	0.79	1.58316e-06
17	0.81	1.58316e-06
17	0.83	3.16632e-06
17	0.85	3.16632e-06
17	0.87	0
17	0.89	0
17	0.91	1.58316e-06
17	0.93	1.58316e-06
17	0.95	1.58316e-06
17	0.97	0
17	0.99	0
19	-0.99	0
19	-0.97	0
19	-0.95	0
19	-0.93	0
19	-0.91	0
19	-0.89	0
19	-0.87	0
19	-0.85	0
19	-0.83	0
19	-0.81	0
19	-0.79	0
19	-0.77	0
19	-0.75	0
19	-0.73	0
19	-0.71	0
19	-0.69	0
19	-0.67	0
19	-0.65	0
19	-0.63	0
19	-0.61	0
19	-0.59	0
19	-0.57	3.64127e-05
19	-0.55	3.16632e-06
19	-0.53	1.74148e-05
19	-0.51	2.37474e-05
19	-0.49	3.48296e-05
19	-0.47	5.69938e-05
19	-0.45	0.000106072
19	-0.43	0.000199478
19	-0.41	0.000243807
19	-0.39	0.00033563
19	-0.37	0.00040054
19	-0.35	0.000552523
19	-0.33	0.000691842
19	-0.31	0.000905568
19	-0.29	0.00101481
19	-0.27	0.00130294
19	-0.25	0.00148184
19	-0.23	0.00190138
19	-0.21	0.00236208
19	-0.19	0.00286236
19	-0.17	0.0034228
19	-0.15	0.00418113
19	-0.13	0.00520227
19	-0.11	0.00622499
19	-0.09	0.00723188
19	-0.07	0.00826094
19	-0.05	0.00922033
19	-0.03	0.01008
19	-0.01	0.0105898
19	0.01	0.0109903
19	0.03	0.011679
19	0.05	0.0114209
19	0.07	0.0102098
19	0.09	0.00854591
19	0.11	0.00688517
19	0.13	0.00540016
19	0.15	0.00408931
19	0.17	0.00294468
19	0.19	0.00200112
19	0.21	0.00148976
19	0.23	0.00104014
19	0.25	0.000772583
19	0.27	0.000482864
19	0.29	0.000362544
19	0.31	0.000258055
19	0.33	0.000207394
19	0.35	0.000137735
19	0.37	0.000137735
19	0.39	8.39076e-05
19	0.41	6.96591e-05
19	0.43	4.11622e-05
19	0.45	2.05811e-05
19	0.47	1.74148e-05
19	0.49	1.42485e-05
19	0.51	6.33265e-06
19	0.53	9.49897e-06
19	0.55	7.91581e-06
19	0.57	6.33265e-06
19	0.59	4.74948e-06
19	0.61	1.58316e-06
19	0.63	0
19	0.65	1.58316e-06
19	0.67	1.58316e-06
19	0.69	1.58316e-06
19	0.71	0
19	0.73	0
19	0.75	0
19	0.77	1.58316e-06
19	0.79	1.58316e-06
19	0.81	1.58316e-06
19	0.83	1.58316e-06
19	0.85	0
19	0.87	0
19	0.89	1.58316e-06
19	0.91	1.58316e-06
19	0.93	0
19	0.95	1.58316e-06
19	0.97	1.58316e-06
19	0.99	1.58316e-06
21	-0.99	0
21	-0.97	0
21	-0.95	0
21	-0.93	0
21	-0.91	0
21	-0.89	0
21	-0.87	0
21	-0.85	0
21	-0.83	0
21	-0.81	0
21	-0.79	0
21	-0.77	0
21	-0.75	0
21	-0.73	0
21	-0.71	0
21	-0.69	0
21	-0.67	1.58316e-06
21	-0.65	1.58316e-06
21	-0.63	0
21	-0.61	0
21	-0.59	0
21	-0.57	3.00801e-05
21	-0.55	1.58316e-06
21	-0.53	3.16632e-06
21	-0.51	1.26653e-05
21	-0.49	9.49897e-06
21	-0.47	4.11622e-05
21	-0.45	8.23244e-05
21	-0.43	8.23244e-05
21	-0.41	0.000151984
21	-0.39	0.000188396
21	-0.37	0.000324548
21	-0.35	0.000410039
21	-0.33	0.000498696
21	-0.31	0.000712423
21	-0.29	0.000915067
21	-0.27	0.00105755
21	-0.25	0.0012507
21	-0.23	0.0016829
21	-0.21	0.00203911
21	-0.19	0.00247606
21	-0.17	0.00286869
21	-0.15	0.00376159
21	-0.13	0.00472415
21	-0.11	0.00626457
21	-0.09	0.0070704
21	-0.07	0.0086124
21	-0.05	0.00993117
21	-0.03	0.011166
21	-0.01	0.0124183
21	0.01	0.0130088
21	0.03	0.0129107
21	0.05	0.0120494
21	0.07	0.0104837
21	0.09	0.00847783
21	0.11	0.00664611
21	0.13	0.00483814
21	0.15	0.00351937
21	0.17	0.00236841
21	0.19	0.0015705
21	0.21	0.00105597
21	0.23	0.000744086
21	0.25	0.000468616
21	0.27	0.000348296
21	0.29	0.000269137
21	0.31	0.000201062
21	0.33	0.000174148
21	0.35	0.000134569
21	0.37	7.44086e-05
21	0.39	4.74948e-05
21	0.41	3.16632e-05
21	0.43	1.10821e-05
21	0.45	1.89979e-05
21	0.47	7.91581e-06
21	0.49	1.42485e-05
21	0.51	7.91581e-06
21	0.53	4.74948e-06
21	0.55	1.58316e-06
21	0.57	7.91581e-06
21	0.59	1.58316e-06
21	0.61	1.58316e-06
21	0.63	0
21	0.65	0
21	0.67	3.16632e-06
21	0.69	0
21	0.71	3.16632e-06
21	0.73	0
21	0.75	1.58316e-06
21	0.77	3.16632e-06
21	0.79	0
21	0.81	0
21	0.83	0
21	0.85	0
21	0.87	0
21	0.89	0
21	0.91	0
21	0.93	0
21	0.95	0
21	0.97	0
21	0.99	0
23	-0.99	0
23	-0.97	0
23	-0.95	0
23	-0.93	0
23	-0.91	0
23	-0.89	0
23	-0.87	0
23	-0.85	0
23	-0.83	0
23	-0.81	0
23	-0.79	0
23	-0.77	0
23	-0.75	0
23	-0.73	0
23	-0.71	0
23	-0.69	0
23	-0.67	3.16632e-06
23	-0.65	0
23	-0.63	1.58316e-06
23	-0.61	0
23	-0.59	1.58316e-06
23	-0.57	2.84969e-05
23	-0.55	4.74948e-06
23	-0.53	4.74948e-06
23	-0.51	0
23	-0.49	1.58316e-06
23	-0.47	1.26653e-05
23	-0.45	3.16632e-05
23	-0.43	5.38275e-05
23	-0.41	8.23244e-05
23	-0.39	0.000131402
23	-0.37	0.000221643
23	-0.35	0.000294468
23	-0.33	0.000356211
23	-0.31	0.00055569
23	-0.29	0.000699757
23	-0.27	0.000785248
23	-0.25	0.00106388
23	-0.23	0.00135994
23	-0.21	0.00166232
23	-0.19	0.00209452
23	-0.17	0.0025663
23	-0.15	0.00303809
23	-0.13	0.00383758
23	-0.11	0.00489197
23	-0.09	0.00627565
23	-0.07	0.00806462
23	-0.05	0.0100594
23	-0.03	0.0117724
23	-0.01	0.0129392
23	0.01	0.0137988
23	0.03	0.0138416
23	0.05	0.0130168
23	0.07	0.0116901
23	0.09	0.00957496
23	0.11	0.00761976
23	0.13	0.00533367
23	0.15	0.00354153
23	0.17	0.00228292
23	0.19	0.00149925
23	0.21	0.00101006
23	0.23	0.000595269
23	0.25	0.000421121
23	0.27	0.000281803
23	0.29	0.000237474
23	0.31	0.000170981
23	0.33	0.000142485
23	0.35	9.34065e-05
23	0.37	7.44086e-05
23	0.39	7.12423e-05
23	0.41	3.9579e-05
23	0.43	9.49897e-06
23	0.45	1.26653e-05
23	0.47	7.91581e-06
23	0.49	3.16632e-06
23	0.51	1.10821e-05
23	0.53	1.58316e-06
23	0.55	0
23	0.57	1.58316e-06
23	0.59	1.58316e-06
23	0.61	4.74948e-06
23	0.63	1.58316e-06
23	0.65	3.16632e-06
23	0.67	3.16632e-06
23	0.69	0
23	0.71	1.58316e-06
23	0.73	1.58316e-06
23	0.75	0
23	0.77	1.58316e-06
23	0.79	0
23	0.81	3.16632e-06
23	0.83	0
23	0.85	0
23	0.87	0
23	0.89	0
23	0.91	0
23	0.93	1.58316e-06
23	0.95	0
23	0.97	1.58316e-06
23	0.99	0
25	-0.99	0
25	-0.97	0
25	-0.95	0
25	-0.93	0
25	-0.91	0
25	-0.89	0
25	-0.87	0
25	-0.85	0
25	-0.83	0
25	-0.81	0
25	-0.79	0
25	-0.77	0
25	-0.75	0
25	-0.73	3.16632e-06
25	-0.71	0
25	-0.69	0
25	-0.67	0
25	-0.65	0
25	-0.63	0
25	-0.61	0
25	-0.59	0
25	-0.57	2.84969e-05
25	-0.55	0
25	-0.53	1.58316e-06
25	-0.51	4.74948e-06
25	-0.49	1.58316e-06
25	-0.47	1.26653e-05
25	-0.45	2.05811e-05
25	-0.43	3.48296e-05
25	-0.41	7.12423e-05
25	-0.39	9.18234e-05
25	-0.37	0.000137735
25	-0.35	0.000188396
25	-0.33	0.000281803
25	-0.31	0.000462283
25	-0.29	0.000566772
25	-0.27	0.000771
25	-0.25	0.000948314
25	-0.23	0.00122537
25	-0.21	0.00158474
25	-0.19	0.0018523
25	-0.17	0.00219585
25	-0.15	0.00268346
25	-0.13	0.00331672
25	-0.11	0.0044661
25	-0.09	0.0056598
25	-0.07	0.00734587
25	-0.05	0.00936282
25	-0.03	0.0108019
25	-0.01	0.0129471
25	0.01	0.0140442
25	0.03	0.0145081
25	0.05	0.0136785
25	0.07	0.0122252
25	0.09	0.0103523
25	0.11	0.00822452
25	0.13	0.00615058
25	0.15	0.00405923
25	0.17	0.00289719
25	0.19	0.00170981
25	0.21	0.00104489
25	0.23	0.000690258
25	0.25	0.000440119
25	0.27	0.000338797
25	0.29	0.000229558
25	0.31	0.00018048
25	0.33	0.000126653
25	0.35	0.000102906
25	0.37	6.80759e-05
25	0.39	5.54107e-05
25	0.41	3.64127e-05
25	0.43	2.05811e-05
25	0.45	1.89979e-05
25	0.47	1.26653e-05
25	0.49	3.16632e-06
25	0.51	4.74948e-06
25	0.53	0
25	0.55	1.58316e-06
25	0.57	0
25	0.59	0
25	0.61	0
25	0.63	0
25	0.65	0
25	0.67	0
25	0.69	0
25	0.71	0
25	0.73	1.58316e-06
25	0.75	0
25	0.77	0
25	0.79	1.58316e-06
25	0.81	0
25	0.83	0
25	0.85	0
25	0.87	3.16632e-06
25	0.89	1.58316e-06
25	0.91	1.58316e-06
25	0.93	0
25	0.95	1.58316e-06
25	0.97	1.58316e-06
25	0.99	1.58316e-06
27	-0.99	0
27	-0.97	0
27	-0.95	0
27	-0.93	0
27	-0.91	0
27	-0.89	0
27	-0.87	0
27	-0.85	0
27	-0.83	0
27	-0.81	0
27	-0.79	0
27	-0.77	0
27	-0.75	0
27	-0.73	0
27	-0.71	0
27	-0.69	0
27	-0.67	1.58316e-06
27	-0.65	0
27	-0.63	0
27	-0.61	0
27	-0.59	1.58316e-06
27	-0.57	2.53306e-05
27	-0.55	1.58316e-06
27	-0.53	0
27	-0.51	1.58316e-06
27	-0.49	6.33265e-06
27	-0.47	7.91581e-06
27	-0.45	1.10821e-05
27	-0.43	1.89979e-05
27	-0.41	5.54107e-05
27	-0.39	9.34065e-05
27	-0.37	0.000137735
27	-0.35	0.000199478
27	-0.33	0.000307133
27	-0.31	0.000375209
27	-0.29	0.000543024
27	-0.27	0.000767833
27	-0.25	0.000940398
27	-0.23	0.00116362
27	-0.21	0.00144384
27	-0.19	0.00173831
27	-0.17	0.00221326
27	-0.15	0.00274045
27	-0.13	0.00339272
27	-0.11	0.00429512
27	-0.09	0.00557748
27	-0.07	0.00701974
27	-0.05	0.00890212
27	-0.03	0.010927
27	-0.01	0.0124626
27	0.01	0.0135851
27	0.03	0.0144622
27	0.05	0.0141946
27	0.07	0.0128695
27	0.09	0.0107291
27	0.11	0.00835118
27	0.13	0.00593686
27	0.15	0.00435211
27	0.17	0.00292885
27	0.19	0.00194096
27	0.21	0.00121587
27	0.23	0.000777332
27	0.25	0.000481281
27	0.27	0.000330881
27	0.29	0.000246973
27	0.31	0.000140901
27	0.33	0.000118737
27	0.35	9.8156e-05
27	0.37	5.54107e-05
27	0.39	3.32464e-05
27	0.41	3.64127e-05
27	0.43	9.49897e-06
27	0.45	9.49897e-06
27	0.47	6.33265e-06
27	0.49	3.16632e-06
27	0.51	0
27	0.53	3.16632e-06
27	0.55	0
27	0.57	0
27	0.59	0
27	0.61	0
27	0.63	1.58316e-06
27	0.65	1.58316e-06
27	0.67	0
27	0.69	0
27	0.71	1.58316e-06
27	0.73	3.16632e-06
27	0.75	1.58316e-06
27	0.77	3.16632e-06
27	0.79	1.58316e-06
27	0.81	4.74948e-06
27	0.83	0
27	0.85	0
27	0.87	1.58316e-06
27	0.89	0
27	0.91	0
27	0.93	0
27	0.95	0
27	0.97	0
27	0.99	1.58316e-06
29	-0.99	0
29	-0.97	0
29	-0.95	0
29	-0.93	0
29	-0.91	0
29	-0.89	0
29	-0.87	0
29	-0.85	0
29	-0.83	0
29	-0.81	0
29	-0.79	0
29	-0.77	0
29	-0.75	0
29	-0.73	0
29	-0.71	0
29	-0.69	0
29	-0.67	0
29	-0.65	0
29	-0.63	0
29	-0.61	0
29	-0.59	0
29	-0.57	2.37474e-05
29	-0.55	0
29	-0.53	1.58316e-06
29	-0.51	0
29	-0.49	1.58316e-06
29	-0.47	1.26653e-05
29	-0.45	1.26653e-05
29	-0.43	2.53306e-05
29	-0.41	6.17433e-05
29	-0.39	9.49897e-05
29	-0.37	0.000129819
29	-0.35	0.00021531
29	-0.33	0.000278636
29	-0.31	0.000433786
29	-0.29	0.000607934
29	-0.27	0.000763084
29	-0.25	0.00107022
29	-0.23	0.00121745
29	-0.21	0.00141535
29	-0.19	0.0018238
29	-0.17	0.00228292
29	-0.15	0.00275945
29	-0.13	0.00341805
29	-0.11	0.00445502
29	-0.09	0.00577537
29	-0.07	0.00732845
29	-0.05	0.00896544
29	-0.03	0.0105882
29	-0.01	0.0120574
29	0.01	0.0128458
29	0.03	0.0140015
29	0.05	0.0141566
29	0.07	0.0127729
29	0.09	0.0108732
29	0.11	0.00849524
29	0.13	0.00655112
29	0.15	0.00456109
29	0.17	0.00294468
29	0.19	0.00182697
29	0.21	0.00122062
29	0.23	0.000788414
29	0.25	0.000508195
29	0.27	0.000300801
29	0.29	0.000221643
29	0.31	0.000139318
29	0.33	6.96591e-05
29	0.35	6.96591e-05
29	0.37	4.9078e-05
29	0.39	2.05811e-05
29	0.41	1.10821e-05
29	0.43	1.58316e-05
29	0.45	7.91581e-06
29	0.47	6.33265e-06
29	0.49	6.33265e-06
29	0.51	3.16632e-06
29	0.53	3.16632e-06
29	0.55	1.58316e-06
29	0.57	1.58316e-06
29	0.59	1.58316e-06
29	0.61	1.58316e-06
29	0.63	3.16632e-06
29	0.65	1.58316e-06
29	0.67	3.16632e-06
29	0.69	0
29	0.71	0
29	0.73	0
29	0.75	0
29	0.77	0
29	0.79	3.16632e-06
29	0.81	0
29	0.83	1.58316e-06
29	0.85	0
29	0.87	0
29	0.89	0
29	0.91	0
29	0.93	0
29	0.95	0
29	0.97	0
29	0.99	0
31	-0.99	0
31	-0.97	0
31	-0.95	0
31	-0.93	0
31	-0.91	0
31	-0.89	0
31	-0.87	0
31	-0.85	0
31	-0.83	0
31	-0.81	0
31	-0.79	0
31	-0.77	0
31	-0.75	0
31	-0.73	0
31	-0.71	0
31	-0.69	0
31	-0.67	0
31	-0.65	0
31	-0.63	0
31	-0.61	0
31	-0.59	0
31	-0.57	2.21643e-05
31	-0.55	0
31	-0.53	0
31	-0.51	1.58316e-06
31	-0.49	1.10821e-05
31	-0.47	6.33265e-06
31	-0.45	2.21643e-05
31	-0.43	3.64127e-05
31	-0.41	7.75749e-05
31	-0.39	9.8156e-05
31	-0.37	0.000140901
31	-0.35	0.000237474
31	-0.33	0.000334047
31	-0.31	0.000424287
31	-0.29	0.000603185
31	-0.27	0.000759918
31	-0.25	0.00103064
31	-0.23	0.0012127
31	-0.21	0.00151667
31	-0.19	0.00195679
31	-0.17	0.00229083
31	-0.15	0.00281328
31	-0.13	0.0035162
31	-0.11	0.00452151
31	-0.09	0.00575479
31	-0.07	0.00755168
31	-0.05	0.00909051
31	-0.03	0.0104204
31	-0.01	0.0120004
31	0.01	0.0128458
31	0.03	0.0135534
31	0.05	0.0137593
31	0.07	0.0123661
31	0.09	0.0110457
31	0.11	0.00881979
31	0.13	0.00666986
31	0.15	0.00460067
31	0.17	0.00309666
31	0.19	0.0018618
31	0.21	0.0012032
31	0.23	0.000717172
31	0.25	0.000471782
31	0.27	0.000291302
31	0.29	0.000183647
31	0.31	0.000126653
31	0.33	7.91581e-05
31	0.35	6.17433e-05
31	0.37	3.00801e-05
31	0.39	1.42485e-05
31	0.41	1.42485e-05
31	0.43	7.91581e-06
31	0.45	3.16632e-06
31	0.47	1.10821e-05
31	0.49	1.58316e-06
31	0.51	4.74948e-06
31	0.53	0
31	0.55	3.16632e-06
31	0.57	3.16632e-06
31	0.59	1.58316e-06
31	0.61	0
31	0.63	0
31	0.65	1.58316e-06
31	0.67	1.58316e-06
31	0.69	0
31	0.71	0
31	0.73	0
31	0.75	0
31	0.77	1.58316e-06
31	0.79	0
31	0.81	3.16632e-06
31	0.83	0
31	0.85	1.58316e-06
31	0.87	0
31	0.89	0
31	0.91	0
31	0.93	0
31	0.95	0
31	0.97	0
31	0.99	0
33	-0.99	0
33	-0.97	0
33	-0.95	0
33	-0.93	0
33	-0.91	0
33	-0.89	0
33	-0.87	0
33	-0.85	0
33	-0.83	0
33	-0.81	0
33	-0.79	0
33	-0.77	0
33	-0.75	0
33	-0.73	0
33	-0.71	0
33	-0.69	0
33	-0.67	0
33	-0.65	0
33	-0.63	0
33	-0.61	0
33	-0.59	0
33	-0.57	2.05811e-05
33	-0.55	0
33	-0.53	0
33	-0.51	4.74948e-06
33	-0.49	6.33265e-06
33	-0.47	9.49897e-06
33	-0.45	2.21643e-05
33	-0.43	3.32464e-05
33	-0.41	4.9078e-05
33	-0.39	0.000121903
33	-0.37	0.000175731
33	-0.35	0.000202645
33	-0.33	0.00030555
33	-0.31	0.000384708
33	-0.29	0.000577854
33	-0.27	0.000682343
33	-0.25	0.000873905
33	-0.23	0.00107813
33	-0.21	0.00138527
33	-0.19	0.0018143
33	-0.17	0.00216735
33	-0.15	0.00290827
33	-0.13	0.00351304
33	-0.11	0.00443285
33	-0.09	0.0058102
33	-0.07	0.00761501
33	-0.05	0.00923933
33	-0.03	0.010346
33	-0.01	0.0118056
33	0.01	0.0130801
33	0.03	0.0132131
33	0.05	0.0133445
33	0.07	0.0127175
33	0.09	0.0114257
33	0.11	0.00920133
33	0.13	0.00712423
33	0.15	0.00487297
33	0.17	0.00303492
33	0.19	0.0018048
33	0.21	0.00106547
33	0.23	0.000636431
33	0.25	0.00042587
33	0.27	0.000294468
33	0.29	0.000172565
33	0.31	0.00012032
33	0.33	5.22443e-05
33	0.35	4.74948e-05
33	0.37	1.89979e-05
33	0.39	2.37474e-05
33	0.41	7.91581e-06
33	0.43	4.74948e-06
33	0.45	6.33265e-06
33	0.47	9.49897e-06
33	0.49	3.16632e-06
33	0.51	0
33	0.53	0
33	0.55	1.58316e-06
33	0.57	1.58316e-06
33	0.59	3.16632e-06
33	0.61	0
33	0.63	0
33	0.65	1.58316e-06
33	0.67	1.58316e-06
33	0.69	1.58316e-06
33	0.71	3.16632e-06
33	0.73	1.58316e-06
33	0.75	1.58316e-06
33	0.77	0
33	0.79	0
33	0.81	0
33	0.83	1.58316e-06
33	0.85	0
33	0.87	0
33	0.89	0
33	0.91	0
33	0.93	1.58316e-06
33	0.95	0
33	0.97	0
33	0.99	0
35	-0.99	0
35	-0.97	0
35	-0.95	0
35	-0.93	0
35	-0.91	0
35	-0.89	0
35	-0.87	0
35	-0.85	0
35	-0.83	0
35	-0.81	0
35	-0.79	0
35	-0.77	0
35	-0.75	0
35	-0.73	0
35	-0.71	0
35	-0.69	0
35	-0.67	0
35	-0.65	0
35	-0.63	0
35	-0.61	0
35	-0.59	0
35	-0.57	1.89979e-05
35	-0.55	0
35	-0.53	0
35	-0.51	4.74948e-06
35	-0.49	0
35	-0.47	4.74948e-06
35	-0.45	9.49897e-06
35	-0.43	2.05811e-05
35	-0.41	4.74948e-05
35	-0.39	8.23244e-05
35	-0.37	0.00012032
35	-0.35	0.000136152
35	-0.33	0.000208977
35	-0.31	0.000356211
35	-0.29	0.000511361
35	-0.27	0.000590519
35	-0.25	0.000794747
35	-0.23	0.00101956
35	-0.21	0.00127919
35	-0.19	0.0016449
35	-0.17	0.00212777
35	-0.15	0.00271196
35	-0.13	0.00360169
35	-0.11	0.00448826
35	-0.09	0.00585928
35	-0.07	0.00752002
35	-0.05	0.00887995
35	-0.03	0.0103523
35	-0.01	0.0118895
35	0.01	0.0127904
35	0.03	0.0135756
35	0.05	0.0133255
35	0.07	0.0130832
35	0.09	0.0118072
35	0.11	0.00962087
35	0.13	0.00719705
35	0.15	0.00493471
35	0.17	0.00302859
35	0.19	0.00183172
35	0.21	0.00111455
35	0.23	0.000552523
35	0.25	0.000354628
35	0.27	0.000270721
35	0.29	0.000159899
35	0.31	0.00012032
35	0.33	8.70739e-05
35	0.35	6.96591e-05
35	0.37	2.21643e-05
35	0.39	2.05811e-05
35	0.41	4.74948e-06
35	0.43	1.42485e-05
35	0.45	1.10821e-05
35	0.47	6.33265e-06
35	0.49	4.74948e-06
35	0.51	1.58316e-06
35	0.53	3.16632e-06
35	0.55	4.74948e-06
35	0.57	4.74948e-06
35	0.59	1.58316e-06
35	0.61	1.58316e-06
35	0.63	1.58316e-06
35	0.65	0
35	0.67	0
35	0.69	1.58316e-06
35	0.71	1.58316e-06
35	0.73	0
35	0.75	1.58316e-06
35	0.77	1.58316e-06
35	0.79	0
35	0.81	0
35	0.83	1.58316e-06
35	0.85	0
35	0.87	0
35	0.89	0
35	0.91	0
35	0.93	0
35	0.95	0
35	0.97	0
35	0.99	0
37	-0.99	0
37	-0.97	0
37	-0.95	0
37	-0.93	0
37	-0.91	0
37	-0.89	0
37	-0.87	0
37	-0.85	0
37	-0.83	0
37	-0.81	0
37	-0.79	0
37	-0.77	0
37	-0.75	0
37	-0.73	0
37	-0.71	0
37	-0.69	0
37	-0.67	0
37	-0.65	0
37	-0.63	1.58316e-06
37	-0.61	0
37	-0.59	0
37	-0.57	1.74148e-05
37	-0.55	0
37	-0.53	0
37	-0.51	0
37	-0.49	3.16632e-06
37	-0.47	3.16632e-06
37	-0.45	1.10821e-05
37	-0.43	6.33265e-06
37	-0.41	2.05811e-05
37	-0.39	5.38275e-05
37	-0.37	8.54907e-05
37	-0.35	9.97392e-05
37	-0.33	0.000129819
37	-0.31	0.000248556
37	-0.29	0.000341963
37	-0.27	0.000522443
37	-0.25	0.000660178
37	-0.23	0.000949897
37	-0.21	0.00120004
37	-0.19	0.00149925
37	-0.17	0.00192987
37	-0.15	0.00271354
37	-0.13	0.00342596
37	-0.11	0.00456267
37	-0.09	0.00583078
37	-0.07	0.00731104
37	-0.05	0.0086219
37	-0.03	0.0104362
37	-0.01	0.0117566
37	0.01	0.0130706
37	0.03	0.013688
37	0.05	0.0137941
37	0.07	0.0129993
37	0.09	0.0119798
37	0.11	0.00999925
37	0.13	0.00756118
37	0.15	0.00499013
37	0.17	0.00290827
37	0.19	0.0018333
37	0.21	0.00113354
37	0.23	0.000658595
37	0.25	0.00037046
37	0.27	0.000254889
37	0.29	0.000172565
37	0.31	0.000147234
37	0.33	9.34065e-05
37	0.35	6.17433e-05
37	0.37	3.48296e-05
37	0.39	2.69137e-05
37	0.41	3.00801e-05
37	0.43	1.42485e-05
37	0.45	1.42485e-05
37	0.47	7.91581e-06
37	0.49	1.26653e-05
37	0.51	4.74948e-06
37	0.53	3.16632e-06
37	0.55	0
37	0.57	1.58316e-06
37	0.59	0
37	0.61	0
37	0.63	0
37	0.65	0
37	0.67	0
37	0.69	0
37	0.71	0
37	0.73	0
37	0.75	1.58316e-06
37	0.77	1.58316e-06
37	0.79	0
37	0.81	0
37	0.83	1.58316e-06
37	0.85	1.58316e-06
37	0.87	0
37	0.89	0
37	0.91	0
37	0.93	0
37	0.95	0
37	0.97	0
37	0.99	0
39	-0.99	0
39	-0.97	0
39	-0.95	0
39	-0.93	0
39	-0.91	0
39	-0.89	0
39	-0.87	0
39	-0.85	0
39	-0.83	0
39	-0.81	0
39	-0.79	0
39	-0.77	0
39	-0.75	0
39	-0.73	0
39	-0.71	0
39	-0.69	0
39	-0.67	0
39	-0.65	0
39	-0.63	0
39	-0.61	3.16632e-06
39	-0.59	1.58316e-06
39	-0.57	1.42485e-05
39	-0.55	0
39	-0.53	0
39	-0.51	1.58316e-06
39	-0.49	1.58316e-06
39	-0.47	4.74948e-06
39	-0.45	3.16632e-06
39	-0.43	7.91581e-06
39	-0.41	1.58316e-05
39	-0.39	4.27454e-05
39	-0.37	5.22443e-05
39	-0.35	9.02402e-05
39	-0.33	0.000126653
39	-0.31	0.000202645
39	-0.29	0.000319799
39	-0.27	0.000391041
39	-0.25	0.000557273
39	-0.23	0.000827993
39	-0.21	0.00107338
39	-0.19	0.00137102
39	-0.17	0.00189029
39	-0.15	0.0024729
39	-0.13	0.00330564
39	-0.11	0.00438852
39	-0.09	0.00583553
39	-0.07	0.00727938
39	-0.05	0.00888629
39	-0.03	0.0104916
39	-0.01	0.0119703
39	0.01	0.0136215
39	0.03	0.0136722
39	0.05	0.0137197
39	0.07	0.0130896
39	0.09	0.0115333
39	0.11	0.00988051
39	0.13	0.00764667
39	0.15	0.00501862
39	0.17	0.00320274
39	0.19	0.00193304
39	0.21	0.00118737
39	0.23	0.000677593
39	0.25	0.000482864
39	0.27	0.000300801
39	0.29	0.000194729
39	0.31	0.000158316
39	0.33	9.97392e-05
39	0.35	7.28254e-05
39	0.37	5.54107e-05
39	0.39	4.9078e-05
39	0.41	2.37474e-05
39	0.43	2.05811e-05
39	0.45	1.74148e-05
39	0.47	3.16632e-06
39	0.49	7.91581e-06
39	0.51	1.58316e-06
39	0.53	3.16632e-06
39	0.55	1.58316e-06
39	0.57	1.58316e-06
39	0.59	0
39	0.61	1.58316e-06
39	0.63	0
39	0.65	0
39	0.67	0
39	0.69	0
39	0.71	0
39	0.73	0
39	0.75	0
39	0.77	1.58316e-06
39	0.79	0
39	0.81	1.58316e-06
39	0.83	1.58316e-06
39	0.85	0
39	0.87	3.16632e-06
39	0.89	0
39	0.91	0
39	0.93	0
39	0.95	0
39	0.97	0
[truncated: 13,101 more rows]

## Sheet: panel_b_curves
Time[s]	Residuals median	Residuals 5th perc.	Residuals 95th perc.
1	-0.0182226	-0.564515	0.51288
2	0.18787	-0.411449	0.648953
3	0.106048	-0.552453	0.659433
4	0.090676	-0.759553	0.681367
5	0.0851702	-0.869337	0.640017
6	0.0397523	-0.936912	0.564542
7	0.00570163	-0.938069	0.453255
8	0.000137948	-0.816152	0.341453
9	-0.00297966	-0.62121	0.241013
10	-0.00638375	-0.501087	0.220186
11	-0.00667025	-0.440229	0.20741
12	-0.00945004	-0.386835	0.195305
13	-0.015519	-0.335683	0.186944
14	-0.016078	-0.317977	0.184211
15	-0.0105164	-0.295486	0.183373
16	-0.000955919	-0.267106	0.189349
17	0.00526993	-0.24398	0.187508
18	0.00166494	-0.236823	0.179312
19	-0.00091163	-0.231529	0.169597
20	-0.000587336	-0.220732	0.160705
21	0.00166373	-0.208842	0.15443
22	0.00675739	-0.197528	0.153015
23	0.0116002	-0.190468	0.15548
24	0.0158604	-0.186029	0.157584
25	0.0186597	-0.181776	0.162959
26	0.0201214	-0.179659	0.163881
27	0.0204933	-0.178734	0.162687
28	0.0207796	-0.180859	0.161808
29	0.0206965	-0.18423	0.162018
30	0.0198199	-0.186049	0.162293
31	0.0197949	-0.185076	0.16092
32	0.0203492	-0.18045	0.158948
33	0.0211684	-0.176116	0.159296
34	0.0224705	-0.171836	0.158941
35	0.0237936	-0.16694	0.158856
36	0.0248464	-0.160876	0.159077
37	0.0257093	-0.156982	0.159326
38	0.025627	-0.153889	0.162114
39	0.025669	-0.150415	0.164288
40	0.0252998	-0.148994	0.167669
41	0.0244476	-0.148183	0.170745
42	0.0239112	-0.147717	0.173083
43	0.0229353	-0.145294	0.174873
44	0.0221363	-0.141553	0.173916
45	0.0209018	-0.13965	0.170903
46	0.0200271	-0.137643	0.169196
47	0.0202664	-0.134894	0.165585
48	0.0208268	-0.133254	0.164093
49	0.0215601	-0.132075	0.162615
50	0.0217792	-0.13137	0.162703
51	0.0217677	-0.13085	0.162898
52	0.0201008	-0.130799	0.16233
53	0.0192173	-0.129738	0.161617
54	0.019003	-0.127324	0.160016
55	0.0190973	-0.124972	0.157679
56	0.0194261	-0.120852	0.155028
57	0.0195802	-0.11798	0.152216
58	0.0192459	-0.117069	0.150473
59	0.0188096	-0.116144	0.14855
60	0.0183521	-0.114781	0.147299
61	0.017962	-0.114691	0.146126
62	0.0178094	-0.113251	0.144731
63	0.0179939	-0.111975	0.144348
64	0.0182693	-0.110582	0.143284
65	0.0182012	-0.109377	0.143458
66	0.0187065	-0.108804	0.143302
67	0.0187471	-0.108227	0.142655
68	0.017996	-0.108839	0.142946
69	0.0167513	-0.109038	0.142707
70	0.0153388	-0.109637	0.140515
71	0.0149689	-0.108961	0.139456
72	0.0152743	-0.107812	0.13971
73	0.0154406	-0.105135	0.140162
74	0.0149116	-0.104808	0.139729
75	0.0143253	-0.10411	0.139326
76	0.0133045	-0.103388	0.139631
77	0.0117665	-0.104728	0.139243
78	0.0112313	-0.103678	0.138517
79	0.0106922	-0.102849	0.136932
80	0.00969978	-0.103587	0.13638
81	0.00952798	-0.103073	0.135801
82	0.00994296	-0.1026	0.13493
83	0.0113882	-0.102162	0.134605
84	0.0128351	-0.101681	0.133815
85	0.0128916	-0.101617	0.132256
86	0.012998	-0.100454	0.130244
87	0.0134645	-0.0983609	0.128689
88	0.0141848	-0.0973687	0.127087
89	0.0144244	-0.0969428	0.125791
90	0.0141777	-0.097261	0.123792
91	0.0132868	-0.0964679	0.122354
92	0.012757	-0.0967583	0.121269
93	0.0121087	-0.0971755	0.120576
94	0.0118325	-0.0948877	0.119808
95	0.0123561	-0.0941505	0.118881
96	0.0122679	-0.0937071	0.118376
97	0.0120382	-0.093627	0.118467
98	0.0123568	-0.0938111	0.119013
99	0.0125253	-0.0931251	0.118453
100	0.0131252	-0.0914511	0.119126
101	0.0135272	-0.0902676	0.119758
102	0.0141323	-0.0906121	0.120081
103	0.0144847	-0.0892355	0.119784
104	0.0146507	-0.0875876	0.119643
105	0.0148485	-0.0875024	0.119404
106	0.014847	-0.0871602	0.118982
107	0.0144286	-0.086627	0.118298
108	0.0132383	-0.0878513	0.117482
109	0.0121638	-0.0879729	0.116857
110	0.0115908	-0.0878633	0.116599
111	0.0122737	-0.0858181	0.116936
112	0.0128897	-0.0848252	0.11844
113	0.0130897	-0.0846889	0.119035
114	0.0130669	-0.0853807	0.119062
115	0.0126906	-0.0854523	0.118721
116	0.0130019	-0.0846184	0.118611
117	0.0140355	-0.0842155	0.118819
118	0.0145715	-0.0831864	0.119198
119	0.0144879	-0.0815081	0.119596
120	0.014357	-0.0810463	0.119625
121	0.0146148	-0.0799919	0.120046
122	0.015242	-0.0788851	0.119909
123	0.0156994	-0.0785643	0.120889
124	0.0162646	-0.0783675	0.122811
125	0.0165744	-0.07778	0.12365
126	0.0169926	-0.0771386	0.123147
127	0.0176164	-0.0765859	0.122796
128	0.0184883	-0.0760269	0.122668
129	0.0192242	-0.0754172	0.122795
130	0.0196071	-0.0750754	0.122656
131	0.0199705	-0.0746047	0.121827
132	0.0207051	-0.0732179	0.121497
133	0.0208002	-0.0728082	0.1209
134	0.0210606	-0.0716701	0.119744
135	0.0206888	-0.0693177	0.120046
136	0.0203533	-0.0686775	0.120085
137	0.0206625	-0.067919	0.119865
138	0.0211555	-0.0664109	0.119983
139	0.0215054	-0.065087	0.119713
140	0.0216805	-0.0628414	0.119976
141	0.0218557	-0.0615021	0.120254
142	0.0217526	-0.0619172	0.120762
143	0.0214968	-0.0617573	0.11998
144	0.0215252	-0.0606792	0.119483
145	0.0213042	-0.060068	0.118955
146	0.0210818	-0.0602481	0.118147
147	0.0209496	-0.0607449	0.117138
148	0.0204157	-0.0608046	0.116338
149	0.0200764	-0.0609305	0.115995
150	0.020309	-0.0599473	0.116696
151	0.0203209	-0.0598722	0.116768
152	0.0212068	-0.0585143	0.117884
153	0.0212662	-0.0574322	0.118958
154	0.0213133	-0.0565596	0.119472
155	0.0218923	-0.0553682	0.120783
156	0.0224041	-0.0546216	0.120155
157	0.02294	-0.0544415	0.120605
158	0.0231688	-0.0542244	0.120746
159	0.023284	-0.05463	0.121289
160	0.0230997	-0.0547741	0.12009
161	0.0234758	-0.0545592	0.120153
162	0.0237613	-0.0546368	0.120817
163	0.0246502	-0.0533626	0.120583
164	0.0254644	-0.0525381	0.121262
165	0.0257202	-0.0516092	0.12107
166	0.0263004	-0.0512009	0.121418
167	0.0266777	-0.0508713	0.122206
168	0.0272347	-0.0503221	0.123215
169	0.027544	-0.0496727	0.124047
170	0.0279059	-0.0492348	0.125195
171	0.0281665	-0.0490344	0.125902
172	0.0283828	-0.0483992	0.125786
173	0.0290688	-0.0481182	0.126241
174	0.0288857	-0.0483271	0.124979
175	0.0284816	-0.0480755	0.125705
176	0.0286253	-0.0478376	0.12652
177	0.0282912	-0.0483474	0.125955
178	0.028103	-0.0484548	0.126155
179	0.0282208	-0.048019	0.12607
180	0.0278902	-0.0478668	0.12514
181	0.027734	-0.0479844	0.125326
182	0.0275127	-0.0491047	0.125958
183	0.0270317	-0.0504271	0.125997
184	0.0266559	-0.0509146	0.12575
185	0.0261845	-0.0522061	0.125116
186	0.0259224	-0.0529321	0.124835
187	0.0252542	-0.0531356	0.124134
188	0.0242043	-0.0527691	0.122691
189	0.0239307	-0.0528634	0.121302
190	0.0239837	-0.0525399	0.121116
191	0.0244206	-0.0527272	0.12204
192	0.0244944	-0.0531553	0.122449
193	0.0244819	-0.0530436	0.123302
194	0.0245226	-0.0528654	0.123556
195	0.0249865	-0.0522696	0.124982
196	0.0251084	-0.0520429	0.125551
197	0.0255292	-0.0522378	0.126436
198	0.0257542	-0.0518303	0.126966
199	0.0261616	-0.0511036	0.127759
200	0.0261797	-0.050883	0.12806
201	0.0263067	-0.0509759	0.127896
202	0.0263874	-0.051436	0.127997
203	0.0261981	-0.0518706	0.127863
204	0.0257722	-0.0522188	0.127266
205	0.0251131	-0.0534969	0.126682
206	0.0248455	-0.0539331	0.126283
207	0.0250633	-0.0549108	0.126772
208	0.0249954	-0.0555758	0.126838
209	0.024873	-0.0557358	0.127438
210	0.0248025	-0.0558053	0.129528
211	0.0246166	-0.0572808	0.128716
212	0.0243231	-0.0573955	0.127831
213	0.0241759	-0.0575387	0.128084
214	0.0238567	-0.0579524	0.1277
215	0.0238292	-0.0577861	0.127126
216	0.0237699	-0.0575997	0.127828
217	0.0237267	-0.0578952	0.127231
218	0.023272	-0.0578513	0.127069
219	0.0230057	-0.0580272	0.126683
220	0.0226577	-0.0580325	0.127839
221	0.0222289	-0.0583398	0.127638
222	0.0219098	-0.0591544	0.127066
223	0.0218623	-0.0601541	0.126732
224	0.0218291	-0.0606996	0.126548
225	0.0214898	-0.0613916	0.126929
226	0.0207389	-0.0624712	0.128464
227	0.0201563	-0.062615	0.129772
228	0.0198241	-0.0638872	0.131001
229	0.0194088	-0.063685	0.132837
230	0.019472	-0.0635961	0.134465
231	0.0195494	-0.0635865	0.135194
232	0.0198979	-0.0632343	0.135962
233	0.0200434	-0.0622219	0.13806
234	0.0203607	-0.0613491	0.140037
235	0.0205741	-0.060694	0.141965
236	0.0210681	-0.0594783	0.144041
237	0.0214662	-0.0586042	0.14562
238	0.0215637	-0.058286	0.147348
239	0.0217101	-0.0593789	0.14775
240	0.0220133	-0.0597958	0.14896
241	0.0223371	-0.0599764	0.149539
242	0.0226896	-0.0609083	0.149862
243	0.0230843	-0.0611706	0.150276
244	0.0230413	-0.0614213	0.152078
245	0.0228159	-0.0620417	0.153607
246	0.0226967	-0.0619309	0.154507
247	0.0225054	-0.0610349	0.154284
248	0.022246	-0.0618786	0.155578
249	0.0218157	-0.0615959	0.157081
250	0.021704	-0.0621812	0.158223
251	0.0213654	-0.0630801	0.159493
252	0.0211265	-0.0629686	0.159817
253	0.0209762	-0.0634961	0.160702
254	0.0211068	-0.0640653	0.161925
255	0.021108	-0.0634467	0.161139
256	0.0207826	-0.0636605	0.161578
257	0.0207125	-0.063428	0.161743
258	0.0211927	-0.0637155	0.162225
259	0.0212519	-0.0638538	0.162514
260	0.0214226	-0.0644939	0.163431
261	0.0217428	-0.0638435	0.164966
262	0.0217142	-0.0635938	0.168341
263	0.0217452	-0.063483	0.171936
264	0.021771	-0.0625932	0.173151
265	0.0213623	-0.0632495	0.172793
266	0.0212544	-0.0640425	0.174645
267	0.0210726	-0.0636926	0.176175
268	0.0205637	-0.0635403	0.176582
269	0.0204601	-0.063262	0.177355
270	0.0206474	-0.0630812	0.178142
271	0.020595	-0.0627795	0.178471
272	0.0205846	-0.0622987	0.177301
273	0.0206455	-0.0633557	0.176522
274	0.0209091	-0.0640224	0.176057
275	0.0212724	-0.0636819	0.175368
276	0.0215291	-0.065217	0.175892
277	0.0217879	-0.0654128	0.176562
278	0.0220165	-0.065967	0.176267
279	0.0215653	-0.0669558	0.178232
280	0.0217291	-0.0672383	0.178021
281	0.0217655	-0.0667151	0.178917
282	0.0215023	-0.0665092	0.178546
283	0.0214035	-0.0671044	0.179385
284	0.0214664	-0.0675634	0.181193
285	0.0214076	-0.0680458	0.18189
286	0.021113	-0.0681235	0.184229
287	0.0207803	-0.0686413	0.184623
288	0.0205589	-0.0684583	0.185232
289	0.0203701	-0.068071	0.187365
290	0.0199007	-0.0681336	0.187413
291	0.0197461	-0.0679888	0.187104
292	0.0200927	-0.0673749	0.187007
293	0.0194716	-0.0683586	0.185643
294	0.0189692	-0.0695932	0.186705
295	0.0181686	-0.0704051	0.188486
296	0.017509	-0.0712436	0.189339
297	0.0173471	-0.0721522	0.191135
298	0.0170765	-0.0721606	0.19163
299	0.0164986	-0.0723519	0.192512
300	0.0167723	-0.0722331	0.192826
