# Supplementary material for: Instantaneous tracking of earthquake growth with elastogravity signals
Source: Nature. 2022 May 11;606(7913):319–24. doi: 10.1038/s41586-022-04672-7 (PMC9177427; doi:10.1038/s41586-022-04672-7)
Supplement: Supplementary file 11 — Source Data Extended Data Fig. 7 [file 41586_2022_4672_MOESM11_ESM.xlsx]

## Sheet: figure_ED7
Time	STF	STF+0.3	STF-0.3	JMA EEW	JMA – STF	FinDer2	FinDer2-STF	BEFORES	BEFORES-STF	PEGSNet (This strudy)	PEGSNET – STF	GlarmS	GlarmS – STF	ElarmS	ElarmS – STF
1	5.9958	6.2958	5.6958	0.194604	-5.8012	0.166667	-5.82914	0.341549	-5.65426	6.85637	0.860568	0.322016	-5.67379	0.28814	-5.70767
2	6.39718	6.69718	6.09718	0.389208	-6.00797	0.333333	-6.06384	0.683097	-5.71408	6.85172	0.45454	0.644032	-5.75315	0.576279	-5.8209
3	6.63197	6.93197	6.33197	0.583813	-6.04815	0.5	-6.13197	1.02465	-5.60732	6.85074	0.218769	0.966048	-5.66592	0.864419	-5.76755
4	6.79855	7.09855	6.49855	0.778417	-6.02013	0.666667	-6.13188	1.36619	-5.43236	6.84974	0.0511914	1.28806	-5.51049	1.15256	-5.64599
5	6.92776	7.22776	6.62776	0.973021	-5.95474	0.833333	-6.09443	1.70774	-5.22002	6.83879	-0.0889756	1.61008	-5.31768	1.4407	-5.48707
6	7.03334	7.33334	6.73334	1.16763	-5.86571	1	-6.03334	2.04929	-4.98405	6.8363	-0.19704	1.9321	-5.10124	1.72884	-5.3045
7	7.1226	7.4226	6.8226	1.36223	-5.76037	1.16667	-5.95594	2.39084	-4.73176	6.841	-0.281603	2.25411	-4.86849	2.01698	-5.10562
8	7.19992	7.49992	6.89992	1.55683	-5.64309	1.33333	-5.86659	2.73239	-4.46754	6.84454	-0.355389	2.57613	-4.6238	2.30512	-4.89481
9	7.26813	7.56813	6.96813	1.75144	-5.51669	1.5	-5.76813	3.07394	-4.19419	6.85144	-0.416687	2.89814	-4.36998	2.59326	-4.67487
10	7.32914	7.62914	7.02914	1.94604	-5.3831	1.66667	-5.66247	3.41549	-3.91365	6.85488	-0.474262	3.22016	-4.10898	2.8814	-4.44774
11	7.38724	7.68724	7.08724	2.14065	-5.24659	1.83333	-5.55391	3.75703	-3.63021	6.84397	-0.543272	3.54218	-3.84506	3.16954	-4.2177
12	7.44438	7.74438	7.14438	2.33525	-5.10913	2	-5.44438	4.09858	-3.3458	6.84326	-0.601127	3.86419	-3.58019	3.45768	-3.98671
13	7.49933	7.79933	7.19933	2.52985	-4.96947	2.16667	-5.33266	4.44013	-3.05919	6.84846	-0.650863	4.18621	-3.31312	3.74582	-3.75351
14	7.55152	7.85152	7.25152	2.72446	-4.82706	2.33333	-5.21819	4.78168	-2.76984	6.85619	-0.695333	4.50822	-3.04329	4.03396	-3.51756
15	7.60081	7.90081	7.30081	2.91906	-4.68174	2.5	-5.10081	5.12323	-2.47758	6.85359	-0.747213	4.83024	-2.77056	4.3221	-3.27871
16	7.64723	7.94723	7.34723	3.11367	-4.53356	2.66667	-4.98056	5.46478	-2.18246	7.16985	-0.477377	5.15226	-2.49497	4.61024	-3.037
17	7.69094	7.99094	7.39094	3.30827	-4.38267	2.83333	-4.85761	5.80632	-1.88462	7.1701	-0.520849	5.47427	-2.21667	4.89838	-2.79257
18	7.73213	8.03213	7.43213	3.50288	-4.22926	3	-4.73213	6.13516	-1.59698	7.22483	-0.5073	5.79629	-1.93584	5.13442	-2.59771
19	7.771	8.071	7.471	3.69748	-4.07352	3.16667	-4.60433	6.24633	-1.52467	7.19747	-0.573522	6.11831	-1.65269	5.32559	-2.44541
20	7.80773	8.10773	7.50773	3.89208	-3.91564	3.33333	-4.47439	6.3575	-1.45023	7.12327	-0.68446	6.44032	-1.36741	5.54022	-2.26751
21	7.8431	8.1431	7.5431	4.08669	-3.75641	3.5	-4.3431	6.46867	-1.37443	7.03468	-0.808419	6.70749	-1.13561	5.83054	-2.01256
22	7.8776	8.1776	7.5776	4.28129	-3.5963	3.66667	-4.21093	6.57984	-1.29775	7.03394	-0.84366	6.87445	-1.00315	6.17055	-1.70705
23	7.91108	8.21108	7.61108	5.62337	-2.28771	3.83333	-4.07774	6.69101	-1.22006	7.03615	-0.874922	7.37775	-0.533327	6.39313	-1.51794
24	7.94346	8.24346	7.64346	6.81855	-1.12491	4	-3.94346	6.85986	-1.0836	7.19512	-0.748339	7.35667	-0.586787	6.63259	-1.31087
25	7.97471	8.27471	7.67471	7.14965	-0.825061	4.25	-3.72471	6.97316	-1.00155	7.11958	-0.855127	7.39745	-0.577258	6.70291	-1.2718
26	8.00483	8.30483	7.70483	6.33844	-1.66639	4.5	-3.50483	7.01958	-0.985255	7.04344	-0.96139	7.36888	-0.635954	6.72907	-1.27576
27	8.03385	8.33385	7.73385	6.59594	-1.43791	4.7	-3.33385	7.066	-0.967856	6.94245	-1.0914	7.29493	-0.738919	6.73408	-1.29977
28	8.0618	8.3618	7.7618	6.62673	-1.43507	4.5	-3.5618	7.11241	-0.949388	6.96918	-1.09262	7.09124	-0.970565	6.73402	-1.32778
29	8.08872	8.38872	7.78872	6.77311	-1.31561	4.5	-3.58872	7.15883	-0.929893	6.99751	-1.09122	6.69748	-1.39124	6.73396	-1.35476
30	8.11467	8.41467	7.81467	6.91949	-1.19518	4.9	-3.21467	7.18295	-0.931717	6.96723	-1.14743	6.52381	-1.59086	6.7339	-1.38076
31	8.13927	8.43927	7.83927	7.06587	-1.0734	5.5	-2.63927	7.19316	-0.946107	6.96362	-1.17565	6.53686	-1.60241	6.73385	-1.40542
32	8.1623	8.4623	7.8623	7.21224	-0.950054	5.1	-3.0623	7.20719	-0.955112	7.05535	-1.10695	6.50622	-1.65608	6.73379	-1.42851
33	8.18396	8.48396	7.88396	7.27084	-0.913122	5.2	-2.98396	7.22863	-0.955328	7.10769	-1.07627	6.58851	-1.59545	6.73373	-1.45023
34	8.20442	8.50442	7.90442	7.32835	-0.876071	5.4	-2.80442	7.25008	-0.954342	7.03536	-1.16906	6.99216	-1.21226	6.73367	-1.47075
35	8.22382	8.52382	7.92382	7.38586	-0.837957	5.4	-2.82382	7.27152	-0.952293	7.12678	-1.09704	6.94907	-1.27475	6.73361	-1.49021
36	8.24226	8.54226	7.94226	7.44337	-0.798894	5.5	-2.74226	7.29297	-0.949294	6.8263	-1.41596	7.01977	-1.2225	6.73355	-1.50871
37	8.25986	8.55986	7.95986	7.50088	-0.758979	5.5	-2.75986	7.3053	-0.954553	7.44256	-0.817296	6.97835	-1.28151	6.73349	-1.52637
38	8.27668	8.57668	7.97668	7.55839	-0.718295	5.5	-2.77668	7.30684	-0.96984	6.99882	-1.27787	6.93216	-1.34452	6.73343	-1.54325
39	8.29281	8.59281	7.99281	7.6159	-0.676912	6.2	-2.09281	7.30838	-0.984429	7.07702	-1.21579	6.899	-1.39381	6.73337	-1.55944
40	8.3083	8.6083	8.0083	7.63301	-0.675293	6.6	-1.7083	7.30992	-0.998381	7.25478	-1.05352	6.92845	-1.37985	6.73331	-1.57499
41	8.32372	8.62372	8.02372	7.64481	-0.67891	6.6	-1.72372	7.31146	-1.01226	6.80903	-1.51468	6.9273	-1.39641	6.73325	-1.59046
42	8.33951	8.63951	8.03951	7.6566	-0.682904	6.7	-1.63951	7.31299	-1.02651	6.99683	-1.34267	6.9174	-1.4221	6.73319	-1.60631
43	8.35558	8.65558	8.05558	7.6684	-0.687175	6.7	-1.65558	7.31453	-1.04104	7.17454	-1.18104	6.90578	-1.4498	6.73314	-1.62244
44	8.37183	8.67183	8.07183	7.6802	-0.691634	6.7	-1.67183	7.31607	-1.05576	7.30087	-1.07096	6.89096	-1.48088	6.73308	-1.63876
45	8.3882	8.6882	8.0882	7.692	-0.696206	6.8	-1.5882	7.33864	-1.04956	7.47355	-0.914649	6.87613	-1.51207	6.73302	-1.65519
46	8.40462	8.70462	8.10462	7.7038	-0.700825	6.8	-1.60462	7.36162	-1.043	7.40099	-1.00363	6.86394	-1.54068	6.73296	-1.67166
47	8.42103	8.72103	8.12103	7.71138	-0.709644	6.9	-1.52103	7.38459	-1.03643	7.68677	-0.734259	6.87363	-1.5474	6.7329	-1.68813
48	8.43738	8.73738	8.13738	7.7119	-0.725477	7	-1.43738	7.40757	-1.02981	7.65621	-0.781173	6.95953	-1.47785	6.73284	-1.70454
49	8.45364	8.75364	8.15364	7.71242	-0.741215	7.1	-1.35364	7.44386	-1.00977	7.58138	-0.872251	6.96439	-1.48925	6.73278	-1.72085
50	8.46976	8.76976	8.16976	7.71294	-0.756825	7.2	-1.26976	7.49821	-0.971555	7.32046	-1.14931	6.96627	-1.5035	6.73272	-1.73704
51	8.48592	8.78592	8.18592	7.71346	-0.772467	7.3	-1.18592	7.55256	-0.933367	7.65942	-0.826501	6.98934	-1.49658	6.73266	-1.75326
52	8.50224	8.80224	8.20224	7.71398	-0.788264	7.3	-1.20224	7.60691	-0.895334	7.79463	-0.707606	7.04826	-1.45398	6.7326	-1.76964
53	8.51864	8.81864	8.21864	7.71449	-0.804145	7.4	-1.11864	7.66125	-0.857386	7.88777	-0.630873	7.09274	-1.4259	6.73254	-1.7861
54	8.53506	8.83506	8.23506	7.71501	-0.820049	7.4	-1.13506	7.7156	-0.819459	8.30255	-0.232513	7.11236	-1.42271	6.73249	-1.80258
55	8.55145	8.85145	8.25145	7.71553	-0.835923	7.6	-0.951454	7.76995	-0.781503	8.30954	-0.241918	7.10252	-1.44894	6.73243	-1.81903
56	8.56777	8.86777	8.26777	7.71605	-0.851723	7.6	-0.967773	7.81357	-0.754206	8.31124	-0.256537	7.09663	-1.47115	6.73237	-1.83541
57	8.58398	8.88398	8.28398	7.71657	-0.867414	7.7	-0.883982	7.82505	-0.758928	8.22702	-0.356961	7.18303	-1.40096	6.73231	-1.85167
58	8.60005	8.90005	8.30005	7.71709	-0.882966	7.8	-0.800052	7.83654	-0.76351	8.29854	-0.301512	7.26244	-1.33761	6.73225	-1.8678
59	8.61596	8.91596	8.31596	7.71761	-0.898353	7.8	-0.815959	7.84803	-0.767929	8.36054	-0.25542	7.29461	-1.32135	6.73219	-1.88377
60	8.63168	8.93168	8.33168	7.71812	-0.913558	7.9	-0.731682	7.85952	-0.772165	8.36407	-0.267608	7.3568	-1.27488	6.73213	-1.89955
61	8.64711	8.94711	8.34711	7.71864	-0.928464	7.9	-0.747106	7.93915	-0.707961	8.34302	-0.304091	7.41899	-1.22811	6.73207	-1.91504
62	8.66214	8.96214	8.36214	7.71916	-0.94298	7.9	-0.76214	8.04842	-0.613717	8.37747	-0.28467	7.45482	-1.20732	6.73201	-1.93013
63	8.6768	8.9768	8.3768	7.72638	-0.950424	7.9	-0.776802	8.14227	-0.534533	8.35021	-0.326591	7.48672	-1.19008	6.73195	-1.94485
64	8.69111	8.99111	8.39111	7.73539	-0.955721	7.9	-0.791109	8.20778	-0.483333	8.30411	-0.387002	7.5201	-1.17101	6.73189	-1.95922
65	8.70508	9.00508	8.40508	7.7444	-0.960681	7.8	-0.905078	8.22144	-0.483637	8.25691	-0.448164	7.53925	-1.16583	6.73183	-1.97324
66	8.71873	9.01873	8.41873	7.75341	-0.965318	7.9	-0.818725	8.23511	-0.483618	8.25102	-0.467707	7.56593	-1.15279	6.73178	-1.98695
67	8.73206	9.03206	8.43206	7.76242	-0.969646	7.9	-0.832063	8.24877	-0.483291	8.29453	-0.437531	7.61778	-1.11429	6.73172	-2.00035
68	8.74511	9.04511	8.44511	7.77143	-0.973679	7.9	-0.845106	8.26244	-0.482668	8.3214	-0.423708	7.66734	-1.07777	6.73166	-2.01345
69	8.75787	9.05787	8.45787	7.78044	-0.97743	7.9	-0.857867	8.2761	-0.481763	8.38465	-0.373215	7.68781	-1.07006	6.7316	-2.02627
70	8.77036	9.07036	8.47036	7.78945	-0.980909	8	-0.770356	8.2777	-0.492658	8.40433	-0.366028	7.70829	-1.06207	6.73154	-2.03882
71	8.78226	9.08226	8.48226	7.79846	-0.983805	8.00625	-0.776012	8.27021	-0.512048	8.43067	-0.351593	7.73258	-1.04968	6.73148	-2.05078
72	8.79332	9.09332	8.49332	7.80747	-0.985852	8.0125	-0.780819	8.26273	-0.53059	8.43454	-0.358777	7.75688	-1.03644	6.73142	-2.0619
73	8.8036	9.1036	8.5036	7.81648	-0.987128	8.01875	-0.784855	8.25524	-0.548361	8.46793	-0.335675	7.78117	-1.02243	6.73136	-2.07224
74	8.81319	9.11319	8.51319	7.82549	-0.987699	8.025	-0.788185	8.29475	-0.518435	8.4878	-0.325387	7.80547	-1.00772	6.7313	-2.08188
75	8.82212	9.12212	8.52212	7.8345	-0.98762	8.03125	-0.790867	8.35718	-0.464935	8.46337	-0.358749	7.82976	-0.992352	6.73125	-2.09087
76	8.83045	9.13045	8.53045	7.84351	-0.986942	8.0375	-0.792948	8.37203	-0.458417	8.45056	-0.379888	7.85381	-0.976641	6.73119	-2.09926
77	8.83822	9.13822	8.53822	7.85252	-0.985708	8.04375	-0.794474	8.36788	-0.470347	8.48383	-0.354391	7.87735	-0.960869	6.73113	-2.1071
78	8.84548	9.14548	8.54548	7.86153	-0.983954	8.05	-0.79548	8.36372	-0.481758	8.527	-0.318479	7.86924	-0.976244	6.73107	-2.11441
79	8.85225	9.15225	8.55225	7.87054	-0.981715	8.05625	-0.796001	8.35957	-0.492683	8.55245	-0.299804	7.88914	-0.963109	6.73101	-2.12124
80	8.85856	9.15856	8.55856	7.87955	-0.979019	8.0625	-0.796065	8.35861	-0.499953	8.52952	-0.329043	7.91957	-0.938997	6.73095	-2.12761
81	8.86442	9.16442	8.56442	7.88856	-0.975861	8.06875	-0.795667	8.36098	-0.503437	8.5357	-0.328714	7.94999	-0.914423	6.73089	-2.13353
82	8.8698	9.1698	8.5698	7.89757	-0.972234	8.075	-0.794799	8.36335	-0.50645	8.57002	-0.29978	7.98042	-0.88938	6.73083	-2.13897
83	8.87474	9.17474	8.57474	7.90658	-0.968161	8.08125	-0.793486	8.36572	-0.509018	8.58249	-0.292243	8.01084	-0.863891	6.73077	-2.14396
84	8.87925	9.17925	8.57925	7.91416	-0.965093	8.0875	-0.791748	8.36809	-0.511162	8.57925	-0.300002	8.02983	-0.849416	6.73071	-2.14853
85	8.88335	9.18335	8.58335	7.92002	-0.963334	8.09375	-0.789603	8.39581	-0.487544	8.61531	-0.268041	8.02583	-0.857518	6.73066	-2.1527
86	8.88707	9.18707	8.58707	7.92588	-0.961186	8.1	-0.787068	8.43946	-0.447611	8.57586	-0.311204	8.20268	-0.684385	6.7306	-2.15647
87	8.89041	9.19041	8.59041	7.93175	-0.958661	8.10625	-0.784157	8.4831	-0.407302	8.6225	-0.267905	8.22475	-0.665655	6.73054	-2.15987
88	8.89338	9.19338	8.59338	7.93761	-0.955772	8.1125	-0.780882	8.50919	-0.384188	8.64116	-0.252218	8.23735	-0.656035	6.73048	-2.1629
89	8.896	9.196	8.596	7.94347	-0.95253	8.11875	-0.777254	8.52707	-0.368938	8.6533	-0.242707	8.25178	-0.644227	6.73042	-2.16558
90	8.89828	9.19828	8.59828	7.94934	-0.948944	8.125	-0.773282	8.52651	-0.371772	8.64286	-0.255426	8.16796	-0.730318	6.73036	-2.16792
91	8.90037	9.20037	8.60037	7.9552	-0.945164	8.13125	-0.769115	8.30873	-0.591636	8.66378	-0.236586	8.25841	-0.641951	6.7303	-2.17006
92	8.9024	9.2024	8.6024	7.96107	-0.941333	8.1375	-0.764898	8.1806	-0.7218	8.68222	-0.220176	8.27944	-0.622962	6.73024	-2.17216
93	8.90438	9.20438	8.60438	7.96693	-0.937452	8.14375	-0.760631	8.15187	-0.75251	8.70357	-0.200807	8.29638	-0.607999	6.73018	-2.1742
94	8.90632	9.20632	8.60632	7.97279	-0.933523	8.15	-0.756316	8.12314	-0.783172	8.69315	-0.21317	8.26326	-0.64306	6.73012	-2.17619
95	8.9082	9.2082	8.6082	7.97866	-0.929547	8.15625	-0.751953	8.10562	-0.802579	8.69016	-0.21804	8.21215	-0.696048	6.73007	-2.17814
96	8.91004	9.21004	8.61004	7.98452	-0.925523	8.1625	-0.747543	8.12573	-0.784314	8.66362	-0.246423	8.23437	-0.675676	6.73001	-2.18004
97	8.91184	9.21184	8.61184	7.99038	-0.921454	8.16875	-0.743087	8.14583	-0.766003	8.66107	-0.25077	8.29261	-0.619232	6.72995	-2.18189
98	8.91359	9.21359	8.61359	7.99625	-0.917339	8.175	-0.738586	8.16594	-0.747647	8.70175	-0.211836	8.19215	-0.721433	6.72989	-2.1837
99	8.91529	9.21529	8.61529	8.00211	-0.913179	8.18125	-0.734041	8.18604	-0.729247	8.72167	-0.193616	8.17944	-0.735851	6.72983	-2.18546
100	8.91695	9.21695	8.61695	8.00798	-0.908976	8.1875	-0.729451	8.20615	-0.710802	8.72773	-0.189224	8.34004	-0.576908	6.72977	-2.18718
101	8.91856	9.21856	8.61856	8.01384	-0.904725	8.19375	-0.724814	8.22625	-0.69231	8.7282	-0.19036	8.38814	-0.530421	6.72971	-2.18885
102	8.92012	9.22012	8.62012	8.0197	-0.900421	8.2	-0.720124	8.24636	-0.673765	8.75022	-0.169902	8.35893	-0.561192	6.72965	-2.19047
103	8.92163	9.22163	8.62163	8.02557	-0.896067	8.20625	-0.715383	8.43121	-0.49042	8.78909	-0.132539	8.35576	-0.565868	6.72959	-2.19204
104	8.92309	9.22309	8.62309	8.03143	-0.891661	8.2125	-0.710591	8.70124	-0.221853	8.82139	-0.101697	8.38428	-0.538816	6.72954	-2.19356
105	8.9245	9.2245	8.6245	8.03729	-0.887205	8.21875	-0.70575	8.76668	-0.157817	8.81851	-0.105987	8.46742	-0.457076	6.72948	-2.19502
106	8.92586	9.22586	8.62586	8.04316	-0.882701	8.225	-0.700859	8.78618	-0.139682	8.85846	-0.0673989	8.43313	-0.492729	6.72942	-2.19644
107	8.92717	9.22717	8.62717	8.04902	-0.878147	8.23125	-0.695919	8.80567	-0.121498	8.86217	-0.0649964	8.48751	-0.439659	6.72936	-2.19781
108	8.92843	9.22843	8.62843	8.05489	-0.873546	8.2375	-0.690931	8.82517	-0.103266	8.83351	-0.0949184	8.53316	-0.395272	6.7293	-2.19913
109	8.92965	9.22965	8.62965	8.06075	-0.868898	8.24375	-0.685897	8.84206	-0.0875866	8.90434	-0.0253028	8.40565	-0.524	6.72924	-2.20041
110	8.93081	9.23081	8.63081	8.06661	-0.864202	8.25	-0.680815	8.85669	-0.0741294	8.83886	-0.0919581	8.44809	-0.482727	6.72918	-2.20163
111	8.93196	9.23196	8.63196	8.07248	-0.859479	8.25625	-0.675706	8.87131	-0.060645	8.84648	-0.085474	8.44465	-0.487305	6.72912	-2.20283
112	8.93309	9.23309	8.63309	8.07834	-0.854749	8.2625	-0.670589	8.88594	-0.0471527	8.82753	-0.105559	8.44122	-0.491874	6.72906	-2.20403
113	8.93421	9.23421	8.63421	8.0842	-0.85001	8.26875	-0.665464	8.9505	0.0162905	8.75803	-0.176183	8.44718	-0.487038	6.729	-2.20521
114	8.93533	9.23533	8.63533	8.09007	-0.845264	8.275	-0.660332	9.01737	0.0820402	8.7668	-0.168535	8.53324	-0.402092	6.72895	-2.20639
115	8.93644	9.23644	8.63644	8.09593	-0.84051	8.28125	-0.655192	9.05335	0.116905	8.8203	-0.116146	8.53386	-0.402584	6.72889	-2.20755
116	8.93754	9.23754	8.63754	8.1018	-0.835748	8.2875	-0.650044	9.03067	0.0931278	8.83945	-0.0980975	8.61453	-0.323017	6.72883	-2.20872
117	8.93864	9.23864	8.63864	8.10766	-0.830979	8.29375	-0.644888	9.008	0.0693578	8.84007	-0.0985661	8.70021	-0.238433	6.72877	-2.20987
118	8.93973	9.23973	8.63973	8.11352	-0.826202	8.3	-0.639725	8.98532	0.0455953	8.8579	-0.0818221	8.54236	-0.397362	6.72871	-2.21102
119	8.9408	9.2408	8.6408	8.11907	-0.821734	8.30625	-0.634554	8.96264	0.0218403	8.86025	-0.080551	8.71655	-0.224251	6.72865	-2.21215
120	8.94188	9.24188	8.64188	8.11907	-0.822807	8.3125	-0.629377	8.93997	-0.00190727	8.85212	-0.0897544	8.54741	-0.394469	6.72859	-2.21328
121	8.94294	9.24294	8.64294	8.11907	-0.823873	8.31875	-0.624193	8.92069	-0.0222542	8.87559	-0.067354	8.55262	-0.390319	6.72853	-2.21441
122	8.94401	9.24401	8.64401	8.11907	-0.824936	8.325	-0.619006	8.91709	-0.026919	8.87678	-0.067224	8.59469	-0.349313	6.72847	-2.21553
123	8.94506	9.24506	8.64506	8.11907	-0.825995	8.33125	-0.613815	8.91348	-0.0315801	8.89287	-0.0521966	8.61833	-0.326738	6.72841	-2.21665
124	8.94612	9.24612	8.64612	8.11907	-0.82705	8.3375	-0.60862	8.90988	-0.0362374	8.92138	-0.0247404	8.62811	-0.31801	6.72836	-2.21776
125	8.94717	9.24717	8.64717	8.11907	-0.828101	8.34375	-0.603421	8.90628	-0.040891	8.91084	-0.0363324	8.64506	-0.302116	6.7283	-2.21887
126	8.94822	9.24822	8.64822	8.11907	-0.829149	8.35	-0.598219	8.90268	-0.0455409	8.96377	0.0155465	8.65857	-0.28965	6.72824	-2.21998
127	8.94926	9.24926	8.64926	8.11907	-0.830194	8.35625	-0.593014	8.89908	-0.0501871	8.95439	0.00512983	8.66694	-0.282322	6.72818	-2.22108
128	8.9503	9.2503	8.6503	8.11907	-0.831234	8.3625	-0.587804	8.89547	-0.0548298	8.98121	0.0309013	8.67531	-0.274991	6.72812	-2.22218
129	8.95134	9.25134	8.65134	8.11907	-0.832271	8.36875	-0.582591	8.89187	-0.0594688	8.99712	0.0457756	8.6998	-0.251537	6.72806	-2.22328
130	8.95237	9.25237	8.65237	8.11907	-0.833304	8.375	-0.577374	8.88827	-0.0641043	8.97332	0.0209412	8.72597	-0.226408	6.728	-2.22437
131	8.95337	9.25337	8.65337	8.11907	-0.834305	8.38125	-0.572125	8.88467	-0.0687065	8.99437	0.0409995	8.7472	-0.206172	6.72794	-2.22543
132	8.95431	9.25431	8.65431	8.11907	-0.835242	8.3875	-0.566812	8.88107	-0.0732461	8.94785	-0.00646221	8.76304	-0.191275	6.72788	-2.22643
133	8.95519	9.25519	8.65519	8.11907	-0.836118	8.39375	-0.561438	8.89804	-0.0571438	8.96124	0.0060519	8.77803	-0.177159	6.72783	-2.22736
134	8.956	9.256	8.656	8.11907	-0.836932	8.4	-0.556002	8.92004	-0.0359631	8.97251	0.0165072	8.78781	-0.168195	6.72777	-2.22824
135	8.95675	9.25675	8.65675	8.11907	-0.837685	8.4	-0.556755	8.94203	-0.0147216	8.99351	0.0367518	8.79758	-0.159171	6.72771	-2.22905
136	8.95745	9.25745	8.65745	8.11907	-0.838378	8.4	-0.557448	8.96403	0.00658047	9.03075	0.0732981	8.79814	-0.159308	6.72765	-2.2298
137	8.95808	9.25808	8.65808	8.11907	-0.83901	8.4	-0.55808	8.96673	0.00865333	9.01454	0.0564591	8.78723	-0.170851	6.72759	-2.23049
138	8.95865	9.25865	8.65865	8.11907	-0.839584	8.4	-0.558654	8.95507	-0.0035885	8.97229	0.0136374	8.85036	-0.108297	6.72753	-2.23112
139	8.95917	9.25917	8.65917	8.11907	-0.840097	8.4	-0.559167	8.9434	-0.0157711	8.961	0.00182811	8.86654	-0.0926307	6.72747	-2.2317
140	8.95962	9.25962	8.65962	8.11907	-0.840552	8.4	-0.559622	8.93173	-0.0278946	8.98791	0.0282905	8.86648	-0.0931439	6.72741	-2.23221
141	8.96003	9.26003	8.66003	8.11907	-0.840958	8.4	-0.560028	8.92006	-0.0399692	8.98844	0.0284157	8.89711	-0.0629145	6.72735	-2.23267
142	8.96039	9.26039	8.66039	8.11907	-0.841325	8.4	-0.560395	8.90839	-0.0520046	8.96322	0.00282758	8.93295	-0.0274406	6.72729	-2.2331
143	8.96072	9.26072	8.66072	8.11907	-0.841652	8.5	-0.460722	8.89941	-0.0613136	8.96679	0.00606623	8.93916	-0.0215577	6.72724	-2.23349
144	8.96101	9.26101	8.66101	8.11907	-0.841941	8.5	-0.461011	8.92264	-0.0383704	8.99849	0.0374777	8.93726	-0.0237512	6.72718	-2.23383
145	8.96126	9.26126	8.66126	8.11907	-0.842191	8.5	-0.461261	8.94587	-0.0153884	9.01395	0.0526863	8.93536	-0.025906	6.72712	-2.23414
146	8.96147	9.26147	8.66147	8.11907	-0.842403	8.5	-0.461473	8.9691	0.0076322	8.99055	0.0290808	8.93513	-0.026346	6.72706	-2.23441
147	8.96165	9.26165	8.66165	8.11907	-0.842575	8.5	-0.461645	8.97349	0.01184	9.00703	0.045389	8.93507	-0.0265776	6.727	-2.23465
148	8.96178	9.26178	8.66178	8.11907	-0.842709	8.5	-0.461779	8.97378	0.0120042	9.01689	0.0551154	8.93501	-0.0267706	6.72694	-2.23484
149	8.96188	9.26188	8.66188	8.11907	-0.842805	8.5	-0.461875	8.97408	0.0122069	8.96256	0.000686911	8.95102	-0.0108508	6.72688	-2.23499
150	8.96193	9.26193	8.66193	8.11907	-0.842862	8.5	-0.461932	8.97438	0.012448	8.98056	0.0186254	8.96985	0.00792202	6.72682	-2.23511
151	8.96193	9.26193	8.66193	8.11907	-0.842862	8.5	-0.461932	8.97468	0.0127463	9.01241	0.0504765	8.9742	0.0122666	6.72676	-2.23517
152	8.96193	9.26193	8.66193	8.11907	-0.842862	8.5	-0.461932	8.97498	0.0130447	9.00709	0.0451623	8.96901	0.00707437	6.7267	-2.23523
153	8.96193	9.26193	8.66193	8.11907	-0.842862	8.5	-0.461932	8.97528	0.0133431	9.02163	0.059695	8.96381	0.0018821	6.72665	-2.23529
154	8.96193	9.26193	8.66193	8.11907	-0.842862	8.5	-0.461932	8.97557	0.0136415	9.02824	0.0663069	8.95862	-0.00331016	6.72659	-2.23535
155	8.96193	9.26193	8.66193	8.11907	-0.842862	8.5	-0.461932	8.97587	0.0139399	9.00817	0.0462359	8.96158	-0.000347623	6.72653	-2.2354
156	8.96193	9.26193	8.66193	8.11907	-0.842862	8.5	-0.461932	8.97617	0.0142382	8.97512	0.0131861	8.97382	0.0118849	6.72647	-2.23546
157	8.96193	9.26193	8.66193	8.11907	-0.842862	8.5	-0.461932	8.97647	0.0145366	8.96643	0.00449418	8.97997	0.018039	6.72641	-2.23552
158	8.96193	9.26193	8.66193	8.11907	-0.842862	8.5	-0.461932	8.97677	0.014835	8.96503	0.00309909	8.97253	0.0106001	6.72635	-2.23558
159	8.96193	9.26193	8.66193	8.11907	-0.842862	8.5	-0.461932	8.97707	0.0151334	8.95425	-0.00768741	8.96509	0.00316132	6.72629	-2.23564
160	8.96193	9.26193	8.66193	8.11907	-0.842862	8.5	-0.461932	8.97736	0.0154318	9.01972	0.0577838	8.95765	-0.0042775	6.72623	-2.2357
161	8.96193	9.26193	8.66193	8.11907	-0.842862	8.5	-0.461932	8.97766	0.0157301	9.02847	0.0665387	8.96015	-0.00177805	6.72617	-2.23576
162	8.96193	9.26193	8.66193	8.11907	-0.842862	8.5	-0.461932	8.97796	0.0160285	8.99719	0.0352545	8.96665	0.0047218	6.72612	-2.23582
163	8.96193	9.26193	8.66193	8.11907	-0.842862	8.5	-0.461932	8.97826	0.0163269	8.97951	0.0175782	8.97315	0.0112216	6.72606	-2.23588
164	8.96193	9.26193	8.66193	8.11907	-0.842862	8.5	-0.461932	8.97856	0.0166253	8.97082	0.0088865	8.97466	0.0127267	6.726	-2.23594
165	8.96193	9.26193	8.66193	8.11907	-0.842862	8.5	-0.461932	8.97886	0.0169237	8.96507	0.0031419	8.97067	0.00873341	6.72594	-2.23599
166	8.96193	9.26193	8.66193	8.11907	-0.842862	8.5	-0.461932	8.97915	0.017222	8.98056	0.0186234	8.96667	0.00474009	6.72588	-2.23605
167	8.96193	9.26193	8.66193	8.11907	-0.842862	8.5	-0.461932	8.97945	0.0175204	9.00485	0.0429216	8.96891	0.00698192	6.72582	-2.23611
168	8.96193	9.26193	8.66193	8.11907	-0.842862	8.5	-0.461932	8.97975	0.0178188	9.01049	0.0485544	8.97293	0.0109927	6.72576	-2.23617
169	8.96193	9.26193	8.66193	8.11907	-0.842862	8.5	-0.461932	8.98005	0.0181172	9.00067	0.0387369	8.97624	0.0143071	6.7257	-2.23623
170	8.96193	9.26193	8.66193	8.11907	-0.842862	8.5	-0.461932	8.98035	0.0184156	9.01955	0.0576144	8.97618	0.0142457	6.72564	-2.23629
171	8.96193	9.26193	8.66193	8.11907	-0.842862	8.5	-0.461932	8.98065	0.0187139	9.00773	0.0457987	8.97612	0.0141843	6.72558	-2.23635
172	8.96193	9.26193	8.66193	8.11907	-0.842862	8.5	-0.461932	8.98094	0.0190123	8.93404	-0.0278941	8.97852	0.016592	6.72553	-2.23641
173	8.96193	9.26193	8.66193	8.11907	-0.842862	8.5	-0.461932	8.98124	0.0193107	8.89587	-0.0660577	8.98284	0.0209083	6.72547	-2.23647
174	8.96193	9.26193	8.66193	8.11907	-0.842862	8.5	-0.461932	8.98154	0.0196091	8.87503	-0.086898	8.98694	0.0250119	6.72541	-2.23652
175	8.96193	9.26193	8.66193	8.11907	-0.842862	8.5	-0.461932	8.98184	0.0199075	8.8953	-0.0666288	8.9897	0.0277644	6.72535	-2.23658
176	8.96193	9.26193	8.66193	8.11907	-0.842862	8.5	-0.461932	8.98214	0.0202058	8.86385	-0.0980811	8.99245	0.0305168	6.72529	-2.23664
177	8.96193	9.26193	8.66193	8.11907	-0.842862	8.5	-0.461932	8.98244	0.0205042	8.94078	-0.0211519	8.9952	0.0332693	6.72523	-2.2367
178	8.96193	9.26193	8.66193	8.11907	-0.842862	8.5	-0.461932	8.98274	0.0208026	8.99651	0.0345746	8.99795	0.0360218	6.72517	-2.23676
179	8.96193	9.26193	8.66193	8.11907	-0.842862	8.5	-0.461932	8.98303	0.021101	8.99398	0.0320498	9.00071	0.0387743	6.72511	-2.23682
180	8.96193	9.26193	8.66193	8.11907	-0.842862	8.5	-0.461932	8.98333	0.0213994	9.04875	0.0868169	9.00216	0.0402276	6.7251	-2.23683
181	8.96193	9.26193	8.66193	8.11907	-0.842862	8.5	-0.461932	8.98363	0.0216977	8.99738	0.0354504	9.00216	0.0402276	6.7251	-2.23683
182	8.96193	9.26193	8.66193	8.11907	-0.842862	8.5	-0.461932	8.98393	0.0219961	9.01099	0.0490601	9.00216	0.0402276	6.7251	-2.23683
183	8.96193	9.26193	8.66193	8.11907	-0.842862	8.5	-0.461932	8.98423	0.0222945	9.00693	0.0449987	9.00216	0.0402276	6.7251	-2.23683
184	8.96193	9.26193	8.66193	8.11907	-0.842862	8.5	-0.461932	8.98453	0.0225929	8.97869	0.0167527	9.00216	0.0402276	6.7251	-2.23683
185	8.96193	9.26193	8.66193	8.11907	-0.842862	8.5	-0.461932	8.98482	0.0228913	8.96486	0.00292703	9.00216	0.0402276	6.7251	-2.23683
186	8.96193	9.26193	8.66193	8.11907	-0.842862	8.5	-0.461932	8.98512	0.0231896	9.00416	0.0422317	9.00216	0.0402276	6.7251	-2.23683
187	8.96193	9.26193	8.66193	8.11907	-0.842862	8.5	-0.461932	8.98542	0.023488	9.02955	0.0676217	9.00216	0.0402276	6.7251	-2.23683
188	8.96193	9.26193	8.66193	8.11907	-0.842862	8.5	-0.461932	8.98572	0.0237864	9.0189	0.0569645	9.00216	0.0402276	6.7251	-2.23683
189	8.96193	9.26193	8.66193	8.11907	-0.842862	8.5	-0.461932	8.98602	0.0240848	9.0433	0.0813643	9.00216	0.0402276	6.7251	-2.23683
190	8.96193	9.26193	8.66193	8.11907	-0.842862	8.5	-0.461932	8.98632	0.0243832	9.00907	0.0471343	9.00216	0.0402276	6.7251	-2.23683
191	8.96193	9.26193	8.66193	8.11907	-0.842862	8.5	-0.461932	8.98661	0.0246815	8.97418	0.0122497	9.00216	0.0402276	6.7251	-2.23683
192	8.96193	9.26193	8.66193	8.11907	-0.842862	8.5	-0.461932	8.98691	0.0249799	8.98953	0.0275996	9.00216	0.0402276	6.7251	-2.23683
193	8.96193	9.26193	8.66193	8.11907	-0.842862	8.5	-0.461932	8.98721	0.0252783	8.97015	0.00821687	9.00216	0.0402276	6.7251	-2.23683
194	8.96193	9.26193	8.66193	8.11907	-0.842862	8.5	-0.461932	8.98751	0.0255767	9.03399	0.0720617	9.00216	0.0402276	6.7251	-2.23683
195	8.96193	9.26193	8.66193	8.11907	-0.842862	8.5	-0.461932	8.98781	0.0258751	9.02075	0.0588173	9.00216	0.0402276	6.7251	-2.23683
196	8.96193	9.26193	8.66193	8.11907	-0.842862	8.5	-0.461932	8.98811	0.0261734	9.00978	0.0478435	9.00216	0.0402276	6.7251	-2.23683
197	8.96193	9.26193	8.66193	8.11907	-0.842862	8.5	-0.461932	8.9884	0.0264718	9.06441	0.102479	9.00216	0.0402276	6.7251	-2.23683
198	8.96193	9.26193	8.66193	8.11907	-0.842862	8.5	-0.461932	8.9887	0.0267702	9.05673	0.0947935	9.00216	0.0402276	6.7251	-2.23683
199	8.96193	9.26193	8.66193	8.11907	-0.842862	8.5	-0.461932	8.989	0.0270686	9.05514	0.0932092	9.00216	0.0402276	6.7251	-2.23683
200	8.96193	9.26193	8.66193	8.11907	-0.842862	8.5	-0.461932	8.9893	0.027367	8.99568	0.0337459	9.00216	0.0402276	6.7251	-2.23683
201	8.96193	9.26193	8.66193	8.11907	-0.842862	8.5	-0.461932	8.9896	0.0276653	8.97632	0.0143838	9.00216	0.0402276	6.7251	-2.23683
202	8.96193	9.26193	8.66193	8.11907	-0.842862	8.5	-0.461932	8.98963	0.0276976	9.01401	0.0520746	9.00216	0.0402276	6.7251	-2.23683
203	8.96193	9.26193	8.66193	8.11907	-0.842862	8.5	-0.461932	8.98963	0.0276976	9.02542	0.0634905	9.00216	0.0402276	6.7251	-2.23683
204	8.96193	9.26193	8.66193	8.11907	-0.842862	8.5	-0.461932	8.98963	0.0276976	9.02257	0.0606343	9.00216	0.0402276	6.7251	-2.23683
205	8.96193	9.26193	8.66193	8.11907	-0.842862	8.5	-0.461932	8.98963	0.0276976	9.03769	0.0757579	9.00216	0.0402276	6.7251	-2.23683
206	8.96193	9.26193	8.66193	8.11907	-0.842862	8.5	-0.461932	8.98963	0.0276976	9.03632	0.074391	9.00216	0.0402276	6.7251	-2.23683
207	8.96193	9.26193	8.66193	8.11907	-0.842862	8.5	-0.461932	8.98963	0.0276976	9.02647	0.0645391	9.00216	0.0402276	6.7251	-2.23683
208	8.96193	9.26193	8.66193	8.11907	-0.842862	8.5	-0.461932	8.98963	0.0276976	9.04839	0.0864617	9.00216	0.0402276	6.7251	-2.23683
209	8.96193	9.26193	8.66193	8.11907	-0.842862	8.5	-0.461932	8.98963	0.0276976	9.0425	0.0805693	9.00216	0.0402276	6.7251	-2.23683
210	8.96193	9.26193	8.66193	8.11907	-0.842862	8.5	-0.461932	8.98963	0.0276976	8.99665	0.0347168	9.00216	0.0402276	6.7251	-2.23683
211	8.96193	9.26193	8.66193	8.11907	-0.842862	8.5	-0.461932	8.98963	0.0276976	9.0384	0.0764692	9.00216	0.0402276	6.7251	-2.23683
212	8.96193	9.26193	8.66193	8.11907	-0.842862	8.5	-0.461932	8.98963	0.0276976	9.02395	0.0620196	9.00216	0.0402276	6.7251	-2.23683
213	8.96193	9.26193	8.66193	8.11907	-0.842862	8.5	-0.461932	8.98963	0.0276976	8.98908	0.0271446	9.00216	0.0402276	6.7251	-2.23683
214	8.96193	9.26193	8.66193	8.11907	-0.842862	8.5	-0.461932	8.98963	0.0276976	9.00866	0.0467295	9.00216	0.0402276	6.7251	-2.23683
215	8.96193	9.26193	8.66193	8.11907	-0.842862	8.5	-0.461932	8.98963	0.0276976	9.02925	0.0673183	9.00216	0.0402276	6.7251	-2.23683
216	8.96193	9.26193	8.66193	8.11907	-0.842862	8.5	-0.461932	8.98963	0.0276976	9.04685	0.0849209	9.00216	0.0402276	6.7251	-2.23683
217	8.96193	9.26193	8.66193	8.11907	-0.842862	8.5	-0.461932	8.98963	0.0276976	9.00081	0.0388759	9.00216	0.0402276	6.7251	-2.23683
218	8.96193	9.26193	8.66193	8.11907	-0.842862	8.5	-0.461932	8.98963	0.0276976	8.97463	0.0127015	9.00216	0.0402276	6.7251	-2.23683
219	8.96193	9.26193	8.66193	8.11907	-0.842862	8.5	-0.461932	8.98963	0.0276976	8.95923	-0.0026993	9.00216	0.0402276	6.7251	-2.23683
220	8.96193	9.26193	8.66193	8.11907	-0.842862	8.5	-0.461932	8.98963	0.0276976	9.00309	0.041159	9.00216	0.0402276	6.7251	-2.23683
221	8.96193	9.26193	8.66193	8.11907	-0.842862	8.5	-0.461932	8.98963	0.0276976	9.0184	0.0564664	9.00216	0.0402276	6.7251	-2.23683
222	8.96193	9.26193	8.66193	8.11907	-0.842862	8.5	-0.461932	8.98963	0.0276976	9.06733	0.105401	9.00216	0.0402276	6.7251	-2.23683
223	8.96193	9.26193	8.66193	8.11907	-0.842862	8.5	-0.461932	8.98963	0.0276976	9.08518	0.123249	9.00216	0.0402276	6.7251	-2.23683
224	8.96193	9.26193	8.66193	8.11907	-0.842862	8.5	-0.461932	8.98963	0.0276976	9.03642	0.0744832	9.00216	0.0402276	6.7251	-2.23683
225	8.96193	9.26193	8.66193	8.11907	-0.842862	8.5	-0.461932	8.98963	0.0276976	9.03686	0.07493	9.00216	0.0402276	6.7251	-2.23683
226	8.96193	9.26193	8.66193	8.11907	-0.842862	8.5	-0.461932	8.98963	0.0276976	9.00883	0.0468956	9.00216	0.0402276	6.7251	-2.23683
227	8.96193	9.26193	8.66193	8.11907	-0.842862	8.5	-0.461932	8.98963	0.0276976	8.99968	0.0377482	9.00216	0.0402276	6.7251	-2.23683
228	8.96193	9.26193	8.66193	8.11907	-0.842862	8.5	-0.461932	8.98963	0.0276976	9.05613	0.0941982	9.00216	0.0402276	6.7251	-2.23683
229	8.96193	9.26193	8.66193	8.11907	-0.842862	8.5	-0.461932	8.98963	0.0276976	9.01618	0.0542517	9.00216	0.0402276	6.7251	-2.23683
230	8.96193	9.26193	8.66193	8.11907	-0.842862	8.5	-0.461932	8.98963	0.0276976	8.98337	0.0214362	9.00216	0.0402276	6.7251	-2.23683
231	8.96193	9.26193	8.66193	8.11907	-0.842862	8.5	-0.461932	8.98963	0.0276976	9.04003	0.0780979	9.00216	0.0402276	6.7251	-2.23683
232	8.96193	9.26193	8.66193	8.11907	-0.842862	8.5	-0.461932	8.98963	0.0276976	9.02554	0.0636054	9.00216	0.0402276	6.7251	-2.23683
233	8.96193	9.26193	8.66193	8.11907	-0.842862	8.5	-0.461932	8.98963	0.0276976	9.04577	0.0838362	9.00216	0.0402276	6.7251	-2.23683
234	8.96193	9.26193	8.66193	8.11907	-0.842862	8.5	-0.461932	8.98963	0.0276976	9.02026	0.0583322	9.00216	0.0402276	6.7251	-2.23683
235	8.96193	9.26193	8.66193	8.11907	-0.842862	8.5	-0.461932	8.98963	0.0276976	9.01299	0.0510602	9.00216	0.0402276	6.7251	-2.23683
236	8.96193	9.26193	8.66193	8.11907	-0.842862	8.5	-0.461932	8.98963	0.0276976	9.02729	0.0653601	9.00216	0.0402276	6.7251	-2.23683
237	8.96193	9.26193	8.66193	8.11907	-0.842862	8.5	-0.461932	8.98963	0.0276976	9.02862	0.0666864	9.00216	0.0402276	6.7251	-2.23683
238	8.96193	9.26193	8.66193	8.11907	-0.842862	8.5	-0.461932	8.98963	0.0276976	9.04423	0.0822964	9.00216	0.0402276	6.7251	-2.23683
239	8.96193	9.26193	8.66193	8.11907	-0.842862	8.5	-0.461932	8.98963	0.0276976	9.08844	0.126506	9.00216	0.0402276	6.7251	-2.23683
240	8.96193	9.26193	8.66193	8.11907	-0.842862	8.5	-0.461932	8.98963	0.0276976	9.07059	0.10866	9.00216	0.0402276	6.7251	-2.23683
241	8.96193	9.26193	8.66193	8.11907	-0.842862	8.5	-0.461932	8.98963	0.0276976	8.98445	0.0225207	9.00216	0.0402276	6.7251	-2.23683
242	8.96193	9.26193	8.66193	8.11907	-0.842862	8.5	-0.461932	8.98963	0.0276976	9.01861	0.056679	9.00216	0.0402276	6.7251	-2.23683
243	8.96193	9.26193	8.66193	8.11907	-0.842862	8.5	-0.461932	8.98963	0.0276976	9.01089	0.0489618	9.00216	0.0402276	6.7251	-2.23683
244	8.96193	9.26193	8.66193	8.11907	-0.842862	8.5	-0.461932	8.98963	0.0276976	8.98802	0.0260879	9.00216	0.0402276	6.7251	-2.23683
245	8.96193	9.26193	8.66193	8.11907	-0.842862	8.5	-0.461932	8.98963	0.0276976	9.0733	0.111372	9.00216	0.0402276	6.7251	-2.23683
246	8.96193	9.26193	8.66193	8.11907	-0.842862	8.5	-0.461932	8.98963	0.0276976	9.08282	0.120883	9.00216	0.0402276	6.7251	-2.23683
247	8.96193	9.26193	8.66193	8.11907	-0.842862	8.5	-0.461932	8.98963	0.0276976	9.09759	0.13566	9.00216	0.0402276	6.7251	-2.23683
248	8.96193	9.26193	8.66193	8.11907	-0.842862	8.5	-0.461932	8.98963	0.0276976	9.11229	0.150353	9.00216	0.0402276	6.7251	-2.23683
249	8.96193	9.26193	8.66193	8.11907	-0.842862	8.5	-0.461932	8.98963	0.0276976	9.0737	0.11177	9.00216	0.0402276	6.7251	-2.23683
250	8.96193	9.26193	8.66193	8.11907	-0.842862	8.5	-0.461932	8.98963	0.0276976	9.06055	0.0986138	9.00216	0.0402276	6.7251	-2.23683
