# Supplementary material for: Instantaneous tracking of earthquake growth with elastogravity signals
Source: Nature. 2022 May 11;606(7913):319–24. doi: 10.1038/s41586-022-04672-7 (PMC9177427; doi:10.1038/s41586-022-04672-7)
Supplement: Supplementary file 12 — Source Data Extended Data Fig. 8 [file 41586_2022_4672_MOESM12_ESM.xlsx]

## Sheet: Density_map
Time [s]	Mw	Prob. Density
1	6.0175	0
1	6.0625	0
1	6.1075	0
1	6.1525	0
1	6.1975	0
1	6.2425	0
1	6.2875	0
1	6.3325	0
1	6.3775	0
1	6.4225	0
1	6.4675	0
1	6.5125	0
1	6.5575	0
1	6.6025	0
1	6.6475	0
1	6.6925	0
1	6.7375	0
1	6.7825	0.000176367
1	6.8275	0.0207055
1	6.8725	0.0435273
1	6.9175	0.00447972
1	6.9625	0.000952381
1	7.0075	0.00031746
1	7.0525	0.000141093
1	7.0975	0
1	7.1425	7.05467e-05
1	7.1875	0.00010582
1	7.2325	0
1	7.2775	0
1	7.3225	7.05467e-05
1	7.3675	0
1	7.4125	0
1	7.4575	0
1	7.5025	0
1	7.5475	0
1	7.5925	0
1	7.6375	0
1	7.6825	0
1	7.7275	0
1	7.7725	0
1	7.8175	0
1	7.8625	0
1	7.9075	0
1	7.9525	0
1	7.9975	0
1	8.0425	0
1	8.0875	0
1	8.1325	0
1	8.1775	0
1	8.2225	0
1	8.2675	0
1	8.3125	0
1	8.3575	0
1	8.4025	0
1	8.4475	0
1	8.4925	0
1	8.5375	0
1	8.5825	0
1	8.6275	0
1	8.6725	0
1	8.7175	0
1	8.7625	0
1	8.8075	0
1	8.8525	0
1	8.8975	0
1	8.9425	0
1	8.9875	0
1	9.0325	0
1	9.0775	0
1	9.1225	0
1	9.1675	0
1	9.2125	0
1	9.2575	0
1	9.3025	0
1	9.3475	0
1	9.3925	0
1	9.4375	0
1	9.4825	0
1	9.5275	0
1	9.5725	0
1	9.6175	0
1	9.6625	0
1	9.7075	0
1	9.7525	0
1	9.7975	0
1	9.8425	0
1	9.8875	0
1	9.9325	0
1	9.9775	0
3	6.0175	0
3	6.0625	0
3	6.1075	0
3	6.1525	0
3	6.1975	0
3	6.2425	0
3	6.2875	0
3	6.3325	0
3	6.3775	0
3	6.4225	0
3	6.4675	0
3	6.5125	0
3	6.5575	0
3	6.6025	0
3	6.6475	0
3	6.6925	0
3	6.7375	3.52734e-05
3	6.7825	0.000246914
3	6.8275	0.0221869
3	6.8725	0.0414462
3	6.9175	0.00507937
3	6.9625	0.000846561
3	7.0075	0.00021164
3	7.0525	0.000246914
3	7.0975	3.52734e-05
3	7.1425	7.05467e-05
3	7.1875	0
3	7.2325	7.05467e-05
3	7.2775	0
3	7.3225	3.52734e-05
3	7.3675	3.52734e-05
3	7.4125	0
3	7.4575	0
3	7.5025	0
3	7.5475	0
3	7.5925	0
3	7.6375	0
3	7.6825	0
3	7.7275	0
3	7.7725	0
3	7.8175	0
3	7.8625	0
3	7.9075	0
3	7.9525	0
3	7.9975	0
3	8.0425	0
3	8.0875	0
3	8.1325	0
3	8.1775	0
3	8.2225	0
3	8.2675	0
3	8.3125	0
3	8.3575	0
3	8.4025	0
3	8.4475	0
3	8.4925	0
3	8.5375	0
3	8.5825	0
3	8.6275	0
3	8.6725	0
3	8.7175	0
3	8.7625	0
3	8.8075	0
3	8.8525	0
3	8.8975	0
3	8.9425	0
3	8.9875	0
3	9.0325	0
3	9.0775	0
3	9.1225	0
3	9.1675	0
3	9.2125	0
3	9.2575	0
3	9.3025	0
3	9.3475	0
3	9.3925	0
3	9.4375	0
3	9.4825	0
3	9.5275	0
3	9.5725	0
3	9.6175	0
3	9.6625	0
3	9.7075	0
3	9.7525	0
3	9.7975	0
3	9.8425	0
3	9.8875	0
3	9.9325	0
3	9.9775	0
5	6.0175	0
5	6.0625	0
5	6.1075	0
5	6.1525	0
5	6.1975	0
5	6.2425	0
5	6.2875	0
5	6.3325	0
5	6.3775	0
5	6.4225	0
5	6.4675	0
5	6.5125	0
5	6.5575	0
5	6.6025	0
5	6.6475	0
5	6.6925	0
5	6.7375	3.52734e-05
5	6.7825	0.000176367
5	6.8275	0.0229982
5	6.8725	0.0409171
5	6.9175	0.00479718
5	6.9625	0.000917108
5	7.0075	0.000282187
5	7.0525	0.000141093
5	7.0975	0
5	7.1425	3.52734e-05
5	7.1875	3.52734e-05
5	7.2325	3.52734e-05
5	7.2775	3.52734e-05
5	7.3225	0
5	7.3675	0.00010582
5	7.4125	0
5	7.4575	0
5	7.5025	0
5	7.5475	0
5	7.5925	0
5	7.6375	0
5	7.6825	0
5	7.7275	3.52734e-05
5	7.7725	0
5	7.8175	0
5	7.8625	0
5	7.9075	0
5	7.9525	0
5	7.9975	0
5	8.0425	0
5	8.0875	0
5	8.1325	0
5	8.1775	0
5	8.2225	0
5	8.2675	0
5	8.3125	0
5	8.3575	0
5	8.4025	0
5	8.4475	0
5	8.4925	0
5	8.5375	0
5	8.5825	0
5	8.6275	0
5	8.6725	0
5	8.7175	0
5	8.7625	0
5	8.8075	0
5	8.8525	0
5	8.8975	0
5	8.9425	0
5	8.9875	0
5	9.0325	0
5	9.0775	0
5	9.1225	0
5	9.1675	0
5	9.2125	0
5	9.2575	0
5	9.3025	0
5	9.3475	0
5	9.3925	0
5	9.4375	0
5	9.4825	0
5	9.5275	0
5	9.5725	0
5	9.6175	0
5	9.6625	0
5	9.7075	0
5	9.7525	0
5	9.7975	0
5	9.8425	0
5	9.8875	0
5	9.9325	0
5	9.9775	0
7	6.0175	0
7	6.0625	0
7	6.1075	0
7	6.1525	0
7	6.1975	0
7	6.2425	0
7	6.2875	0
7	6.3325	0
7	6.3775	0
7	6.4225	0
7	6.4675	0
7	6.5125	0
7	6.5575	0
7	6.6025	0
7	6.6475	0
7	6.6925	0
7	6.7375	0
7	6.7825	0.000246914
7	6.8275	0.0228219
7	6.8725	0.0414109
7	6.9175	0.00451499
7	6.9625	0.000881834
7	7.0075	0.00031746
7	7.0525	7.05467e-05
7	7.0975	3.52734e-05
7	7.1425	3.52734e-05
7	7.1875	0
7	7.2325	7.05467e-05
7	7.2775	0
7	7.3225	7.05467e-05
7	7.3675	0
7	7.4125	0
7	7.4575	0
7	7.5025	3.52734e-05
7	7.5475	0
7	7.5925	3.52734e-05
7	7.6375	0
7	7.6825	0
7	7.7275	0
7	7.7725	0
7	7.8175	0
7	7.8625	0
7	7.9075	0
7	7.9525	0
7	7.9975	0
7	8.0425	0
7	8.0875	0
7	8.1325	0
7	8.1775	0
7	8.2225	0
7	8.2675	0
7	8.3125	0
7	8.3575	0
7	8.4025	0
7	8.4475	0
7	8.4925	0
7	8.5375	0
7	8.5825	0
7	8.6275	0
7	8.6725	0
7	8.7175	0
7	8.7625	0
7	8.8075	0
7	8.8525	0
7	8.8975	0
7	8.9425	0
7	8.9875	0
7	9.0325	0
7	9.0775	0
7	9.1225	0
7	9.1675	0
7	9.2125	0
7	9.2575	0
7	9.3025	0
7	9.3475	0
7	9.3925	0
7	9.4375	0
7	9.4825	0
7	9.5275	0
7	9.5725	0
7	9.6175	0
7	9.6625	0
7	9.7075	0
7	9.7525	0
7	9.7975	0
7	9.8425	0
7	9.8875	0
7	9.9325	0
7	9.9775	0
9	6.0175	0
9	6.0625	0
9	6.1075	0
9	6.1525	0
9	6.1975	0
9	6.2425	0
9	6.2875	0
9	6.3325	0
9	6.3775	0
9	6.4225	0
9	6.4675	0
9	6.5125	0
9	6.5575	0
9	6.6025	0
9	6.6475	0
9	6.6925	0
9	6.7375	3.52734e-05
9	6.7825	0.00031746
9	6.8275	0.0220459
9	6.8725	0.0417284
9	6.9175	0.00451499
9	6.9625	0.00102293
9	7.0075	0.000458554
9	7.0525	0.00010582
9	7.0975	3.52734e-05
9	7.1425	7.05467e-05
9	7.1875	3.52734e-05
9	7.2325	0.00010582
9	7.2775	3.52734e-05
9	7.3225	0
9	7.3675	3.52734e-05
9	7.4125	0
9	7.4575	0
9	7.5025	0
9	7.5475	0
9	7.5925	0
9	7.6375	0
9	7.6825	0
9	7.7275	0
9	7.7725	0
9	7.8175	0
9	7.8625	0
9	7.9075	0
9	7.9525	0
9	7.9975	0
9	8.0425	0
9	8.0875	0
9	8.1325	0
9	8.1775	0
9	8.2225	0
9	8.2675	0
9	8.3125	0
9	8.3575	0
9	8.4025	0
9	8.4475	0
9	8.4925	0
9	8.5375	0
9	8.5825	0
9	8.6275	0
9	8.6725	0
9	8.7175	0
9	8.7625	0
9	8.8075	0
9	8.8525	0
9	8.8975	0
9	8.9425	0
9	8.9875	0
9	9.0325	0
9	9.0775	0
9	9.1225	0
9	9.1675	0
9	9.2125	0
9	9.2575	0
9	9.3025	0
9	9.3475	0
9	9.3925	0
9	9.4375	0
9	9.4825	0
9	9.5275	0
9	9.5725	0
9	9.6175	0
9	9.6625	0
9	9.7075	0
9	9.7525	0
9	9.7975	0
9	9.8425	0
9	9.8875	0
9	9.9325	0
9	9.9775	0
11	6.0175	0
11	6.0625	0
11	6.1075	0
11	6.1525	0
11	6.1975	0
11	6.2425	0
11	6.2875	0
11	6.3325	0
11	6.3775	0
11	6.4225	0
11	6.4675	0
11	6.5125	0
11	6.5575	0
11	6.6025	0
11	6.6475	0
11	6.6925	0
11	6.7375	7.05467e-05
11	6.7825	0.000176367
11	6.8275	0.0223633
11	6.8725	0.0412346
11	6.9175	0.004903
11	6.9625	0.000987654
11	7.0075	0.000176367
11	7.0525	0.00010582
11	7.0975	0.000176367
11	7.1425	7.05467e-05
11	7.1875	7.05467e-05
11	7.2325	0.000141093
11	7.2775	0
11	7.3225	3.52734e-05
11	7.3675	3.52734e-05
11	7.4125	0
11	7.4575	0
11	7.5025	0
11	7.5475	0
11	7.5925	0
11	7.6375	0
11	7.6825	0
11	7.7275	0
11	7.7725	0
11	7.8175	0
11	7.8625	0
11	7.9075	0
11	7.9525	0
11	7.9975	0
11	8.0425	0
11	8.0875	0
11	8.1325	0
11	8.1775	0
11	8.2225	0
11	8.2675	0
11	8.3125	0
11	8.3575	0
11	8.4025	0
11	8.4475	0
11	8.4925	0
11	8.5375	0
11	8.5825	0
11	8.6275	0
11	8.6725	0
11	8.7175	0
11	8.7625	0
11	8.8075	0
11	8.8525	0
11	8.8975	0
11	8.9425	0
11	8.9875	0
11	9.0325	0
11	9.0775	0
11	9.1225	0
11	9.1675	0
11	9.2125	0
11	9.2575	0
11	9.3025	0
11	9.3475	0
11	9.3925	0
11	9.4375	0
11	9.4825	0
11	9.5275	0
11	9.5725	0
11	9.6175	0
11	9.6625	0
11	9.7075	0
11	9.7525	0
11	9.7975	0
11	9.8425	0
11	9.8875	0
11	9.9325	0
11	9.9775	0
13	6.0175	0
13	6.0625	0
13	6.1075	0
13	6.1525	0
13	6.1975	0
13	6.2425	0
13	6.2875	0
13	6.3325	0
13	6.3775	0
13	6.4225	0
13	6.4675	0
13	6.5125	0
13	6.5575	0
13	6.6025	0
13	6.6475	0
13	6.6925	0
13	6.7375	0
13	6.7825	0.00031746
13	6.8275	0.0223633
13	6.8725	0.0414462
13	6.9175	0.00493827
13	6.9625	0.000599647
13	7.0075	0.000352734
13	7.0525	0.00010582
13	7.0975	7.05467e-05
13	7.1425	0.000141093
13	7.1875	3.52734e-05
13	7.2325	3.52734e-05
13	7.2775	7.05467e-05
13	7.3225	3.52734e-05
13	7.3675	3.52734e-05
13	7.4125	0
13	7.4575	0
13	7.5025	0
13	7.5475	0
13	7.5925	0
13	7.6375	0
13	7.6825	0
13	7.7275	0
13	7.7725	0
13	7.8175	0
13	7.8625	0
13	7.9075	0
13	7.9525	0
13	7.9975	0
13	8.0425	0
13	8.0875	0
13	8.1325	0
13	8.1775	0
13	8.2225	0
13	8.2675	0
13	8.3125	0
13	8.3575	0
13	8.4025	0
13	8.4475	0
13	8.4925	0
13	8.5375	0
13	8.5825	0
13	8.6275	0
13	8.6725	0
13	8.7175	0
13	8.7625	0
13	8.8075	0
13	8.8525	0
13	8.8975	0
13	8.9425	0
13	8.9875	0
13	9.0325	0
13	9.0775	0
13	9.1225	0
13	9.1675	0
13	9.2125	0
13	9.2575	0
13	9.3025	0
13	9.3475	0
13	9.3925	0
13	9.4375	0
13	9.4825	0
13	9.5275	0
13	9.5725	0
13	9.6175	0
13	9.6625	0
13	9.7075	0
13	9.7525	0
13	9.7975	0
13	9.8425	0
13	9.8875	0
13	9.9325	0
13	9.9775	0
15	6.0175	0
15	6.0625	0
15	6.1075	0
15	6.1525	0
15	6.1975	0
15	6.2425	0
15	6.2875	0
15	6.3325	0
15	6.3775	0
15	6.4225	0
15	6.4675	0
15	6.5125	0
15	6.5575	0
15	6.6025	0
15	6.6475	0
15	6.6925	0
15	6.7375	3.52734e-05
15	6.7825	0.000141093
15	6.8275	0.00363316
15	6.8725	0.00776014
15	6.9175	0.00126984
15	6.9625	0.000705467
15	7.0075	0.00119929
15	7.0525	0.00197531
15	7.0975	0.00268078
15	7.1425	0.00472663
15	7.1875	0.0064903
15	7.2325	0.0091358
15	7.2775	0.00994709
15	7.3225	0.00680776
15	7.3675	0.00405644
15	7.4125	0.00373898
15	7.4575	0.00229277
15	7.5025	0.00137566
15	7.5475	0.000881834
15	7.5925	0.000529101
15	7.6375	0.000388007
15	7.6825	0.000246914
15	7.7275	0.000141093
15	7.7725	7.05467e-05
15	7.8175	0.00010582
15	7.8625	0.000141093
15	7.9075	7.05467e-05
15	7.9525	0
15	7.9975	0
15	8.0425	0
15	8.0875	0
15	8.1325	0
15	8.1775	0
15	8.2225	0
15	8.2675	0
15	8.3125	0
15	8.3575	0
15	8.4025	0
15	8.4475	0
15	8.4925	0
15	8.5375	0
15	8.5825	0
15	8.6275	0
15	8.6725	0
15	8.7175	0
15	8.7625	0
15	8.8075	0
15	8.8525	0
15	8.8975	0
15	8.9425	0
15	8.9875	0
15	9.0325	0
15	9.0775	0
15	9.1225	0
15	9.1675	0
15	9.2125	0
15	9.2575	0
15	9.3025	0
15	9.3475	0
15	9.3925	0
15	9.4375	0
15	9.4825	0
15	9.5275	0
15	9.5725	0
15	9.6175	0
15	9.6625	0
15	9.7075	0
15	9.7525	0
15	9.7975	0
15	9.8425	0
15	9.8875	0
15	9.9325	0
15	9.9775	0
17	6.0175	0
17	6.0625	0
17	6.1075	0
17	6.1525	0
17	6.1975	0
17	6.2425	0
17	6.2875	0
17	6.3325	0
17	6.3775	0
17	6.4225	0
17	6.4675	0
17	6.5125	0
17	6.5575	0
17	6.6025	0
17	6.6475	0
17	6.6925	0
17	6.7375	7.05467e-05
17	6.7825	0
17	6.8275	0.00352734
17	6.8725	0.00670194
17	6.9175	0.00119929
17	6.9625	0.000634921
17	7.0075	0.00126984
17	7.0525	0.0022575
17	7.0975	0.00261023
17	7.1425	0.00493827
17	7.1875	0.00610229
17	7.2325	0.00910053
17	7.2775	0.00934744
17	7.3225	0.00818342
17	7.3675	0.00455026
17	7.4125	0.0037037
17	7.4575	0.0027866
17	7.5025	0.00144621
17	7.5475	0.000493827
17	7.5925	0.000705467
17	7.6375	0.00031746
17	7.6825	0.00010582
17	7.7275	0.000176367
17	7.7725	0.00021164
17	7.8175	3.52734e-05
17	7.8625	7.05467e-05
17	7.9075	0
17	7.9525	0
17	7.9975	0
17	8.0425	0
17	8.0875	0
17	8.1325	0
17	8.1775	0
17	8.2225	0
17	8.2675	0
17	8.3125	0
17	8.3575	0
17	8.4025	0
17	8.4475	0
17	8.4925	0
17	8.5375	0
17	8.5825	0
17	8.6275	0
17	8.6725	0
17	8.7175	0
17	8.7625	0
17	8.8075	0
17	8.8525	0
17	8.8975	0
17	8.9425	0
17	8.9875	0
17	9.0325	0
17	9.0775	0
17	9.1225	0
17	9.1675	0
17	9.2125	0
17	9.2575	0
17	9.3025	0
17	9.3475	0
17	9.3925	0
17	9.4375	0
17	9.4825	0
17	9.5275	0
17	9.5725	0
17	9.6175	0
17	9.6625	0
17	9.7075	0
17	9.7525	0
17	9.7975	0
17	9.8425	0
17	9.8875	0
17	9.9325	0
17	9.9775	0
19	6.0175	0
19	6.0625	0
19	6.1075	0
19	6.1525	0
19	6.1975	0
19	6.2425	0
19	6.2875	0
19	6.3325	0
19	6.3775	0
19	6.4225	0
19	6.4675	0
19	6.5125	0
19	6.5575	0
19	6.6025	0
19	6.6475	0
19	6.6925	0
19	6.7375	0
19	6.7825	0
19	6.8275	0.000246914
19	6.8725	0.000740741
19	6.9175	0.000141093
19	6.9625	0.000705467
19	7.0075	0.00109347
19	7.0525	0.00218695
19	7.0975	0.0026455
19	7.1425	0.00514991
19	7.1875	0.00659612
19	7.2325	0.00776014
19	7.2775	0.00818342
19	7.3225	0.00705467
19	7.3675	0.00585538
19	7.4125	0.00514991
19	7.4575	0.00469136
19	7.5025	0.00486772
19	7.5475	0.00285714
19	7.5925	0.00183422
19	7.6375	0.000811287
19	7.6825	0.000599647
19	7.7275	0.000458554
19	7.7725	0.00031746
19	7.8175	0.000141093
19	7.8625	0.00021164
19	7.9075	0.000141093
19	7.9525	7.05467e-05
19	7.9975	3.52734e-05
19	8.0425	0
19	8.0875	0
19	8.1325	0
19	8.1775	0
19	8.2225	0
19	8.2675	0
19	8.3125	0
19	8.3575	0
19	8.4025	0
19	8.4475	0
19	8.4925	0
19	8.5375	0
19	8.5825	0
19	8.6275	0
19	8.6725	0
19	8.7175	0
19	8.7625	0
19	8.8075	0
19	8.8525	0
19	8.8975	0
19	8.9425	0
19	8.9875	0
19	9.0325	0
19	9.0775	0
19	9.1225	0
19	9.1675	0
19	9.2125	0
19	9.2575	0
19	9.3025	0
19	9.3475	0
19	9.3925	0
19	9.4375	0
19	9.4825	0
19	9.5275	0
19	9.5725	0
19	9.6175	0
19	9.6625	0
19	9.7075	0
19	9.7525	0
19	9.7975	0
19	9.8425	0
19	9.8875	0
19	9.9325	0
19	9.9775	0
21	6.0175	0
21	6.0625	0
21	6.1075	0
21	6.1525	0
21	6.1975	0
21	6.2425	0
21	6.2875	0
21	6.3325	0
21	6.3775	0
21	6.4225	0
21	6.4675	0
21	6.5125	0
21	6.5575	0
21	6.6025	7.05467e-05
21	6.6475	0.000141093
21	6.6925	0.000282187
21	6.7375	0.00031746
21	6.7825	0.000529101
21	6.8275	0.000881834
21	6.8725	0.000740741
21	6.9175	0.00109347
21	6.9625	0.00119929
21	7.0075	0.00148148
21	7.0525	0.00243386
21	7.0975	0.00261023
21	7.1425	0.00479718
21	7.1875	0.00500882
21	7.2325	0.00627866
21	7.2775	0.00652557
21	7.3225	0.00578483
21	7.3675	0.00574956
21	7.4125	0.00465608
21	7.4575	0.00391534
21	7.5025	0.00483245
21	7.5475	0.0033157
21	7.5925	0.00179894
21	7.6375	0.0015873
21	7.6825	0.00123457
21	7.7275	0.000917108
21	7.7725	0.000599647
21	7.8175	0.000388007
21	7.8625	0.000352734
21	7.9075	0.00021164
21	7.9525	0.000176367
21	7.9975	0.000246914
21	8.0425	0.000246914
21	8.0875	3.52734e-05
21	8.1325	3.52734e-05
21	8.1775	0
21	8.2225	7.05467e-05
21	8.2675	0
21	8.3125	0
21	8.3575	0
21	8.4025	0
21	8.4475	0
21	8.4925	0
21	8.5375	0
21	8.5825	0
21	8.6275	0
21	8.6725	0
21	8.7175	0
21	8.7625	0
21	8.8075	0
21	8.8525	0
21	8.8975	0
21	8.9425	0
21	8.9875	0
21	9.0325	0
21	9.0775	0
21	9.1225	0
21	9.1675	0
21	9.2125	0
21	9.2575	0
21	9.3025	0
21	9.3475	0
21	9.3925	0
21	9.4375	0
21	9.4825	0
21	9.5275	0
21	9.5725	0
21	9.6175	0
21	9.6625	0
21	9.7075	0
21	9.7525	0
21	9.7975	0
21	9.8425	0
21	9.8875	0
21	9.9325	0
21	9.9775	0
23	6.0175	0
23	6.0625	0
23	6.1075	0
23	6.1525	0
23	6.1975	0
23	6.2425	0
23	6.2875	0
23	6.3325	0
23	6.3775	0
23	6.4225	0
23	6.4675	0
23	6.5125	0
23	6.5575	0
23	6.6025	0
23	6.6475	0.00042328
23	6.6925	0.000458554
23	6.7375	0.000881834
23	6.7825	0.00169312
23	6.8275	0.00218695
23	6.8725	0.00239859
23	6.9175	0.00218695
23	6.9625	0.00236332
23	7.0075	0.00271605
23	7.0525	0.00282187
23	7.0975	0.00299824
23	7.1425	0.00366843
23	7.1875	0.0038448
23	7.2325	0.00345679
23	7.2775	0.00345679
23	7.3225	0.00352734
23	7.3675	0.00338624
23	7.4125	0.00356261
23	7.4575	0.00313933
23	7.5025	0.0037037
23	7.5475	0.00335097
23	7.5925	0.00306878
23	7.6375	0.00257496
23	7.6825	0.00169312
23	7.7275	0.0015873
23	7.7725	0.00119929
23	7.8175	0.000987654
23	7.8625	0.000811287
23	7.9075	0.000599647
23	7.9525	0.000388007
23	7.9975	0.00042328
23	8.0425	0.00031746
23	8.0875	0.000176367
23	8.1325	0.000246914
23	8.1775	0.000176367
23	8.2225	7.05467e-05
23	8.2675	0
23	8.3125	0
23	8.3575	0
23	8.4025	0
23	8.4475	0
23	8.4925	0
23	8.5375	0
23	8.5825	0
23	8.6275	0
23	8.6725	0
23	8.7175	0
23	8.7625	0
23	8.8075	0
23	8.8525	0
23	8.8975	0
23	8.9425	0
23	8.9875	0
23	9.0325	0
23	9.0775	0
23	9.1225	0
23	9.1675	0
23	9.2125	0
23	9.2575	0
23	9.3025	0
23	9.3475	0
23	9.3925	0
23	9.4375	0
23	9.4825	0
23	9.5275	0
23	9.5725	0
23	9.6175	0
23	9.6625	0
23	9.7075	0
23	9.7525	0
23	9.7975	0
23	9.8425	0
23	9.8875	0
23	9.9325	0
23	9.9775	0
25	6.0175	0
25	6.0625	0
25	6.1075	0
25	6.1525	0
25	6.1975	0
25	6.2425	0
25	6.2875	0
25	6.3325	0
25	6.3775	0
25	6.4225	0
25	6.4675	0
25	6.5125	0
25	6.5575	0
25	6.6025	0
25	6.6475	0.000352734
25	6.6925	0.000811287
25	6.7375	0.00165785
25	6.7825	0.00165785
25	6.8275	0.00268078
25	6.8725	0.00215168
25	6.9175	0.00239859
25	6.9625	0.00292769
25	7.0075	0.00285714
25	7.0525	0.00296296
25	7.0975	0.00352734
25	7.1425	0.00324515
25	7.1875	0.00253968
25	7.2325	0.00310406
25	7.2775	0.00303351
25	7.3225	0.00363316
25	7.3675	0.00282187
25	7.4125	0.00303351
25	7.4575	0.00261023
25	7.5025	0.00356261
25	7.5475	0.00405644
25	7.5925	0.00356261
25	7.6375	0.00253968
25	7.6825	0.00236332
25	7.7275	0.00169312
25	7.7725	0.000987654
25	7.8175	0.00119929
25	7.8625	0.00031746
25	7.9075	0.000564374
25	7.9525	0.00042328
25	7.9975	0.00031746
25	8.0425	0.000282187
25	8.0875	0.000282187
25	8.1325	0.000141093
25	8.1775	0.000141093
25	8.2225	7.05467e-05
25	8.2675	3.52734e-05
25	8.3125	0
25	8.3575	0
25	8.4025	0
25	8.4475	0
25	8.4925	0
25	8.5375	0
25	8.5825	0
25	8.6275	0
25	8.6725	0
25	8.7175	0
25	8.7625	0
25	8.8075	0
25	8.8525	0
25	8.8975	0
25	8.9425	0
25	8.9875	0
25	9.0325	0
25	9.0775	0
25	9.1225	0
25	9.1675	0
25	9.2125	0
25	9.2575	0
25	9.3025	0
25	9.3475	0
25	9.3925	0
25	9.4375	0
25	9.4825	0
25	9.5275	0
25	9.5725	0
25	9.6175	0
25	9.6625	0
25	9.7075	0
25	9.7525	0
25	9.7975	0
25	9.8425	0
25	9.8875	0
25	9.9325	0
25	9.9775	0
27	6.0175	0
27	6.0625	0
27	6.1075	0
27	6.1525	0
27	6.1975	0
27	6.2425	0
27	6.2875	0
27	6.3325	0
27	6.3775	0
27	6.4225	0
27	6.4675	0
27	6.5125	0
27	6.5575	0
27	6.6025	0.000246914
27	6.6475	0.000529101
27	6.6925	0.000846561
27	6.7375	0.00141093
27	6.7825	0.00229277
27	6.8275	0.00186949
27	6.8725	0.00232804
27	6.9175	0.00296296
27	6.9625	0.00285714
27	7.0075	0.00268078
27	7.0525	0.00285714
27	7.0975	0.00292769
27	7.1425	0.00328042
27	7.1875	0.00328042
27	7.2325	0.00335097
27	7.2775	0.00313933
27	7.3225	0.00261023
27	7.3675	0.00289242
27	7.4125	0.0031746
27	7.4575	0.00324515
27	7.5025	0.00345679
27	7.5475	0.00299824
27	7.5925	0.00366843
27	7.6375	0.00289242
27	7.6825	0.00201058
27	7.7275	0.00176367
27	7.7725	0.00130511
27	7.8175	0.000987654
27	7.8625	0.000881834
27	7.9075	0.000352734
27	7.9525	0.00031746
27	7.9975	0.000352734
27	8.0425	0.000176367
27	8.0875	0.00010582
27	8.1325	0.000282187
27	8.1775	7.05467e-05
27	8.2225	0.00010582
27	8.2675	3.52734e-05
27	8.3125	0
27	8.3575	0
27	8.4025	0
27	8.4475	0
27	8.4925	0
27	8.5375	0
27	8.5825	0
27	8.6275	0
27	8.6725	0
27	8.7175	0
27	8.7625	0
27	8.8075	0
27	8.8525	0
27	8.8975	0
27	8.9425	0
27	8.9875	0
27	9.0325	0
27	9.0775	0
27	9.1225	0
27	9.1675	0
27	9.2125	0
27	9.2575	0
27	9.3025	0
27	9.3475	0
27	9.3925	0
27	9.4375	0
27	9.4825	0
27	9.5275	0
27	9.5725	0
27	9.6175	0
27	9.6625	0
27	9.7075	0
27	9.7525	0
27	9.7975	0
27	9.8425	0
27	9.8875	0
27	9.9325	0
27	9.9775	0
29	6.0175	0
29	6.0625	0
29	6.1075	0
29	6.1525	0
29	6.1975	0
29	6.2425	0
29	6.2875	0
29	6.3325	0
29	6.3775	0
29	6.4225	0
29	6.4675	0
29	6.5125	0
29	6.5575	0
29	6.6025	0.000141093
29	6.6475	0.000493827
29	6.6925	0.000705467
29	6.7375	0.00148148
29	6.7825	0.0022575
29	6.8275	0.00243386
29	6.8725	0.00271605
29	6.9175	0.00246914
29	6.9625	0.00253968
29	7.0075	0.00222222
29	7.0525	0.00268078
29	7.0975	0.0027866
29	7.1425	0.00268078
29	7.1875	0.00320988
29	7.2325	0.0027866
29	7.2775	0.00253968
29	7.3225	0.00310406
29	7.3675	0.00292769
29	7.4125	0.00292769
29	7.4575	0.00239859
29	7.5025	0.00324515
29	7.5475	0.00285714
29	7.5925	0.00377425
29	7.6375	0.00296296
29	7.6825	0.00239859
29	7.7275	0.00208113
29	7.7725	0.00186949
29	7.8175	0.00151675
29	7.8625	0.00109347
29	7.9075	0.000881834
29	7.9525	0.000881834
29	7.9975	0.000564374
29	8.0425	0.000282187
29	8.0875	0.000282187
29	8.1325	0.000141093
29	8.1775	3.52734e-05
29	8.2225	0.00010582
29	8.2675	7.05467e-05
29	8.3125	0
29	8.3575	0
29	8.4025	0
29	8.4475	0
29	8.4925	0
29	8.5375	0
29	8.5825	0
29	8.6275	0
29	8.6725	0
29	8.7175	0
29	8.7625	0
29	8.8075	0
29	8.8525	0
29	8.8975	0
29	8.9425	0
29	8.9875	0
29	9.0325	0
29	9.0775	0
29	9.1225	0
29	9.1675	0
29	9.2125	0
29	9.2575	0
29	9.3025	0
29	9.3475	0
29	9.3925	0
29	9.4375	0
29	9.4825	0
29	9.5275	0
29	9.5725	0
29	9.6175	0
29	9.6625	0
29	9.7075	0
29	9.7525	0
29	9.7975	0
29	9.8425	0
29	9.8875	0
29	9.9325	0
29	9.9775	0
31	6.0175	0
31	6.0625	0
31	6.1075	0
31	6.1525	0
31	6.1975	0
31	6.2425	0
31	6.2875	0
31	6.3325	0
31	6.3775	0
31	6.4225	0
31	6.4675	0
31	6.5125	3.52734e-05
31	6.5575	0.00010582
31	6.6025	0.000282187
31	6.6475	0.000776014
31	6.6925	0.00123457
31	6.7375	0.0015873
31	6.7825	0.00183422
31	6.8275	0.0021164
31	6.8725	0.00218695
31	6.9175	0.00218695
31	6.9625	0.00201058
31	7.0075	0.00218695
31	7.0525	0.00257496
31	7.0975	0.00239859
31	7.1425	0.00218695
31	7.1875	0.00292769
31	7.2325	0.00257496
31	7.2775	0.00218695
31	7.3225	0.00246914
31	7.3675	0.00306878
31	7.4125	0.00257496
31	7.4575	0.00246914
31	7.5025	0.00320988
31	7.5475	0.00303351
31	7.5925	0.00320988
31	7.6375	0.00313933
31	7.6825	0.00338624
31	7.7275	0.00253968
31	7.7725	0.00176367
31	7.8175	0.0017284
31	7.8625	0.00148148
31	7.9075	0.00151675
31	7.9525	0.000952381
31	7.9975	0.000776014
31	8.0425	0.000493827
31	8.0875	0.000529101
31	8.1325	0.000352734
31	8.1775	0.000141093
31	8.2225	7.05467e-05
31	8.2675	0.00021164
31	8.3125	3.52734e-05
31	8.3575	0
31	8.4025	0
31	8.4475	0
31	8.4925	0
31	8.5375	0
31	8.5825	0
31	8.6275	0
31	8.6725	0
31	8.7175	0
31	8.7625	0
31	8.8075	0
31	8.8525	0
31	8.8975	0
31	8.9425	0
31	8.9875	0
31	9.0325	0
31	9.0775	0
31	9.1225	0
31	9.1675	0
31	9.2125	0
31	9.2575	0
31	9.3025	0
31	9.3475	0
31	9.3925	0
31	9.4375	0
31	9.4825	0
31	9.5275	0
31	9.5725	0
31	9.6175	0
31	9.6625	0
31	9.7075	0
31	9.7525	0
31	9.7975	0
31	9.8425	0
31	9.8875	0
31	9.9325	0
31	9.9775	0
33	6.0175	0
33	6.0625	0
33	6.1075	0
33	6.1525	0
33	6.1975	0
33	6.2425	0
33	6.2875	0
33	6.3325	0
33	6.3775	3.52734e-05
33	6.4225	0.000141093
33	6.4675	7.05467e-05
33	6.5125	0.00010582
33	6.5575	0.000529101
33	6.6025	0.000740741
33	6.6475	0.00134039
33	6.6925	0.0017284
33	6.7375	0.00190476
33	6.7825	0.00194004
33	6.8275	0.00183422
33	6.8725	0.00229277
33	6.9175	0.0017284
33	6.9625	0.00250441
33	7.0075	0.00194004
33	7.0525	0.00179894
33	7.0975	0.00246914
33	7.1425	0.00222222
33	7.1875	0.00151675
33	7.2325	0.00197531
33	7.2775	0.00229277
33	7.3225	0.00179894
33	7.3675	0.00194004
33	7.4125	0.0022575
33	7.4575	0.0026455
33	7.5025	0.00250441
33	7.5475	0.00261023
33	7.5925	0.0031746
33	7.6375	0.00268078
33	7.6825	0.00285714
33	7.7275	0.00257496
33	7.7725	0.00179894
33	7.8175	0.00190476
33	7.8625	0.00151675
33	7.9075	0.00208113
33	7.9525	0.00141093
33	7.9975	0.00130511
33	8.0425	0.00116402
33	8.0875	0.000952381
33	8.1325	0.000599647
33	8.1775	0.00042328
33	8.2225	0.00042328
33	8.2675	0.000458554
33	8.3125	0.00021164
33	8.3575	0.000141093
33	8.4025	0
33	8.4475	0
33	8.4925	0
33	8.5375	0
33	8.5825	0
33	8.6275	0
33	8.6725	0
33	8.7175	0
33	8.7625	0
33	8.8075	0
33	8.8525	0
33	8.8975	0
33	8.9425	0
33	8.9875	0
33	9.0325	0
33	9.0775	0
33	9.1225	0
33	9.1675	0
33	9.2125	0
33	9.2575	0
33	9.3025	0
33	9.3475	0
33	9.3925	0
33	9.4375	0
33	9.4825	0
33	9.5275	0
33	9.5725	0
33	9.6175	0
33	9.6625	0
33	9.7075	0
33	9.7525	0
33	9.7975	0
33	9.8425	0
33	9.8875	0
33	9.9325	0
33	9.9775	0
35	6.0175	0
35	6.0625	0
35	6.1075	0
35	6.1525	0
35	6.1975	0
35	6.2425	0
35	6.2875	0
35	6.3325	0
35	6.3775	0.00010582
35	6.4225	3.52734e-05
35	6.4675	7.05467e-05
35	6.5125	0.000282187
35	6.5575	0.000670194
35	6.6025	0.0010582
35	6.6475	0.00102293
35	6.6925	0.00130511
35	6.7375	0.00162257
35	6.7825	0.0015873
35	6.8275	0.0010582
35	6.8725	0.0015873
35	6.9175	0.0010582
35	6.9625	0.00102293
35	7.0075	0.0015873
35	7.0525	0.00126984
35	7.0975	0.00119929
35	7.1425	0.00165785
35	7.1875	0.000740741
35	7.2325	0.00137566
35	7.2775	0.00116402
35	7.3225	0.00144621
35	7.3675	0.00137566
35	7.4125	0.00165785
35	7.4575	0.00229277
35	7.5025	0.00186949
35	7.5475	0.00250441
35	7.5925	0.00328042
35	7.6375	0.00239859
35	7.6825	0.00289242
35	7.7275	0.00282187
35	7.7725	0.00306878
35	7.8175	0.00285714
35	7.8625	0.0031746
35	7.9075	0.0021164
35	7.9525	0.00208113
35	7.9975	0.0017284
35	8.0425	0.00169312
35	8.0875	0.00179894
35	8.1325	0.00176367
35	8.1775	0.00130511
35	8.2225	0.00208113
35	8.2675	0.0010582
35	8.3125	0.00123457
35	8.3575	0.000458554
35	8.4025	0.00010582
35	8.4475	0
35	8.4925	0
35	8.5375	0
35	8.5825	0
35	8.6275	0
35	8.6725	0
35	8.7175	0
35	8.7625	0
35	8.8075	0
35	8.8525	0
35	8.8975	0
35	8.9425	0
35	8.9875	0
35	9.0325	0
35	9.0775	0
35	9.1225	0
35	9.1675	0
35	9.2125	0
35	9.2575	0
35	9.3025	0
35	9.3475	0
35	9.3925	0
35	9.4375	0
35	9.4825	0
35	9.5275	0
35	9.5725	0
35	9.6175	0
35	9.6625	0
35	9.7075	0
35	9.7525	0
35	9.7975	0
35	9.8425	0
35	9.8875	0
35	9.9325	0
35	9.9775	0
37	6.0175	0
37	6.0625	0
37	6.1075	0
37	6.1525	0
37	6.1975	0
37	6.2425	0
37	6.2875	0
37	6.3325	0
37	6.3775	3.52734e-05
37	6.4225	7.05467e-05
37	6.4675	0.00010582
37	6.5125	0.000176367
37	6.5575	0.000352734
37	6.6025	0.000493827
37	6.6475	0.00123457
37	6.6925	0.00130511
37	6.7375	0.00130511
37	6.7825	0.00112875
37	6.8275	0.00130511
37	6.8725	0.00137566
37	6.9175	0.00119929
37	6.9625	0.00126984
37	7.0075	0.00148148
37	7.0525	0.000846561
37	7.0975	0.00137566
37	7.1425	0.00155203
37	7.1875	0.0010582
37	7.2325	0.00151675
37	7.2775	0.00119929
37	7.3225	0.00123457
37	7.3675	0.00134039
37	7.4125	0.00179894
37	7.4575	0.00179894
37	7.5025	0.00218695
37	7.5475	0.00215168
37	7.5925	0.00253968
37	7.6375	0.00239859
37	7.6825	0.00292769
37	7.7275	0.00303351
37	7.7725	0.0027866
37	7.8175	0.00328042
37	7.8625	0.00306878
37	7.9075	0.00186949
37	7.9525	0.00246914
37	7.9975	0.00218695
37	8.0425	0.00243386
37	8.0875	0.00137566
37	8.1325	0.00169312
37	8.1775	0.00204586
37	8.2225	0.00190476
37	8.2675	0.00165785
37	8.3125	0.000952381
37	8.3575	0.000670194
37	8.4025	0.000282187
37	8.4475	3.52734e-05
37	8.4925	3.52734e-05
37	8.5375	0
37	8.5825	0
37	8.6275	0
37	8.6725	0
37	8.7175	0
37	8.7625	0
37	8.8075	0
37	8.8525	0
37	8.8975	0
37	8.9425	0
37	8.9875	0
37	9.0325	0
37	9.0775	0
37	9.1225	0
37	9.1675	0
37	9.2125	0
37	9.2575	0
37	9.3025	0
37	9.3475	0
37	9.3925	0
37	9.4375	0
37	9.4825	0
37	9.5275	0
37	9.5725	0
37	9.6175	0
37	9.6625	0
37	9.7075	0
37	9.7525	0
37	9.7975	0
37	9.8425	0
37	9.8875	0
37	9.9325	0
37	9.9775	0
39	6.0175	0
39	6.0625	0
39	6.1075	0
39	6.1525	0
39	6.1975	0
39	6.2425	0
39	6.2875	0
39	6.3325	0
39	6.3775	0
39	6.4225	0
39	6.4675	7.05467e-05
39	6.5125	0.000246914
39	6.5575	0.000282187
39	6.6025	0.000282187
39	6.6475	0.00112875
39	6.6925	0.000952381
39	6.7375	0.00116402
39	6.7825	0.00116402
39	6.8275	0.000599647
39	6.8725	0.00144621
39	6.9175	0.00130511
39	6.9625	0.000846561
39	7.0075	0.00119929
39	7.0525	0.00126984
39	7.0975	0.00116402
39	7.1425	0.00144621
39	7.1875	0.00109347
39	7.2325	0.00112875
39	7.2775	0.00116402
39	7.3225	0.00126984
39	7.3675	0.00141093
39	7.4125	0.00186949
39	7.4575	0.00190476
39	7.5025	0.00190476
39	7.5475	0.00232804
39	7.5925	0.00208113
39	7.6375	0.00285714
39	7.6825	0.00268078
39	7.7275	0.00268078
39	7.7725	0.00342152
39	7.8175	0.00349206
39	7.8625	0.0031746
39	7.9075	0.00257496
39	7.9525	0.00246914
39	7.9975	0.00222222
39	8.0425	0.00179894
39	8.0875	0.00208113
39	8.1325	0.00137566
39	8.1775	0.00243386
39	8.2225	0.00169312
39	8.2675	0.00222222
39	8.3125	0.00137566
39	8.3575	0.000776014
39	8.4025	0.000388007
39	8.4475	3.52734e-05
39	8.4925	7.05467e-05
39	8.5375	0
39	8.5825	0
39	8.6275	0
39	8.6725	0
39	8.7175	0
39	8.7625	0
39	8.8075	0
39	8.8525	0
39	8.8975	0
39	8.9425	0
39	8.9875	0
39	9.0325	0
39	9.0775	0
39	9.1225	0
39	9.1675	0
39	9.2125	0
39	9.2575	0
39	9.3025	0
39	9.3475	0
39	9.3925	0
39	9.4375	0
39	9.4825	0
39	9.5275	0
39	9.5725	0
39	9.6175	0
39	9.6625	0
39	9.7075	0
39	9.7525	0
39	9.7975	0
39	9.8425	0
39	9.8875	0
39	9.9325	0
39	9.9775	0
41	6.0175	0
41	6.0625	0
41	6.1075	0
41	6.1525	0
41	6.1975	0
41	6.2425	0
41	6.2875	0
41	6.3325	0
41	6.3775	0
41	6.4225	0
41	6.4675	0
41	6.5125	7.05467e-05
41	6.5575	0.00031746
41	6.6025	0.00042328
41	6.6475	0.000705467
41	6.6925	0.000564374
41	6.7375	0.000952381
41	6.7825	0.000634921
41	6.8275	0.000952381
41	6.8725	0.000811287
41	6.9175	0.00116402
41	6.9625	0.000670194
41	7.0075	0.000952381
41	7.0525	0.000881834
41	7.0975	0.00119929
41	7.1425	0.00130511
41	7.1875	0.000917108
41	7.2325	0.0010582
41	7.2775	0.00134039
41	7.3225	0.00130511
41	7.3675	0.00137566
41	7.4125	0.00194004
41	7.4575	0.00201058
41	7.5025	0.00176367
41	7.5475	0.00201058
41	7.5925	0.0021164
41	7.6375	0.0027866
41	7.6825	0.00222222
41	7.7275	0.00239859
41	7.7725	0.0031746
41	7.8175	0.00296296
41	7.8625	0.00292769
41	7.9075	0.00324515
41	7.9525	0.0026455
41	7.9975	0.00306878
41	8.0425	0.00204586
41	8.0875	0.00229277
41	8.1325	0.00222222
41	8.1775	0.00208113
41	8.2225	0.00229277
41	8.2675	0.00239859
41	8.3125	0.00208113
41	8.3575	0.00109347
41	8.4025	0.000881834
41	8.4475	0.000176367
41	8.4925	7.05467e-05
41	8.5375	0
41	8.5825	3.52734e-05
41	8.6275	0
41	8.6725	0
41	8.7175	0
41	8.7625	0
41	8.8075	0
41	8.8525	0
41	8.8975	0
41	8.9425	0
41	8.9875	0
41	9.0325	0
41	9.0775	0
41	9.1225	0
41	9.1675	0
41	9.2125	0
41	9.2575	0
41	9.3025	0
41	9.3475	0
41	9.3925	0
41	9.4375	0
41	9.4825	0
41	9.5275	0
41	9.5725	0
41	9.6175	0
41	9.6625	0
41	9.7075	0
41	9.7525	0
41	9.7975	0
41	9.8425	0
41	9.8875	0
41	9.9325	0
41	9.9775	0
43	6.0175	0
43	6.0625	0
43	6.1075	0
43	6.1525	0
43	6.1975	0
43	6.2425	0
43	6.2875	0
43	6.3325	0
43	6.3775	0
43	6.4225	0
43	6.4675	3.52734e-05
43	6.5125	0.000141093
43	6.5575	0.000246914
43	6.6025	0.000564374
43	6.6475	0.00031746
43	6.6925	0.00031746
43	6.7375	0.000458554
43	6.7825	0.000811287
43	6.8275	0.000458554
43	6.8725	0.000564374
43	6.9175	0.000740741
43	6.9625	0.000846561
43	7.0075	0.000952381
43	7.0525	0.000881834
43	7.0975	0.000776014
43	7.1425	0.000917108
43	7.1875	0.00109347
43	7.2325	0.00123457
43	7.2775	0.00112875
43	7.3225	0.000952381
43	7.3675	0.00109347
43	7.4125	0.00179894
43	7.4575	0.00141093
43	7.5025	0.00222222
43	7.5475	0.00243386
43	7.5925	0.0022575
43	7.6375	0.00197531
43	7.6825	0.00257496
43	7.7275	0.00250441
43	7.7725	0.00268078
43	7.8175	0.0026455
43	7.8625	0.00253968
43	7.9075	0.00310406
43	7.9525	0.00335097
43	7.9975	0.0027866
43	8.0425	0.00285714
43	8.0875	0.00243386
43	8.1325	0.00257496
43	8.1775	0.00215168
43	8.2225	0.00296296
43	8.2675	0.00268078
43	8.3125	0.00268078
43	8.3575	0.00162257
43	8.4025	0.000952381
43	8.4475	0.000493827
43	8.4925	0.00021164
43	8.5375	0.00010582
43	8.5825	0
43	8.6275	0
43	8.6725	0
43	8.7175	0
43	8.7625	0
43	8.8075	0
43	8.8525	0
43	8.8975	0
43	8.9425	0
43	8.9875	0
43	9.0325	0
43	9.0775	0
43	9.1225	0
43	9.1675	0
43	9.2125	0
43	9.2575	0
43	9.3025	0
43	9.3475	0
43	9.3925	0
43	9.4375	0
43	9.4825	0
43	9.5275	0
43	9.5725	0
43	9.6175	0
43	9.6625	0
43	9.7075	0
43	9.7525	0
43	9.7975	0
43	9.8425	0
43	9.8875	0
43	9.9325	0
43	9.9775	0
45	6.0175	0
45	6.0625	0
45	6.1075	0
45	6.1525	0
45	6.1975	0
45	6.2425	0
45	6.2875	0
45	6.3325	0
45	6.3775	0
45	6.4225	0
45	6.4675	7.05467e-05
45	6.5125	0.000176367
45	6.5575	0.000176367
45	6.6025	0.000282187
45	6.6475	0.000246914
45	6.6925	0.000352734
45	6.7375	0.00031746
45	6.7825	0.00042328
45	6.8275	0.000493827
45	6.8725	0.00042328
45	6.9175	0.00042328
45	6.9625	0.000529101
45	7.0075	0.000952381
45	7.0525	0.000599647
45	7.0975	0.000564374
45	7.1425	0.000599647
45	7.1875	0.000634921
45	7.2325	0.000846561
45	7.2775	0.000987654
45	7.3225	0.00130511
45	7.3675	0.00134039
45	7.4125	0.00123457
45	7.4575	0.00148148
45	7.5025	0.00183422
45	7.5475	0.00204586
45	7.5925	0.00232804
45	7.6375	0.00232804
45	7.6825	0.00253968
45	7.7275	0.00239859
45	7.7725	0.0021164
45	7.8175	0.00229277
[truncated: 11,440 more rows]

## Sheet: Prediction_statistics
Time [s]	Prediction 5th perc.	Prediction Q1	Prediction Q2 (median)	Prediction Q3	Prediction 95th perc.
1	6.82917	6.84744	6.85866	6.87252	6.90987
2	6.82873	6.84711	6.85885	6.8724	6.90984
3	6.8296	6.84671	6.85813	6.87187	6.90959
4	6.83006	6.84636	6.85755	6.87205	6.91218
5	6.829	6.84658	6.85824	6.87237	6.91287
6	6.83021	6.84715	6.85777	6.87196	6.91068
7	6.82993	6.84595	6.85816	6.87183	6.90981
8	6.83	6.84618	6.85832	6.87377	6.91175
9	6.82823	6.8463	6.85759	6.87255	6.91277
10	6.82989	6.84701	6.85781	6.87212	6.9138
11	6.82768	6.8466	6.85784	6.87102	6.91725
12	6.828	6.84599	6.85748	6.87173	6.91554
13	6.82737	6.84607	6.85824	6.87206	6.91507
14	6.82722	6.8462	6.85843	6.87274	6.91232
15	6.84834	7.08017	7.22831	7.30833	7.47983
16	6.84907	7.10645	7.23812	7.3244	7.50395
17	6.84981	7.11052	7.23977	7.32706	7.47628
18	6.85003	7.1144	7.24115	7.3274	7.48195
19	7.03211	7.19238	7.29507	7.42521	7.5827
20	7.05656	7.2007	7.30233	7.42633	7.59524
21	7.0569	7.2122	7.31072	7.43602	7.60061
22	6.82952	7.12073	7.29513	7.48751	7.77075
23	6.82133	7.09811	7.31196	7.5134	7.83097
24	6.79433	7.04267	7.27606	7.53507	7.81605
25	6.78561	7.03789	7.29147	7.54438	7.80128
26	6.78429	7.02894	7.28415	7.54676	7.79843
27	6.76768	7.02415	7.28239	7.53807	7.78708
28	6.77302	7.02049	7.27049	7.53637	7.80346
29	6.7713	7.03494	7.30659	7.57088	7.86565
30	6.77729	7.02986	7.3285	7.59218	7.8614
31	6.78338	7.06857	7.36954	7.61783	7.91191
32	6.71629	7.02181	7.36096	7.65104	7.96351
33	6.73739	7.00475	7.35055	7.65053	7.99836
34	6.64585	6.99554	7.44211	7.73773	8.07881
35	6.67468	7.1306	7.59555	7.87355	8.22218
36	6.68383	7.17178	7.61888	7.89538	8.24339
37	6.69242	7.17663	7.64011	7.91103	8.23748
38	6.7253	7.24205	7.6681	7.94932	8.2568
39	6.73323	7.28397	7.68138	7.95615	8.26921
40	6.74112	7.29396	7.69694	7.95203	8.26605
41	6.77351	7.35346	7.7336	8.00281	8.29644
42	6.82954	7.428	7.77097	8.03974	8.31091
43	6.8589	7.46843	7.8071	8.08123	8.31895
44	6.8735	7.48492	7.80892	8.10221	8.33501
45	6.90409	7.49774	7.842	8.11753	8.35165
46	7.01598	7.60207	7.95845	8.21889	8.3508
47	7.01927	7.58974	7.96072	8.22074	8.35082
48	7.04802	7.58994	7.94393	8.21764	8.35351
49	6.99996	7.59908	7.94502	8.2031	8.35929
50	6.99656	7.58534	7.96468	8.22906	8.35094
51	7.10547	7.62651	8.00674	8.25715	8.36944
52	7.13576	7.66522	8.03696	8.2658	8.38468
53	7.22238	7.72912	8.10106	8.30351	8.41045
54	7.17439	7.82787	8.15009	8.3101	8.40609
55	7.25167	7.88098	8.18394	8.32448	8.41603
56	7.27399	7.89204	8.20146	8.33207	8.41862
57	7.26771	7.90545	8.22823	8.34493	8.43187
58	7.29808	7.94565	8.25037	8.35821	8.44756
59	7.35145	7.97381	8.2657	8.36602	8.45458
60	7.36298	8.04727	8.298	8.38487	8.46577
61	7.34484	8.09182	8.30832	8.39143	8.4845
62	7.33735	8.11739	8.31995	8.38962	8.47932
63	7.38302	8.15506	8.34977	8.42204	8.50215
64	7.36899	8.1485	8.34585	8.41698	8.49572
65	7.37134	8.1675	8.35343	8.42813	8.50713
66	7.40957	8.18507	8.36427	8.43737	8.52088
67	7.39781	8.20085	8.37193	8.44653	8.52073
68	7.43687	8.21582	8.37992	8.44884	8.52936
69	7.44695	8.22851	8.37737	8.44641	8.53009
70	7.478	8.25155	8.39598	8.46829	8.54946
71	7.5219	8.2839	8.4041	8.47351	8.54866
72	7.52305	8.2988	8.41317	8.484	8.56065
73	7.57981	8.30919	8.42655	8.49272	8.56959
74	7.52676	8.31599	8.42817	8.49709	8.56752
75	7.53249	8.31136	8.43783	8.49806	8.57037
76	7.52771	8.32204	8.441	8.5048	8.57306
77	7.49707	8.31902	8.44761	8.5106	8.58256
78	7.52691	8.33511	8.46514	8.52728	8.59889
79	7.54733	8.32852	8.47039	8.53364	8.6081
80	7.55619	8.35343	8.48331	8.54952	8.61669
81	7.64299	8.37519	8.49883	8.56715	8.63835
82	7.61007	8.39024	8.5124	8.58193	8.6505
83	7.59903	8.40452	8.5215	8.58368	8.64909
84	7.6287	8.41323	8.52847	8.59272	8.66087
85	7.62406	8.41197	8.53404	8.59968	8.66507
86	7.66166	8.41709	8.5407	8.60354	8.67222
87	7.6611	8.43044	8.54351	8.60971	8.6824
88	7.65572	8.44773	8.55751	8.62056	8.69705
89	7.68443	8.46676	8.55774	8.61403	8.6879
90	7.70393	8.4914	8.5817	8.63886	8.71189
91	7.74681	8.49557	8.57823	8.63183	8.70298
92	7.7998	8.50384	8.59111	8.64808	8.71599
93	7.80014	8.50656	8.5925	8.6474	8.71213
94	7.77939	8.50299	8.59181	8.64324	8.70466
95	7.77176	8.50663	8.5907	8.64379	8.70667
96	7.81408	8.50144	8.58769	8.63837	8.70467
97	7.7888	8.52019	8.60233	8.65103	8.71667
98	7.8478	8.53567	8.62344	8.67789	8.74334
99	7.83629	8.55927	8.64323	8.70075	8.76569
100	7.88399	8.5605	8.64085	8.69412	8.75142
101	7.85258	8.56923	8.64878	8.69751	8.75239
102	7.78326	8.56069	8.64329	8.69575	8.75732
103	7.80098	8.56553	8.64606	8.69866	8.75513
104	7.7991	8.56557	8.64322	8.69663	8.7564
105	7.91478	8.60561	8.67712	8.72732	8.78978
106	8.00748	8.62508	8.69488	8.74613	8.81054
107	7.97902	8.63729	8.70862	8.75287	8.81715
108	7.97143	8.65032	8.72198	8.76915	8.83119
109	7.98238	8.65383	8.72327	8.76927	8.83238
110	7.9496	8.66083	8.72909	8.77938	8.84049
111	7.87761	8.64652	8.7152	8.76285	8.82319
112	7.88	8.65682	8.72158	8.77188	8.8293
113	7.94847	8.65555	8.71901	8.77285	8.83762
114	7.93623	8.67361	8.73437	8.79158	8.8611
115	7.97838	8.68521	8.74826	8.80296	8.86878
116	8.02932	8.70155	8.76696	8.81768	8.88433
117	7.98997	8.69638	8.76472	8.8157	8.8816
118	7.95135	8.68904	8.75796	8.81107	8.87567
119	7.97879	8.6959	8.76197	8.81134	8.87483
120	7.96228	8.70302	8.7777	8.82963	8.89246
121	8.02107	8.69479	8.77018	8.82257	8.88689
122	7.97943	8.70076	8.77649	8.83296	8.89747
123	8.03171	8.71641	8.78897	8.84315	8.90798
124	7.98062	8.73177	8.80699	8.85784	8.93457
125	7.99351	8.74397	8.81753	8.87057	8.93868
126	8.04438	8.75676	8.82983	8.88218	8.95291
127	8.03023	8.77488	8.84819	8.90009	8.97416
128	7.99184	8.78161	8.85405	8.90377	8.97116
129	7.98872	8.7796	8.84916	8.90453	8.97065
130	8.03134	8.76429	8.83386	8.88965	8.95503
131	8.05659	8.78043	8.85112	8.90309	8.9679
132	8.06022	8.79805	8.86914	8.91978	8.98648
133	8.14364	8.81789	8.88925	8.94295	9.0031
134	8.13494	8.82741	8.89984	8.94977	9.0096
135	8.16046	8.82807	8.89625	8.94589	9.0072
136	8.23584	8.82622	8.90022	8.94998	9.01668
137	8.25382	8.82356	8.8954	8.94468	9.01231
138	8.09434	8.82128	8.88653	8.93982	9.00679
139	8.23285	8.83356	8.90039	8.94754	9.0184
140	8.23505	8.84972	8.91667	8.96909	9.03835
141	8.26301	8.85545	8.91806	8.96196	9.03144
142	8.2824	8.87856	8.94148	8.98422	9.05201
143	8.26102	8.87465	8.93157	8.9753	9.04271
144	8.23387	8.87198	8.93094	8.97427	9.04344
145	8.24414	8.86196	8.91835	8.96608	9.02973
146	8.2982	8.86295	8.9188	8.96571	9.02827
147	8.26289	8.85908	8.91957	8.96564	9.03276
148	8.42075	8.86186	8.92501	8.97259	9.03514
149	8.40774	8.87346	8.93394	8.98257	9.04604
150	8.42454	8.88282	8.94594	8.99454	9.05338
151	8.5286	8.88704	8.94644	8.99233	9.05822
152	8.53559	8.88869	8.94574	8.99058	9.05414
153	8.58955	8.89383	8.94954	8.99334	9.06471
154	8.55079	8.8965	8.95202	8.99758	9.06697
155	8.52331	8.88247	8.93595	8.98051	9.0538
156	8.58509	8.89166	8.9455	8.99222	9.0594
157	8.60535	8.89366	8.94853	8.99394	9.06261
158	8.63445	8.90564	8.95747	9.00501	9.06368
159	8.69339	8.91586	8.96277	9.00901	9.06725
160	8.6866	8.9153	8.96057	9.00923	9.06726
161	8.65762	8.91045	8.95589	9.00491	9.06363
162	8.63581	8.89744	8.94864	8.99484	9.05583
163	8.68026	8.89894	8.9456	8.99237	9.05444
164	8.63874	8.88186	8.93075	8.97764	9.04149
165	8.67022	8.90118	8.951	8.98996	9.05696
166	8.65706	8.90287	8.95376	8.99704	9.0581
167	8.67456	8.91679	8.96627	9.01095	9.06818
168	8.68917	8.92714	8.98112	9.02615	9.08085
169	8.66245	8.93795	8.9863	9.03327	9.08862
170	8.66913	8.9399	8.9885	9.03738	9.09438
171	8.68644	8.93749	8.99156	9.03673	9.09436
172	8.58252	8.88442	8.93633	8.98413	9.04925
173	8.62153	8.89397	8.94383	8.99083	9.05668
174	8.65515	8.89489	8.94637	8.9935	9.05655
175	8.65947	8.89851	8.95229	9.00396	9.06027
176	8.68241	8.91386	8.97129	9.02102	9.0772
177	8.67003	8.91936	8.97206	9.02071	9.08381
178	8.67918	8.91619	8.96674	9.0198	9.08286
179	8.62651	8.91391	8.96648	9.01962	9.08514
180	8.61398	8.92968	8.98421	9.03568	9.0995
181	8.63274	8.92072	8.97982	9.03143	9.09649
182	8.64651	8.93474	8.98813	9.04132	9.10531
183	8.67232	8.92569	8.98099	9.03382	9.10195
184	8.66961	8.93457	8.98845	9.04148	9.10728
185	8.70829	8.94489	8.99824	9.04875	9.1124
186	8.72991	8.94913	9.0046	9.05169	9.11561
187	8.7309	8.94349	8.99696	9.04683	9.11434
188	8.68408	8.94313	8.9958	9.04991	9.11616
189	8.64928	8.93627	8.99113	9.04445	9.10799
190	8.6448	8.93053	8.98494	9.03836	9.10384
191	8.65109	8.92346	8.9777	9.02977	9.09821
192	8.6749	8.93064	8.98276	9.03402	9.10552
193	8.69186	8.93888	8.98969	9.04239	9.11201
194	8.69709	8.93713	8.98895	9.03943	9.10888
195	8.67156	8.93025	8.98783	9.03599	9.10848
196	8.62242	8.93188	8.98762	9.03971	9.11213
197	8.66305	8.94306	9.00221	9.0561	9.12607
198	8.59769	8.93472	8.99682	9.0521	9.12094
199	8.57508	8.94527	9.00424	9.05769	9.12598
200	8.65296	8.9506	9.00967	9.05993	9.12763
201	8.64166	8.95112	9.00882	9.05833	9.12228
202	8.67194	8.96116	9.0199	9.07227	9.13894
203	8.64328	8.9633	9.02176	9.07322	9.14065
204	8.64394	8.95469	9.00667	9.06159	9.12906
205	8.6071	8.95435	9.00604	9.06175	9.12941
206	8.59256	8.93729	8.99133	9.04912	9.11184
207	8.61897	8.93328	8.9883	9.04482	9.11384
208	8.60364	8.92851	8.98378	9.03904	9.10939
209	8.60365	8.93757	8.99367	9.04834	9.11157
210	8.5992	8.95375	9.00932	9.05707	9.12551
211	8.57428	8.94985	9.00644	9.05361	9.1303
212	8.61295	8.93743	8.99317	9.04549	9.11564
213	8.59651	8.93395	8.98759	9.04142	9.1171
214	8.54592	8.9328	8.992	9.04644	9.1185
215	8.54818	8.92558	8.98126	9.03428	9.10749
216	8.55823	8.93501	8.99101	9.04576	9.11589
217	8.63107	8.93682	8.99901	9.05176	9.12285
218	8.597	8.94998	9.0125	9.06726	9.14185
219	8.65168	8.96467	9.02617	9.08019	9.15288
220	8.67286	8.97173	9.03452	9.08594	9.15661
221	8.65772	8.96923	9.0288	9.0827	9.15072
222	8.64677	8.96941	9.02982	9.08353	9.15609
223	8.61159	8.96541	9.02931	9.0825	9.15137
224	8.62611	8.9694	9.02837	9.08426	9.1545
225	8.66425	8.96352	9.02438	9.08062	9.15161
226	8.69231	8.96673	9.0255	9.08127	9.14893
227	8.67512	8.97269	9.03416	9.09132	9.15835
228	8.67078	8.9617	9.0245	9.0836	9.15498
229	8.61764	8.9406	9.00436	9.06281	9.13446
230	8.59374	8.92692	8.99609	9.05717	9.13138
231	8.63641	8.93488	9.00466	9.06789	9.14676
232	8.59128	8.93856	9.00268	9.06259	9.13676
233	8.6661	8.96342	9.02069	9.08412	9.15736
234	8.62287	8.97133	9.03231	9.0949	9.16908
235	8.65909	8.97615	9.03581	9.09586	9.17077
236	8.68423	8.9894	9.0531	9.11025	9.1871
237	8.67733	8.98908	9.05509	9.11243	9.19249
238	8.6403	8.9784	9.04724	9.1019	9.18467
239	8.63304	8.98628	9.05128	9.10732	9.1839
240	8.67517	8.98348	9.04894	9.10662	9.1821
241	8.70906	8.97689	9.0437	9.102	9.17846
242	8.74431	8.98601	9.04307	9.10317	9.17516
243	8.7411	8.98786	9.05546	9.11088	9.18097
244	8.75279	9.00924	9.07581	9.12634	9.19444
245	8.70175	9.0058	9.07272	9.12759	9.19979
246	8.7054	8.98766	9.04803	9.11176	9.18141
247	8.70755	8.98043	9.04437	9.10336	9.17717
248	8.67109	8.98362	9.04879	9.10499	9.18667
249	8.6804	8.97234	9.03956	9.0972	9.17898
250	8.63343	8.98797	9.04702	9.10787	9.17889
251	8.66111	8.98604	9.0422	9.10549	9.18414
252	8.67743	8.99363	9.05301	9.11093	9.19284
253	8.72935	8.99732	9.06071	9.11547	9.19368
254	8.72177	9.00373	9.06673	9.12012	9.2029
255	8.71768	9.00067	9.06185	9.11704	9.19853
256	8.75197	8.99516	9.05793	9.11052	9.19903
257	8.66366	8.99816	9.05634	9.11402	9.1906
258	8.71186	8.99792	9.05734	9.11447	9.18756
259	8.72351	8.98413	9.04691	9.10521	9.17727
260	8.71297	8.98514	9.04917	9.1068	9.17437
261	8.72248	8.9949	9.05516	9.11683	9.18117
262	8.69112	8.9786	9.04591	9.10378	9.17415
263	8.70258	8.96241	9.02928	9.08866	9.16407
264	8.66515	8.9595	9.0273	9.08679	9.1669
265	8.69195	8.97747	9.04392	9.10241	9.17896
266	8.66735	8.97564	9.04756	9.10471	9.17721
267	8.6303	9.00047	9.0639	9.12298	9.18929
268	8.66804	9.01604	9.08314	9.13607	9.19938
269	8.69514	9.02063	9.08471	9.13507	9.20626
270	8.71075	9.03776	9.10185	9.15144	9.21415
271	8.68333	9.04	9.10771	9.15372	9.21833
272	8.69892	9.03986	9.10519	9.15483	9.21923
273	8.6575	9.04752	9.10933	9.15828	9.21573
274	8.66506	9.03514	9.09766	9.14791	9.20715
275	8.66575	9.03513	9.09214	9.14622	9.2028
276	8.70499	9.0397	9.10118	9.15148	9.20604
277	8.7155	9.05042	9.10753	9.15537	9.21283
278	8.76412	9.06538	9.1221	9.17041	9.22577
279	8.73633	9.05751	9.11659	9.16701	9.22102
280	8.72533	9.02889	9.09567	9.14544	9.19862
281	8.67337	9.02903	9.08902	9.13812	9.19285
282	8.69564	9.03875	9.10142	9.14995	9.20778
283	8.65147	9.02738	9.08997	9.14102	9.20411
284	8.64391	9.04621	9.10598	9.15626	9.21761
285	8.64918	9.03855	9.10016	9.14724	9.21057
286	8.67669	9.04502	9.10534	9.15274	9.21327
287	8.75926	9.05039	9.1123	9.16168	9.22297
288	8.72535	9.05061	9.11276	9.16249	9.22221
289	8.69868	9.04235	9.10032	9.1534	9.21647
290	8.75451	9.03106	9.09343	9.14615	9.21124
291	8.70309	9.02903	9.09592	9.14012	9.2062
292	8.73117	9.02443	9.08943	9.14095	9.21135
293	8.73944	9.0384	9.10293	9.1541	9.22012
294	8.77632	9.03809	9.10037	9.15113	9.21293
295	8.79679	9.04582	9.10633	9.15797	9.22059
296	8.78839	9.03584	9.10025	9.15413	9.22049
297	8.73314	9.01358	9.07806	9.12844	9.19499
298	8.7081	9.00333	9.06927	9.12275	9.1901
299	8.679	9.01485	9.08284	9.13495	9.20527
300	8.62206	9.00607	9.07965	9.13253	9.20417

## Sheet: STF_and_Real_data_predictions
Time	STF	STF+0.3	STF-0.3	PEGSNet predictions on real data
1	5.9958	6.2958	5.6958	6.85637
2	6.39718	6.69718	6.09718	6.85172
3	6.63197	6.93197	6.33197	6.85074
4	6.79855	7.09855	6.49855	6.84974
5	6.92776	7.22776	6.62776	6.83879
6	7.03334	7.33334	6.73334	6.8363
7	7.1226	7.4226	6.8226	6.841
8	7.19992	7.49992	6.89992	6.84454
9	7.26813	7.56813	6.96813	6.85144
10	7.32914	7.62914	7.02914	6.85488
11	7.38724	7.68724	7.08724	6.84397
12	7.44438	7.74438	7.14438	6.84326
13	7.49933	7.79933	7.19933	6.84846
14	7.55152	7.85152	7.25152	6.85619
15	7.60081	7.90081	7.30081	6.85359
16	7.64723	7.94723	7.34723	7.16985
17	7.69094	7.99094	7.39094	7.1701
18	7.73213	8.03213	7.43213	7.22483
19	7.771	8.071	7.471	7.19747
20	7.80773	8.10773	7.50773	7.12327
21	7.8431	8.1431	7.5431	7.03468
22	7.8776	8.1776	7.5776	7.03394
23	7.91108	8.21108	7.61108	7.03615
24	7.94346	8.24346	7.64346	7.19512
25	7.97471	8.27471	7.67471	7.11958
26	8.00483	8.30483	7.70483	7.04344
27	8.03385	8.33385	7.73385	6.94245
28	8.0618	8.3618	7.7618	6.96918
29	8.08872	8.38872	7.78872	6.99751
30	8.11467	8.41467	7.81467	6.96723
31	8.13927	8.43927	7.83927	6.96362
32	8.1623	8.4623	7.8623	7.05535
33	8.18396	8.48396	7.88396	7.10769
34	8.20442	8.50442	7.90442	7.03536
35	8.22382	8.52382	7.92382	7.12678
36	8.24226	8.54226	7.94226	6.8263
37	8.25986	8.55986	7.95986	7.44256
38	8.27668	8.57668	7.97668	6.99882
39	8.29281	8.59281	7.99281	7.07702
40	8.3083	8.6083	8.0083	7.25478
41	8.32372	8.62372	8.02372	6.80903
42	8.33951	8.63951	8.03951	6.99683
43	8.35558	8.65558	8.05558	7.17454
44	8.37183	8.67183	8.07183	7.30087
45	8.3882	8.6882	8.0882	7.47355
46	8.40462	8.70462	8.10462	7.40099
47	8.42103	8.72103	8.12103	7.68677
48	8.43738	8.73738	8.13738	7.65621
49	8.45364	8.75364	8.15364	7.58138
50	8.46976	8.76976	8.16976	7.32046
51	8.48592	8.78592	8.18592	7.65942
52	8.50224	8.80224	8.20224	7.79463
53	8.51864	8.81864	8.21864	7.88777
54	8.53506	8.83506	8.23506	8.30255
55	8.55145	8.85145	8.25145	8.30954
56	8.56777	8.86777	8.26777	8.31124
57	8.58398	8.88398	8.28398	8.22702
58	8.60005	8.90005	8.30005	8.29854
59	8.61596	8.91596	8.31596	8.36054
60	8.63168	8.93168	8.33168	8.36407
61	8.64711	8.94711	8.34711	8.34302
62	8.66214	8.96214	8.36214	8.37747
63	8.6768	8.9768	8.3768	8.35021
64	8.69111	8.99111	8.39111	8.30411
65	8.70508	9.00508	8.40508	8.25691
66	8.71873	9.01873	8.41873	8.25102
67	8.73206	9.03206	8.43206	8.29453
68	8.74511	9.04511	8.44511	8.3214
69	8.75787	9.05787	8.45787	8.38465
70	8.77036	9.07036	8.47036	8.40433
71	8.78226	9.08226	8.48226	8.43067
72	8.79332	9.09332	8.49332	8.43454
73	8.8036	9.1036	8.5036	8.46793
74	8.81319	9.11319	8.51319	8.4878
75	8.82212	9.12212	8.52212	8.46337
76	8.83045	9.13045	8.53045	8.45056
77	8.83822	9.13822	8.53822	8.48383
78	8.84548	9.14548	8.54548	8.527
79	8.85225	9.15225	8.55225	8.55245
80	8.85856	9.15856	8.55856	8.52952
81	8.86442	9.16442	8.56442	8.5357
82	8.8698	9.1698	8.5698	8.57002
83	8.87474	9.17474	8.57474	8.58249
84	8.87925	9.17925	8.57925	8.57925
85	8.88335	9.18335	8.58335	8.61531
86	8.88707	9.18707	8.58707	8.57586
87	8.89041	9.19041	8.59041	8.6225
88	8.89338	9.19338	8.59338	8.64116
89	8.896	9.196	8.596	8.6533
90	8.89828	9.19828	8.59828	8.64286
91	8.90037	9.20037	8.60037	8.66378
92	8.9024	9.2024	8.6024	8.68222
93	8.90438	9.20438	8.60438	8.70357
94	8.90632	9.20632	8.60632	8.69315
95	8.9082	9.2082	8.6082	8.69016
96	8.91004	9.21004	8.61004	8.66362
97	8.91184	9.21184	8.61184	8.66107
98	8.91359	9.21359	8.61359	8.70175
99	8.91529	9.21529	8.61529	8.72167
100	8.91695	9.21695	8.61695	8.72773
101	8.91856	9.21856	8.61856	8.7282
102	8.92012	9.22012	8.62012	8.75022
103	8.92163	9.22163	8.62163	8.78909
104	8.92309	9.22309	8.62309	8.82139
105	8.9245	9.2245	8.6245	8.81851
106	8.92586	9.22586	8.62586	8.85846
107	8.92717	9.22717	8.62717	8.86217
108	8.92843	9.22843	8.62843	8.83351
109	8.92965	9.22965	8.62965	8.90434
110	8.93081	9.23081	8.63081	8.83886
111	8.93196	9.23196	8.63196	8.84648
112	8.93309	9.23309	8.63309	8.82753
113	8.93421	9.23421	8.63421	8.75803
114	8.93533	9.23533	8.63533	8.7668
115	8.93644	9.23644	8.63644	8.8203
116	8.93754	9.23754	8.63754	8.83945
117	8.93864	9.23864	8.63864	8.84007
118	8.93973	9.23973	8.63973	8.8579
119	8.9408	9.2408	8.6408	8.86025
120	8.94188	9.24188	8.64188	8.85212
121	8.94294	9.24294	8.64294	8.87559
122	8.94401	9.24401	8.64401	8.87678
123	8.94506	9.24506	8.64506	8.89287
124	8.94612	9.24612	8.64612	8.92138
125	8.94717	9.24717	8.64717	8.91084
126	8.94822	9.24822	8.64822	8.96377
127	8.94926	9.24926	8.64926	8.95439
128	8.9503	9.2503	8.6503	8.98121
129	8.95134	9.25134	8.65134	8.99712
130	8.95237	9.25237	8.65237	8.97332
131	8.95337	9.25337	8.65337	8.99437
132	8.95431	9.25431	8.65431	8.94785
133	8.95519	9.25519	8.65519	8.96124
134	8.956	9.256	8.656	8.97251
135	8.95675	9.25675	8.65675	8.99351
136	8.95745	9.25745	8.65745	9.03075
137	8.95808	9.25808	8.65808	9.01454
138	8.95865	9.25865	8.65865	8.97229
139	8.95917	9.25917	8.65917	8.961
140	8.95962	9.25962	8.65962	8.98791
141	8.96003	9.26003	8.66003	8.98844
142	8.96039	9.26039	8.66039	8.96322
143	8.96072	9.26072	8.66072	8.96679
144	8.96101	9.26101	8.66101	8.99849
145	8.96126	9.26126	8.66126	9.01395
146	8.96147	9.26147	8.66147	8.99055
147	8.96165	9.26165	8.66165	9.00703
148	8.96178	9.26178	8.66178	9.01689
149	8.96188	9.26188	8.66188	8.96256
150	8.96193	9.26193	8.66193	8.98056
151	8.96193	9.26193	8.66193	9.01241
152	8.96193	9.26193	8.66193	9.00709
153	8.96193	9.26193	8.66193	9.02163
154	8.96193	9.26193	8.66193	9.02824
155	8.96193	9.26193	8.66193	9.00817
156	8.96193	9.26193	8.66193	8.97512
157	8.96193	9.26193	8.66193	8.96643
158	8.96193	9.26193	8.66193	8.96503
159	8.96193	9.26193	8.66193	8.95425
160	8.96193	9.26193	8.66193	9.01972
161	8.96193	9.26193	8.66193	9.02847
162	8.96193	9.26193	8.66193	8.99719
163	8.96193	9.26193	8.66193	8.97951
164	8.96193	9.26193	8.66193	8.97082
165	8.96193	9.26193	8.66193	8.96507
166	8.96193	9.26193	8.66193	8.98056
167	8.96193	9.26193	8.66193	9.00485
168	8.96193	9.26193	8.66193	9.01049
169	8.96193	9.26193	8.66193	9.00067
170	8.96193	9.26193	8.66193	9.01955
171	8.96193	9.26193	8.66193	9.00773
172	8.96193	9.26193	8.66193	8.93404
173	8.96193	9.26193	8.66193	8.89587
174	8.96193	9.26193	8.66193	8.87503
175	8.96193	9.26193	8.66193	8.8953
176	8.96193	9.26193	8.66193	8.86385
177	8.96193	9.26193	8.66193	8.94078
178	8.96193	9.26193	8.66193	8.99651
179	8.96193	9.26193	8.66193	8.99398
180	8.96193	9.26193	8.66193	9.04875
181	8.96193	9.26193	8.66193	8.99738
182	8.96193	9.26193	8.66193	9.01099
183	8.96193	9.26193	8.66193	9.00693
184	8.96193	9.26193	8.66193	8.97869
185	8.96193	9.26193	8.66193	8.96486
186	8.96193	9.26193	8.66193	9.00416
187	8.96193	9.26193	8.66193	9.02955
188	8.96193	9.26193	8.66193	9.0189
189	8.96193	9.26193	8.66193	9.0433
190	8.96193	9.26193	8.66193	9.00907
191	8.96193	9.26193	8.66193	8.97418
192	8.96193	9.26193	8.66193	8.98953
193	8.96193	9.26193	8.66193	8.97015
194	8.96193	9.26193	8.66193	9.03399
195	8.96193	9.26193	8.66193	9.02075
196	8.96193	9.26193	8.66193	9.00978
197	8.96193	9.26193	8.66193	9.06441
198	8.96193	9.26193	8.66193	9.05673
199	8.96193	9.26193	8.66193	9.05514
200	8.96193	9.26193	8.66193	8.99568
201	8.96193	9.26193	8.66193	8.97632
202	8.96193	9.26193	8.66193	9.01401
203	8.96193	9.26193	8.66193	9.02542
204	8.96193	9.26193	8.66193	9.02257
205	8.96193	9.26193	8.66193	9.03769
206	8.96193	9.26193	8.66193	9.03632
207	8.96193	9.26193	8.66193	9.02647
208	8.96193	9.26193	8.66193	9.04839
209	8.96193	9.26193	8.66193	9.0425
210	8.96193	9.26193	8.66193	8.99665
211	8.96193	9.26193	8.66193	9.0384
212	8.96193	9.26193	8.66193	9.02395
213	8.96193	9.26193	8.66193	8.98908
214	8.96193	9.26193	8.66193	9.00866
215	8.96193	9.26193	8.66193	9.02925
216	8.96193	9.26193	8.66193	9.04685
217	8.96193	9.26193	8.66193	9.00081
218	8.96193	9.26193	8.66193	8.97463
219	8.96193	9.26193	8.66193	8.95923
220	8.96193	9.26193	8.66193	9.00309
221	8.96193	9.26193	8.66193	9.0184
222	8.96193	9.26193	8.66193	9.06733
223	8.96193	9.26193	8.66193	9.08518
224	8.96193	9.26193	8.66193	9.03642
225	8.96193	9.26193	8.66193	9.03686
226	8.96193	9.26193	8.66193	9.00883
227	8.96193	9.26193	8.66193	8.99968
228	8.96193	9.26193	8.66193	9.05613
229	8.96193	9.26193	8.66193	9.01618
230	8.96193	9.26193	8.66193	8.98337
231	8.96193	9.26193	8.66193	9.04003
232	8.96193	9.26193	8.66193	9.02554
233	8.96193	9.26193	8.66193	9.04577
234	8.96193	9.26193	8.66193	9.02026
235	8.96193	9.26193	8.66193	9.01299
236	8.96193	9.26193	8.66193	9.02729
237	8.96193	9.26193	8.66193	9.02862
238	8.96193	9.26193	8.66193	9.04423
239	8.96193	9.26193	8.66193	9.08844
240	8.96193	9.26193	8.66193	9.07059
241	8.96193	9.26193	8.66193	8.98445
242	8.96193	9.26193	8.66193	9.01861
243	8.96193	9.26193	8.66193	9.01089
244	8.96193	9.26193	8.66193	8.98802
245	8.96193	9.26193	8.66193	9.0733
246	8.96193	9.26193	8.66193	9.08282
247	8.96193	9.26193	8.66193	9.09759
248	8.96193	9.26193	8.66193	9.11229
249	8.96193	9.26193	8.66193	9.0737
250	8.96193	9.26193	8.66193	9.06055
251	8.96193	9.26193	8.66193	9.025
252	8.96193	9.26193	8.66193	8.98017
253	8.96193	9.26193	8.66193	8.96123
254	8.96193	9.26193	8.66193	8.96999
255	8.96193	9.26193	8.66193	9.01178
256	8.96193	9.26193	8.66193	9.03983
257	8.96193	9.26193	8.66193	9.09758
258	8.96193	9.26193	8.66193	9.04661
259	8.96193	9.26193	8.66193	9.01229
260	8.96193	9.26193	8.66193	8.99727
261	8.96193	9.26193	8.66193	8.97886
262	8.96193	9.26193	8.66193	9.01936
263	8.96193	9.26193	8.66193	9.00965
264	8.96193	9.26193	8.66193	9.02583
265	8.96193	9.26193	8.66193	9.10289
266	8.96193	9.26193	8.66193	9.10971
267	8.96193	9.26193	8.66193	9.14782
268	8.96193	9.26193	8.66193	9.11136
269	8.96193	9.26193	8.66193	9.08216
270	8.96193	9.26193	8.66193	9.08088
271	8.96193	9.26193	8.66193	9.08192
272	8.96193	9.26193	8.66193	9.12406
273	8.96193	9.26193	8.66193	9.12903
274	8.96193	9.26193	8.66193	9.16008
275	8.96193	9.26193	8.66193	9.1654
276	8.96193	9.26193	8.66193	9.11253
277	8.96193	9.26193	8.66193	9.0726
278	8.96193	9.26193	8.66193	9.0737
279	8.96193	9.26193	8.66193	9.14497
280	8.96193	9.26193	8.66193	9.11578
281	8.96193	9.26193	8.66193	9.17975
282	8.96193	9.26193	8.66193	9.18872
283	8.96193	9.26193	8.66193	9.17978
284	8.96193	9.26193	8.66193	9.20585
285	8.96193	9.26193	8.66193	9.16847
286	8.96193	9.26193	8.66193	9.11623
287	8.96193	9.26193	8.66193	9.10359
288	8.96193	9.26193	8.66193	9.12357
289	8.96193	9.26193	8.66193	9.13199
290	8.96193	9.26193	8.66193	9.16532
291	8.96193	9.26193	8.66193	9.17316
292	8.96193	9.26193	8.66193	9.13218
293	8.96193	9.26193	8.66193	9.14916
294	8.96193	9.26193	8.66193	9.15622
295	8.96193	9.26193	8.66193	9.11192
296	8.96193	9.26193	8.66193	9.14146
297	8.96193	9.26193	8.66193	9.00435
298	8.96193	9.26193	8.66193	9.09494
299	8.96193	9.26193	8.66193	9.13635
300	8.96193	9.26193	8.66193	9.15929
