# Supplementary material for: Instantaneous tracking of earthquake growth with elastogravity signals
Source: Nature. 2022 May 11;606(7913):319–24. doi: 10.1038/s41586-022-04672-7 (PMC9177427; doi:10.1038/s41586-022-04672-7)
Supplement: Supplementary file 13 — Source Data Extended Data Fig. 9 [file 41586_2022_4672_MOESM13_ESM.xlsx]

## Sheet: Density_map
Time [s]	Mw	Prob. Density
1	6.0175	0
1	6.0625	0
1	6.1075	0
1	6.1525	0
1	6.1975	0
1	6.2425	0
1	6.2875	0
1	6.3325	0
1	6.3775	0
1	6.4225	0
1	6.4675	0
1	6.5125	0
1	6.5575	0
1	6.6025	0
1	6.6475	0
1	6.6925	0
1	6.7375	0
1	6.7825	0.000176367
1	6.8275	0.0207055
1	6.8725	0.0435273
1	6.9175	0.00447972
1	6.9625	0.000952381
1	7.0075	0.00031746
1	7.0525	0.000141093
1	7.0975	0
1	7.1425	7.05467e-05
1	7.1875	0.00010582
1	7.2325	0
1	7.2775	0
1	7.3225	7.05467e-05
1	7.3675	0
1	7.4125	0
1	7.4575	0
1	7.5025	0
1	7.5475	0
1	7.5925	0
1	7.6375	0
1	7.6825	0
1	7.7275	0
1	7.7725	0
1	7.8175	0
1	7.8625	0
1	7.9075	0
1	7.9525	0
1	7.9975	0
1	8.0425	0
1	8.0875	0
1	8.1325	0
1	8.1775	0
1	8.2225	0
1	8.2675	0
1	8.3125	0
1	8.3575	0
1	8.4025	0
1	8.4475	0
1	8.4925	0
1	8.5375	0
1	8.5825	0
1	8.6275	0
1	8.6725	0
1	8.7175	0
1	8.7625	0
1	8.8075	0
1	8.8525	0
1	8.8975	0
1	8.9425	0
1	8.9875	0
1	9.0325	0
1	9.0775	0
1	9.1225	0
1	9.1675	0
1	9.2125	0
1	9.2575	0
1	9.3025	0
1	9.3475	0
1	9.3925	0
1	9.4375	0
1	9.4825	0
1	9.5275	0
1	9.5725	0
1	9.6175	0
1	9.6625	0
1	9.7075	0
1	9.7525	0
1	9.7975	0
1	9.8425	0
1	9.8875	0
1	9.9325	0
1	9.9775	0
3	6.0175	0
3	6.0625	0
3	6.1075	0
3	6.1525	0
3	6.1975	0
3	6.2425	0
3	6.2875	0
3	6.3325	0
3	6.3775	0
3	6.4225	0
3	6.4675	0
3	6.5125	0
3	6.5575	0
3	6.6025	0
3	6.6475	0
3	6.6925	0
3	6.7375	3.52734e-05
3	6.7825	0.000246914
3	6.8275	0.0221869
3	6.8725	0.0414462
3	6.9175	0.00507937
3	6.9625	0.000846561
3	7.0075	0.00021164
3	7.0525	0.000246914
3	7.0975	3.52734e-05
3	7.1425	7.05467e-05
3	7.1875	0
3	7.2325	7.05467e-05
3	7.2775	0
3	7.3225	3.52734e-05
3	7.3675	3.52734e-05
3	7.4125	0
3	7.4575	0
3	7.5025	0
3	7.5475	0
3	7.5925	0
3	7.6375	0
3	7.6825	0
3	7.7275	0
3	7.7725	0
3	7.8175	0
3	7.8625	0
3	7.9075	0
3	7.9525	0
3	7.9975	0
3	8.0425	0
3	8.0875	0
3	8.1325	0
3	8.1775	0
3	8.2225	0
3	8.2675	0
3	8.3125	0
3	8.3575	0
3	8.4025	0
3	8.4475	0
3	8.4925	0
3	8.5375	0
3	8.5825	0
3	8.6275	0
3	8.6725	0
3	8.7175	0
3	8.7625	0
3	8.8075	0
3	8.8525	0
3	8.8975	0
3	8.9425	0
3	8.9875	0
3	9.0325	0
3	9.0775	0
3	9.1225	0
3	9.1675	0
3	9.2125	0
3	9.2575	0
3	9.3025	0
3	9.3475	0
3	9.3925	0
3	9.4375	0
3	9.4825	0
3	9.5275	0
3	9.5725	0
3	9.6175	0
3	9.6625	0
3	9.7075	0
3	9.7525	0
3	9.7975	0
3	9.8425	0
3	9.8875	0
3	9.9325	0
3	9.9775	0
5	6.0175	0
5	6.0625	0
5	6.1075	0
5	6.1525	0
5	6.1975	0
5	6.2425	0
5	6.2875	0
5	6.3325	0
5	6.3775	0
5	6.4225	0
5	6.4675	0
5	6.5125	0
5	6.5575	0
5	6.6025	0
5	6.6475	0
5	6.6925	0
5	6.7375	3.52734e-05
5	6.7825	0.000176367
5	6.8275	0.0230335
5	6.8725	0.0408818
5	6.9175	0.00479718
5	6.9625	0.000917108
5	7.0075	0.000282187
5	7.0525	0.000141093
5	7.0975	0
5	7.1425	3.52734e-05
5	7.1875	3.52734e-05
5	7.2325	3.52734e-05
5	7.2775	3.52734e-05
5	7.3225	0
5	7.3675	0.00010582
5	7.4125	0
5	7.4575	0
5	7.5025	0
5	7.5475	0
5	7.5925	0
5	7.6375	0
5	7.6825	0
5	7.7275	3.52734e-05
5	7.7725	0
5	7.8175	0
5	7.8625	0
5	7.9075	0
5	7.9525	0
5	7.9975	0
5	8.0425	0
5	8.0875	0
5	8.1325	0
5	8.1775	0
5	8.2225	0
5	8.2675	0
5	8.3125	0
5	8.3575	0
5	8.4025	0
5	8.4475	0
5	8.4925	0
5	8.5375	0
5	8.5825	0
5	8.6275	0
5	8.6725	0
5	8.7175	0
5	8.7625	0
5	8.8075	0
5	8.8525	0
5	8.8975	0
5	8.9425	0
5	8.9875	0
5	9.0325	0
5	9.0775	0
5	9.1225	0
5	9.1675	0
5	9.2125	0
5	9.2575	0
5	9.3025	0
5	9.3475	0
5	9.3925	0
5	9.4375	0
5	9.4825	0
5	9.5275	0
5	9.5725	0
5	9.6175	0
5	9.6625	0
5	9.7075	0
5	9.7525	0
5	9.7975	0
5	9.8425	0
5	9.8875	0
5	9.9325	0
5	9.9775	0
7	6.0175	0
7	6.0625	0
7	6.1075	0
7	6.1525	0
7	6.1975	0
7	6.2425	0
7	6.2875	0
7	6.3325	0
7	6.3775	0
7	6.4225	0
7	6.4675	0
7	6.5125	0
7	6.5575	0
7	6.6025	0
7	6.6475	0
7	6.6925	0
7	6.7375	0
7	6.7825	0.000246914
7	6.8275	0.0228219
7	6.8725	0.0414109
7	6.9175	0.00451499
7	6.9625	0.000881834
7	7.0075	0.00031746
7	7.0525	7.05467e-05
7	7.0975	3.52734e-05
7	7.1425	3.52734e-05
7	7.1875	0
7	7.2325	7.05467e-05
7	7.2775	0
7	7.3225	7.05467e-05
7	7.3675	0
7	7.4125	0
7	7.4575	0
7	7.5025	3.52734e-05
7	7.5475	0
7	7.5925	3.52734e-05
7	7.6375	0
7	7.6825	0
7	7.7275	0
7	7.7725	0
7	7.8175	0
7	7.8625	0
7	7.9075	0
7	7.9525	0
7	7.9975	0
7	8.0425	0
7	8.0875	0
7	8.1325	0
7	8.1775	0
7	8.2225	0
7	8.2675	0
7	8.3125	0
7	8.3575	0
7	8.4025	0
7	8.4475	0
7	8.4925	0
7	8.5375	0
7	8.5825	0
7	8.6275	0
7	8.6725	0
7	8.7175	0
7	8.7625	0
7	8.8075	0
7	8.8525	0
7	8.8975	0
7	8.9425	0
7	8.9875	0
7	9.0325	0
7	9.0775	0
7	9.1225	0
7	9.1675	0
7	9.2125	0
7	9.2575	0
7	9.3025	0
7	9.3475	0
7	9.3925	0
7	9.4375	0
7	9.4825	0
7	9.5275	0
7	9.5725	0
7	9.6175	0
7	9.6625	0
7	9.7075	0
7	9.7525	0
7	9.7975	0
7	9.8425	0
7	9.8875	0
7	9.9325	0
7	9.9775	0
9	6.0175	0
9	6.0625	0
9	6.1075	0
9	6.1525	0
9	6.1975	0
9	6.2425	0
9	6.2875	0
9	6.3325	0
9	6.3775	0
9	6.4225	0
9	6.4675	0
9	6.5125	0
9	6.5575	0
9	6.6025	0
9	6.6475	0
9	6.6925	0
9	6.7375	3.52734e-05
9	6.7825	0.00031746
9	6.8275	0.0220106
9	6.8725	0.0417637
9	6.9175	0.00451499
9	6.9625	0.00102293
9	7.0075	0.000458554
9	7.0525	0.00010582
9	7.0975	3.52734e-05
9	7.1425	7.05467e-05
9	7.1875	3.52734e-05
9	7.2325	0.00010582
9	7.2775	3.52734e-05
9	7.3225	0
9	7.3675	3.52734e-05
9	7.4125	0
9	7.4575	0
9	7.5025	0
9	7.5475	0
9	7.5925	0
9	7.6375	0
9	7.6825	0
9	7.7275	0
9	7.7725	0
9	7.8175	0
9	7.8625	0
9	7.9075	0
9	7.9525	0
9	7.9975	0
9	8.0425	0
9	8.0875	0
9	8.1325	0
9	8.1775	0
9	8.2225	0
9	8.2675	0
9	8.3125	0
9	8.3575	0
9	8.4025	0
9	8.4475	0
9	8.4925	0
9	8.5375	0
9	8.5825	0
9	8.6275	0
9	8.6725	0
9	8.7175	0
9	8.7625	0
9	8.8075	0
9	8.8525	0
9	8.8975	0
9	8.9425	0
9	8.9875	0
9	9.0325	0
9	9.0775	0
9	9.1225	0
9	9.1675	0
9	9.2125	0
9	9.2575	0
9	9.3025	0
9	9.3475	0
9	9.3925	0
9	9.4375	0
9	9.4825	0
9	9.5275	0
9	9.5725	0
9	9.6175	0
9	9.6625	0
9	9.7075	0
9	9.7525	0
9	9.7975	0
9	9.8425	0
9	9.8875	0
9	9.9325	0
9	9.9775	0
11	6.0175	0
11	6.0625	0
11	6.1075	0
11	6.1525	0
11	6.1975	0
11	6.2425	0
11	6.2875	0
11	6.3325	0
11	6.3775	0
11	6.4225	0
11	6.4675	0
11	6.5125	0
11	6.5575	0
11	6.6025	0
11	6.6475	0
11	6.6925	0
11	6.7375	7.05467e-05
11	6.7825	0.000176367
11	6.8275	0.022328
11	6.8725	0.0412698
11	6.9175	0.004903
11	6.9625	0.000987654
11	7.0075	0.000176367
11	7.0525	0.00010582
11	7.0975	0.000176367
11	7.1425	7.05467e-05
11	7.1875	7.05467e-05
11	7.2325	0.000141093
11	7.2775	0
11	7.3225	3.52734e-05
11	7.3675	3.52734e-05
11	7.4125	0
11	7.4575	0
11	7.5025	0
11	7.5475	0
11	7.5925	0
11	7.6375	0
11	7.6825	0
11	7.7275	0
11	7.7725	0
11	7.8175	0
11	7.8625	0
11	7.9075	0
11	7.9525	0
11	7.9975	0
11	8.0425	0
11	8.0875	0
11	8.1325	0
11	8.1775	0
11	8.2225	0
11	8.2675	0
11	8.3125	0
11	8.3575	0
11	8.4025	0
11	8.4475	0
11	8.4925	0
11	8.5375	0
11	8.5825	0
11	8.6275	0
11	8.6725	0
11	8.7175	0
11	8.7625	0
11	8.8075	0
11	8.8525	0
11	8.8975	0
11	8.9425	0
11	8.9875	0
11	9.0325	0
11	9.0775	0
11	9.1225	0
11	9.1675	0
11	9.2125	0
11	9.2575	0
11	9.3025	0
11	9.3475	0
11	9.3925	0
11	9.4375	0
11	9.4825	0
11	9.5275	0
11	9.5725	0
11	9.6175	0
11	9.6625	0
11	9.7075	0
11	9.7525	0
11	9.7975	0
11	9.8425	0
11	9.8875	0
11	9.9325	0
11	9.9775	0
13	6.0175	0
13	6.0625	0
13	6.1075	0
13	6.1525	0
13	6.1975	0
13	6.2425	0
13	6.2875	0
13	6.3325	0
13	6.3775	0
13	6.4225	0
13	6.4675	0
13	6.5125	0
13	6.5575	0
13	6.6025	0
13	6.6475	0
13	6.6925	0
13	6.7375	0
13	6.7825	0.00031746
13	6.8275	0.022328
13	6.8725	0.0414815
13	6.9175	0.00493827
13	6.9625	0.000599647
13	7.0075	0.000352734
13	7.0525	0.00010582
13	7.0975	7.05467e-05
13	7.1425	0.000141093
13	7.1875	3.52734e-05
13	7.2325	3.52734e-05
13	7.2775	7.05467e-05
13	7.3225	3.52734e-05
13	7.3675	3.52734e-05
13	7.4125	0
13	7.4575	0
13	7.5025	0
13	7.5475	0
13	7.5925	0
13	7.6375	0
13	7.6825	0
13	7.7275	0
13	7.7725	0
13	7.8175	0
13	7.8625	0
13	7.9075	0
13	7.9525	0
13	7.9975	0
13	8.0425	0
13	8.0875	0
13	8.1325	0
13	8.1775	0
13	8.2225	0
13	8.2675	0
13	8.3125	0
13	8.3575	0
13	8.4025	0
13	8.4475	0
13	8.4925	0
13	8.5375	0
13	8.5825	0
13	8.6275	0
13	8.6725	0
13	8.7175	0
13	8.7625	0
13	8.8075	0
13	8.8525	0
13	8.8975	0
13	8.9425	0
13	8.9875	0
13	9.0325	0
13	9.0775	0
13	9.1225	0
13	9.1675	0
13	9.2125	0
13	9.2575	0
13	9.3025	0
13	9.3475	0
13	9.3925	0
13	9.4375	0
13	9.4825	0
13	9.5275	0
13	9.5725	0
13	9.6175	0
13	9.6625	0
13	9.7075	0
13	9.7525	0
13	9.7975	0
13	9.8425	0
13	9.8875	0
13	9.9325	0
13	9.9775	0
15	6.0175	0
15	6.0625	0
15	6.1075	0
15	6.1525	0
15	6.1975	0
15	6.2425	0
15	6.2875	0
15	6.3325	0
15	6.3775	0
15	6.4225	0
15	6.4675	0
15	6.5125	0
15	6.5575	0
15	6.6025	0
15	6.6475	0
15	6.6925	0
15	6.7375	3.52734e-05
15	6.7825	0.000141093
15	6.8275	0.00366843
15	6.8725	0.00779541
15	6.9175	0.00130511
15	6.9625	0.000705467
15	7.0075	0.00126984
15	7.0525	0.00218695
15	7.0975	0.00268078
15	7.1425	0.00483245
15	7.1875	0.00656085
15	7.2325	0.00892416
15	7.2775	0.010194
15	7.3225	0.0064903
15	7.3675	0.00426808
15	7.4125	0.00328042
15	7.4575	0.00243386
15	7.5025	0.00126984
15	7.5475	0.000881834
15	7.5925	0.000493827
15	7.6375	0.00042328
15	7.6825	0.00021164
15	7.7275	0.000141093
15	7.7725	7.05467e-05
15	7.8175	0.00010582
15	7.8625	0.00010582
15	7.9075	7.05467e-05
15	7.9525	0
15	7.9975	0
15	8.0425	0
15	8.0875	0
15	8.1325	0
15	8.1775	0
15	8.2225	0
15	8.2675	0
15	8.3125	0
15	8.3575	0
15	8.4025	0
15	8.4475	0
15	8.4925	0
15	8.5375	0
15	8.5825	0
15	8.6275	0
15	8.6725	0
15	8.7175	0
15	8.7625	0
15	8.8075	0
15	8.8525	0
15	8.8975	0
15	8.9425	0
15	8.9875	0
15	9.0325	0
15	9.0775	0
15	9.1225	0
15	9.1675	0
15	9.2125	0
15	9.2575	0
15	9.3025	0
15	9.3475	0
15	9.3925	0
15	9.4375	0
15	9.4825	0
15	9.5275	0
15	9.5725	0
15	9.6175	0
15	9.6625	0
15	9.7075	0
15	9.7525	0
15	9.7975	0
15	9.8425	0
15	9.8875	0
15	9.9325	0
15	9.9775	0
17	6.0175	0
17	6.0625	0
17	6.1075	0
17	6.1525	0
17	6.1975	0
17	6.2425	0
17	6.2875	0
17	6.3325	0
17	6.3775	0
17	6.4225	0
17	6.4675	0
17	6.5125	0
17	6.5575	0
17	6.6025	0
17	6.6475	0
17	6.6925	0
17	6.7375	7.05467e-05
17	6.7825	0
17	6.8275	0.00356261
17	6.8725	0.00663139
17	6.9175	0.00134039
17	6.9625	0.000740741
17	7.0075	0.00126984
17	7.0525	0.00246914
17	7.0975	0.00310406
17	7.1425	0.00465608
17	7.1875	0.00634921
17	7.2325	0.00934744
17	7.2775	0.00938272
17	7.3225	0.00786596
17	7.3675	0.00426808
17	7.4125	0.00363316
17	7.4575	0.00236332
17	7.5025	0.00155203
17	7.5475	0.000670194
17	7.5925	0.000529101
17	7.6375	0.00021164
17	7.6825	0.00010582
17	7.7275	0.00021164
17	7.7725	0.000141093
17	7.8175	3.52734e-05
17	7.8625	3.52734e-05
17	7.9075	0
17	7.9525	0
17	7.9975	0
17	8.0425	0
17	8.0875	0
17	8.1325	0
17	8.1775	0
17	8.2225	0
17	8.2675	0
17	8.3125	0
17	8.3575	0
17	8.4025	0
17	8.4475	0
17	8.4925	0
17	8.5375	0
17	8.5825	0
17	8.6275	0
17	8.6725	0
17	8.7175	0
17	8.7625	0
17	8.8075	0
17	8.8525	0
17	8.8975	0
17	8.9425	0
17	8.9875	0
17	9.0325	0
17	9.0775	0
17	9.1225	0
17	9.1675	0
17	9.2125	0
17	9.2575	0
17	9.3025	0
17	9.3475	0
17	9.3925	0
17	9.4375	0
17	9.4825	0
17	9.5275	0
17	9.5725	0
17	9.6175	0
17	9.6625	0
17	9.7075	0
17	9.7525	0
17	9.7975	0
17	9.8425	0
17	9.8875	0
17	9.9325	0
17	9.9775	0
19	6.0175	0
19	6.0625	0
19	6.1075	0
19	6.1525	0
19	6.1975	0
19	6.2425	0
19	6.2875	0
19	6.3325	0
19	6.3775	0
19	6.4225	0
19	6.4675	0
19	6.5125	0
19	6.5575	0
19	6.6025	0
19	6.6475	0
19	6.6925	0
19	6.7375	0
19	6.7825	0
19	6.8275	0.000176367
19	6.8725	0.000846561
19	6.9175	0.00021164
19	6.9625	0.0010582
19	7.0075	0.0017284
19	7.0525	0.00229277
19	7.0975	0.00366843
19	7.1425	0.0059612
19	7.1875	0.00716049
19	7.2325	0.0080776
19	7.2775	0.00846561
19	7.3225	0.00719577
19	7.3675	0.00507937
19	7.4125	0.00462081
19	7.4575	0.00388007
19	7.5025	0.00426808
19	7.5475	0.00250441
19	7.5925	0.00134039
19	7.6375	0.000776014
19	7.6825	0.00031746
19	7.7275	0.00042328
19	7.7725	7.05467e-05
19	7.8175	0.000176367
19	7.8625	0.000141093
19	7.9075	7.05467e-05
19	7.9525	3.52734e-05
19	7.9975	0
19	8.0425	0
19	8.0875	0
19	8.1325	0
19	8.1775	0
19	8.2225	0
19	8.2675	0
19	8.3125	0
19	8.3575	0
19	8.4025	0
19	8.4475	0
19	8.4925	0
19	8.5375	0
19	8.5825	0
19	8.6275	0
19	8.6725	0
19	8.7175	0
19	8.7625	0
19	8.8075	0
19	8.8525	0
19	8.8975	0
19	8.9425	0
19	8.9875	0
19	9.0325	0
19	9.0775	0
19	9.1225	0
19	9.1675	0
19	9.2125	0
19	9.2575	0
19	9.3025	0
19	9.3475	0
19	9.3925	0
19	9.4375	0
19	9.4825	0
19	9.5275	0
19	9.5725	0
19	9.6175	0
19	9.6625	0
19	9.7075	0
19	9.7525	0
19	9.7975	0
19	9.8425	0
19	9.8875	0
19	9.9325	0
19	9.9775	0
21	6.0175	0
21	6.0625	0
21	6.1075	0
21	6.1525	0
21	6.1975	0
21	6.2425	0
21	6.2875	0
21	6.3325	0
21	6.3775	0
21	6.4225	0
21	6.4675	0
21	6.5125	0
21	6.5575	0
21	6.6025	0.000176367
21	6.6475	0.000388007
21	6.6925	0.000458554
21	6.7375	0.000634921
21	6.7825	0.000740741
21	6.8275	0.00148148
21	6.8725	0.00165785
21	6.9175	0.00148148
21	6.9625	0.00126984
21	7.0075	0.00229277
21	7.0525	0.00236332
21	7.0975	0.00409171
21	7.1425	0.00458554
21	7.1875	0.00564374
21	7.2325	0.00723104
21	7.2775	0.00603175
21	7.3225	0.00557319
21	7.3675	0.004903
21	7.4125	0.00402116
21	7.4575	0.00356261
21	7.5025	0.0038448
21	7.5475	0.00261023
21	7.5925	0.00169312
21	7.6375	0.00112875
21	7.6825	0.000776014
21	7.7275	0.000493827
21	7.7725	0.000352734
21	7.8175	0.00031746
21	7.8625	0.000246914
21	7.9075	0.000176367
21	7.9525	0.00010582
21	7.9975	0.00010582
21	8.0425	3.52734e-05
21	8.0875	0
21	8.1325	3.52734e-05
21	8.1775	3.52734e-05
21	8.2225	0
21	8.2675	0
21	8.3125	0
21	8.3575	0
21	8.4025	0
21	8.4475	0
21	8.4925	0
21	8.5375	0
21	8.5825	0
21	8.6275	0
21	8.6725	0
21	8.7175	0
21	8.7625	0
21	8.8075	0
21	8.8525	0
21	8.8975	0
21	8.9425	0
21	8.9875	0
21	9.0325	0
21	9.0775	0
21	9.1225	0
21	9.1675	0
21	9.2125	0
21	9.2575	0
21	9.3025	0
21	9.3475	0
21	9.3925	0
21	9.4375	0
21	9.4825	0
21	9.5275	0
21	9.5725	0
21	9.6175	0
21	9.6625	0
21	9.7075	0
21	9.7525	0
21	9.7975	0
21	9.8425	0
21	9.8875	0
21	9.9325	0
21	9.9775	0
23	6.0175	0
23	6.0625	0
23	6.1075	0
23	6.1525	0
23	6.1975	0
23	6.2425	0
23	6.2875	0
23	6.3325	0
23	6.3775	0
23	6.4225	0
23	6.4675	0
23	6.5125	0
23	6.5575	0
23	6.6025	0.000352734
23	6.6475	0.000634921
23	6.6925	0.00102293
23	6.7375	0.00208113
23	6.7825	0.00299824
23	6.8275	0.00292769
23	6.8725	0.00338624
23	6.9175	0.0033157
23	6.9625	0.00335097
23	7.0075	0.00373898
23	7.0525	0.00253968
23	7.0975	0.00356261
23	7.1425	0.00395062
23	7.1875	0.00352734
23	7.2325	0.0042328
23	7.2775	0.00359788
23	7.3225	0.00268078
23	7.3675	0.00236332
23	7.4125	0.00289242
23	7.4575	0.00299824
23	7.5025	0.00352734
23	7.5475	0.0021164
23	7.5925	0.0021164
23	7.6375	0.00169312
23	7.6825	0.000811287
23	7.7275	0.00102293
23	7.7725	0.000811287
23	7.8175	0.000564374
23	7.8625	0.000388007
23	7.9075	0.00042328
23	7.9525	0.00021164
23	7.9975	0.00021164
23	8.0425	0.000246914
23	8.0875	0.00010582
23	8.1325	7.05467e-05
23	8.1775	7.05467e-05
23	8.2225	0
23	8.2675	0
23	8.3125	0
23	8.3575	0
23	8.4025	0
23	8.4475	0
23	8.4925	0
23	8.5375	0
23	8.5825	0
23	8.6275	0
23	8.6725	0
23	8.7175	0
23	8.7625	0
23	8.8075	0
23	8.8525	0
23	8.8975	0
23	8.9425	0
23	8.9875	0
23	9.0325	0
23	9.0775	0
23	9.1225	0
23	9.1675	0
23	9.2125	0
23	9.2575	0
23	9.3025	0
23	9.3475	0
23	9.3925	0
23	9.4375	0
23	9.4825	0
23	9.5275	0
23	9.5725	0
23	9.6175	0
23	9.6625	0
23	9.7075	0
23	9.7525	0
23	9.7975	0
23	9.8425	0
23	9.8875	0
23	9.9325	0
23	9.9775	0
25	6.0175	0
25	6.0625	0
25	6.1075	0
25	6.1525	0
25	6.1975	0
25	6.2425	0
25	6.2875	0
25	6.3325	0
25	6.3775	0
25	6.4225	0
25	6.4675	0
25	6.5125	0
25	6.5575	0
25	6.6025	0.00042328
25	6.6475	0.000740741
25	6.6925	0.00162257
25	6.7375	0.00253968
25	6.7825	0.00380952
25	6.8275	0.00356261
25	6.8725	0.00338624
25	6.9175	0.0038448
25	6.9625	0.00366843
25	7.0075	0.00352734
25	7.0525	0.00359788
25	7.0975	0.00299824
25	7.1425	0.00299824
25	7.1875	0.00320988
25	7.2325	0.00253968
25	7.2775	0.00310406
25	7.3225	0.0027866
25	7.3675	0.00250441
25	7.4125	0.00250441
25	7.4575	0.0026455
25	7.5025	0.00275132
25	7.5475	0.00261023
25	7.5925	0.00232804
25	7.6375	0.00201058
25	7.6825	0.00137566
25	7.7275	0.000881834
25	7.7725	0.000529101
25	7.8175	0.000458554
25	7.8625	0.00031746
25	7.9075	0.000493827
25	7.9525	0.000282187
25	7.9975	0.00010582
25	8.0425	0.00021164
25	8.0875	7.05467e-05
25	8.1325	3.52734e-05
25	8.1775	3.52734e-05
25	8.2225	0
25	8.2675	3.52734e-05
25	8.3125	0
25	8.3575	0
25	8.4025	0
25	8.4475	0
25	8.4925	0
25	8.5375	0
25	8.5825	0
25	8.6275	0
25	8.6725	0
25	8.7175	0
25	8.7625	0
25	8.8075	0
25	8.8525	0
25	8.8975	0
25	8.9425	0
25	8.9875	0
25	9.0325	0
25	9.0775	0
25	9.1225	0
25	9.1675	0
25	9.2125	0
25	9.2575	0
25	9.3025	0
25	9.3475	0
25	9.3925	0
25	9.4375	0
25	9.4825	0
25	9.5275	0
25	9.5725	0
25	9.6175	0
25	9.6625	0
25	9.7075	0
25	9.7525	0
25	9.7975	0
25	9.8425	0
25	9.8875	0
25	9.9325	0
25	9.9775	0
27	6.0175	0
27	6.0625	0
27	6.1075	0
27	6.1525	0
27	6.1975	0
27	6.2425	0
27	6.2875	0
27	6.3325	0
27	6.3775	0
27	6.4225	0
27	6.4675	0
27	6.5125	0
27	6.5575	0.00010582
27	6.6025	0.000634921
27	6.6475	0.000811287
27	6.6925	0.00194004
27	6.7375	0.00313933
27	6.7825	0.00328042
27	6.8275	0.00398589
27	6.8725	0.00359788
27	6.9175	0.0038448
27	6.9625	0.00342152
27	7.0075	0.00412698
27	7.0525	0.00349206
27	7.0975	0.00320988
27	7.1425	0.00345679
27	7.1875	0.00299824
27	7.2325	0.00268078
27	7.2775	0.00261023
27	7.3225	0.0022575
27	7.3675	0.00204586
27	7.4125	0.00243386
27	7.4575	0.0022575
27	7.5025	0.00292769
27	7.5475	0.00208113
27	7.5925	0.0022575
27	7.6375	0.00183422
27	7.6825	0.00165785
27	7.7275	0.00102293
27	7.7725	0.000846561
27	7.8175	0.000458554
27	7.8625	0.00031746
27	7.9075	0.000141093
27	7.9525	0.00010582
27	7.9975	0.000246914
27	8.0425	7.05467e-05
27	8.0875	7.05467e-05
27	8.1325	0.00010582
27	8.1775	7.05467e-05
27	8.2225	0
27	8.2675	0
27	8.3125	0
27	8.3575	0
27	8.4025	0
27	8.4475	0
27	8.4925	0
27	8.5375	0
27	8.5825	0
27	8.6275	0
27	8.6725	0
27	8.7175	0
27	8.7625	0
27	8.8075	0
27	8.8525	0
27	8.8975	0
27	8.9425	0
27	8.9875	0
27	9.0325	0
27	9.0775	0
27	9.1225	0
27	9.1675	0
27	9.2125	0
27	9.2575	0
27	9.3025	0
27	9.3475	0
27	9.3925	0
27	9.4375	0
27	9.4825	0
27	9.5275	0
27	9.5725	0
27	9.6175	0
27	9.6625	0
27	9.7075	0
27	9.7525	0
27	9.7975	0
27	9.8425	0
27	9.8875	0
27	9.9325	0
27	9.9775	0
29	6.0175	0
29	6.0625	0
29	6.1075	0
29	6.1525	0
29	6.1975	0
29	6.2425	0
29	6.2875	0
29	6.3325	0
29	6.3775	0
29	6.4225	0
29	6.4675	0
29	6.5125	0
29	6.5575	0.00021164
29	6.6025	0.000493827
29	6.6475	0.00102293
29	6.6925	0.00229277
29	6.7375	0.0031746
29	6.7825	0.00412698
29	6.8275	0.0043739
29	6.8725	0.00352734
29	6.9175	0.00366843
29	6.9625	0.0033157
29	7.0075	0.0033157
29	7.0525	0.00342152
29	7.0975	0.00349206
29	7.1425	0.00236332
29	7.1875	0.00243386
29	7.2325	0.00296296
29	7.2775	0.00239859
29	7.3225	0.00232804
29	7.3675	0.00229277
29	7.4125	0.0022575
29	7.4575	0.00208113
29	7.5025	0.00236332
29	7.5475	0.0022575
29	7.5925	0.00253968
29	7.6375	0.00215168
29	7.6825	0.00148148
29	7.7275	0.0015873
29	7.7725	0.000634921
29	7.8175	0.000634921
29	7.8625	0.000529101
29	7.9075	0.00021164
29	7.9525	0.000176367
29	7.9975	3.52734e-05
29	8.0425	0.000176367
29	8.0875	3.52734e-05
29	8.1325	0.00010582
29	8.1775	7.05467e-05
29	8.2225	0
29	8.2675	0
29	8.3125	0
29	8.3575	0
29	8.4025	0
29	8.4475	0
29	8.4925	0
29	8.5375	0
29	8.5825	0
29	8.6275	0
29	8.6725	0
29	8.7175	0
29	8.7625	0
29	8.8075	0
29	8.8525	0
29	8.8975	0
29	8.9425	0
29	8.9875	0
29	9.0325	0
29	9.0775	0
29	9.1225	0
29	9.1675	0
29	9.2125	0
29	9.2575	0
29	9.3025	0
29	9.3475	0
29	9.3925	0
29	9.4375	0
29	9.4825	0
29	9.5275	0
29	9.5725	0
29	9.6175	0
29	9.6625	0
29	9.7075	0
29	9.7525	0
29	9.7975	0
29	9.8425	0
29	9.8875	0
29	9.9325	0
29	9.9775	0
31	6.0175	0
31	6.0625	0
31	6.1075	0
31	6.1525	0
31	6.1975	0
31	6.2425	0
31	6.2875	0
31	6.3325	0
31	6.3775	0
31	6.4225	0
31	6.4675	7.05467e-05
31	6.5125	0.00042328
31	6.5575	0.000987654
31	6.6025	0.00144621
31	6.6475	0.00176367
31	6.6925	0.00289242
31	6.7375	0.0037037
31	6.7825	0.00440917
31	6.8275	0.00391534
31	6.8725	0.00320988
31	6.9175	0.00299824
31	6.9625	0.00338624
31	7.0075	0.00296296
31	7.0525	0.00296296
31	7.0975	0.00246914
31	7.1425	0.00292769
31	7.1875	0.0026455
31	7.2325	0.00236332
31	7.2775	0.00215168
31	7.3225	0.00208113
31	7.3675	0.0021164
31	7.4125	0.00165785
31	7.4575	0.00183422
31	7.5025	0.0021164
31	7.5475	0.0022575
31	7.5925	0.00229277
31	7.6375	0.00169312
31	7.6825	0.00186949
31	7.7275	0.00144621
31	7.7725	0.000776014
31	7.8175	0.000811287
31	7.8625	0.000846561
31	7.9075	0.000282187
31	7.9525	0.000282187
31	7.9975	3.52734e-05
31	8.0425	0.000141093
31	8.0875	0.000141093
31	8.1325	0.00010582
31	8.1775	7.05467e-05
31	8.2225	0
31	8.2675	0
31	8.3125	0
31	8.3575	0
31	8.4025	0
31	8.4475	0
31	8.4925	0
31	8.5375	0
31	8.5825	0
31	8.6275	0
31	8.6725	0
31	8.7175	0
31	8.7625	0
31	8.8075	0
31	8.8525	0
31	8.8975	0
31	8.9425	0
31	8.9875	0
31	9.0325	0
31	9.0775	0
31	9.1225	0
31	9.1675	0
31	9.2125	0
31	9.2575	0
31	9.3025	0
31	9.3475	0
31	9.3925	0
31	9.4375	0
31	9.4825	0
31	9.5275	0
31	9.5725	0
31	9.6175	0
31	9.6625	0
31	9.7075	0
31	9.7525	0
31	9.7975	0
31	9.8425	0
31	9.8875	0
31	9.9325	0
31	9.9775	0
33	6.0175	0
33	6.0625	0
33	6.1075	0
33	6.1525	0
33	6.1975	0
33	6.2425	0
33	6.2875	0.000176367
33	6.3325	0.000141093
33	6.3775	0.000282187
33	6.4225	0.000952381
33	6.4675	0.00208113
33	6.5125	0.00176367
33	6.5575	0.0027866
33	6.6025	0.00363316
33	6.6475	0.00349206
33	6.6925	0.00352734
33	6.7375	0.00426808
33	6.7825	0.00345679
33	6.8275	0.00373898
33	6.8725	0.0033157
33	6.9175	0.00271605
33	6.9625	0.00257496
33	7.0075	0.00246914
33	7.0525	0.00253968
33	7.0975	0.00201058
33	7.1425	0.00148148
33	7.1875	0.00155203
33	7.2325	0.00144621
33	7.2775	0.00155203
33	7.3225	0.00148148
33	7.3675	0.00141093
33	7.4125	0.00134039
33	7.4575	0.00137566
33	7.5025	0.00186949
33	7.5475	0.00179894
33	7.5925	0.00169312
33	7.6375	0.00155203
33	7.6825	0.00141093
33	7.7275	0.00123457
33	7.7725	0.000670194
33	7.8175	0.000564374
33	7.8625	0.000493827
33	7.9075	0.00042328
33	7.9525	0.000282187
33	7.9975	0.000176367
33	8.0425	0.000246914
33	8.0875	0.000141093
33	8.1325	0.000141093
33	8.1775	0.000176367
33	8.2225	7.05467e-05
33	8.2675	3.52734e-05
33	8.3125	0
33	8.3575	0
33	8.4025	0
33	8.4475	0
33	8.4925	0
33	8.5375	0
33	8.5825	0
33	8.6275	0
33	8.6725	0
33	8.7175	0
33	8.7625	0
33	8.8075	0
33	8.8525	0
33	8.8975	0
33	8.9425	0
33	8.9875	0
33	9.0325	0
33	9.0775	0
33	9.1225	0
33	9.1675	0
33	9.2125	0
33	9.2575	0
33	9.3025	0
33	9.3475	0
33	9.3925	0
33	9.4375	0
33	9.4825	0
33	9.5275	0
33	9.5725	0
33	9.6175	0
33	9.6625	0
33	9.7075	0
33	9.7525	0
33	9.7975	0
33	9.8425	0
33	9.8875	0
33	9.9325	0
33	9.9775	0
35	6.0175	0
35	6.0625	0
35	6.1075	0
35	6.1525	0
35	6.1975	0
35	6.2425	3.52734e-05
35	6.2875	0.000141093
35	6.3325	0.000458554
35	6.3775	0.000917108
35	6.4225	0.00236332
35	6.4675	0.00345679
35	6.5125	0.00433862
35	6.5575	0.00479718
35	6.6025	0.00507937
35	6.6475	0.00511464
35	6.6925	0.00433862
35	6.7375	0.00352734
35	6.7825	0.00335097
35	6.8275	0.00296296
35	6.8725	0.00239859
35	6.9175	0.00204586
35	6.9625	0.00141093
35	7.0075	0.00119929
35	7.0525	0.00151675
35	7.0975	0.00134039
35	7.1425	0.0010582
35	7.1875	0.00116402
35	7.2325	0.000917108
35	7.2775	0.00109347
35	7.3225	0.000776014
35	7.3675	0.000811287
35	7.4125	0.00130511
35	7.4575	0.00126984
35	7.5025	0.00112875
35	7.5475	0.00134039
35	7.5925	0.00123457
35	7.6375	0.00126984
35	7.6825	0.0010582
35	7.7275	0.000987654
35	7.7725	0.000564374
35	7.8175	0.000776014
35	7.8625	0.000493827
35	7.9075	0.000458554
35	7.9525	0.000564374
35	7.9975	0.00042328
35	8.0425	0.000246914
35	8.0875	0.000352734
35	8.1325	0.00021164
35	8.1775	7.05467e-05
35	8.2225	3.52734e-05
35	8.2675	0.00010582
35	8.3125	3.52734e-05
35	8.3575	0
35	8.4025	0
35	8.4475	0
35	8.4925	0
35	8.5375	0
35	8.5825	0
35	8.6275	0
35	8.6725	0
35	8.7175	0
35	8.7625	0
35	8.8075	0
35	8.8525	0
35	8.8975	0
35	8.9425	0
35	8.9875	0
35	9.0325	0
35	9.0775	0
35	9.1225	0
35	9.1675	0
35	9.2125	0
35	9.2575	0
35	9.3025	0
35	9.3475	0
35	9.3925	0
35	9.4375	0
35	9.4825	0
35	9.5275	0
35	9.5725	0
35	9.6175	0
35	9.6625	0
35	9.7075	0
35	9.7525	0
35	9.7975	0
35	9.8425	0
35	9.8875	0
35	9.9325	0
35	9.9775	0
37	6.0175	0
37	6.0625	0
37	6.1075	0
37	6.1525	0
37	6.1975	0
37	6.2425	3.52734e-05
37	6.2875	0
37	6.3325	0.000458554
37	6.3775	0.000493827
37	6.4225	0.00208113
37	6.4675	0.00271605
37	6.5125	0.00444444
37	6.5575	0.00522046
37	6.6025	0.00574956
37	6.6475	0.00472663
37	6.6925	0.00430335
37	6.7375	0.0042328
37	6.7825	0.00345679
37	6.8275	0.00310406
37	6.8725	0.00243386
37	6.9175	0.00208113
37	6.9625	0.00144621
37	7.0075	0.00155203
37	7.0525	0.00144621
37	7.0975	0.000811287
37	7.1425	0.00123457
37	7.1875	0.000740741
37	7.2325	0.00119929
37	7.2775	0.000987654
37	7.3225	0.000776014
37	7.3675	0.00112875
37	7.4125	0.00102293
37	7.4575	0.00123457
37	7.5025	0.000776014
37	7.5475	0.00119929
37	7.5925	0.00162257
37	7.6375	0.00141093
37	7.6825	0.00112875
37	7.7275	0.0010582
37	7.7725	0.000846561
37	7.8175	0.000705467
37	7.8625	0.000458554
37	7.9075	0.000388007
37	7.9525	0.000282187
37	7.9975	0.000493827
37	8.0425	0.000176367
37	8.0875	0.00031746
37	8.1325	0.000141093
37	8.1775	0.000141093
37	8.2225	0.00010582
37	8.2675	0.00010582
37	8.3125	0
37	8.3575	7.05467e-05
37	8.4025	0
37	8.4475	0
37	8.4925	0
37	8.5375	0
37	8.5825	0
37	8.6275	0
37	8.6725	0
37	8.7175	0
37	8.7625	0
37	8.8075	0
37	8.8525	0
37	8.8975	0
37	8.9425	0
37	8.9875	0
37	9.0325	0
37	9.0775	0
37	9.1225	0
37	9.1675	0
37	9.2125	0
37	9.2575	0
37	9.3025	0
37	9.3475	0
37	9.3925	0
37	9.4375	0
37	9.4825	0
37	9.5275	0
37	9.5725	0
37	9.6175	0
37	9.6625	0
37	9.7075	0
37	9.7525	0
37	9.7975	0
37	9.8425	0
37	9.8875	0
37	9.9325	0
37	9.9775	0
39	6.0175	0
39	6.0625	0
39	6.1075	0
39	6.1525	0
39	6.1975	0
39	6.2425	3.52734e-05
39	6.2875	0.00010582
39	6.3325	0.000529101
39	6.3775	0.000987654
39	6.4225	0.00201058
39	6.4675	0.00338624
39	6.5125	0.00416226
39	6.5575	0.00462081
39	6.6025	0.00522046
39	6.6475	0.00507937
39	6.6925	0.00472663
39	6.7375	0.00352734
39	6.7825	0.00345679
39	6.8275	0.00289242
39	6.8725	0.00201058
39	6.9175	0.00208113
39	6.9625	0.00186949
39	7.0075	0.00162257
39	7.0525	0.00148148
39	7.0975	0.00134039
39	7.1425	0.00109347
39	7.1875	0.000987654
39	7.2325	0.00109347
39	7.2775	0.000705467
39	7.3225	0.0010582
39	7.3675	0.000987654
39	7.4125	0.000881834
39	7.4575	0.00116402
39	7.5025	0.00123457
39	7.5475	0.00119929
39	7.5925	0.00126984
39	7.6375	0.00137566
39	7.6825	0.000811287
39	7.7275	0.000917108
39	7.7725	0.000952381
39	7.8175	0.000846561
39	7.8625	0.000705467
39	7.9075	0.000599647
39	7.9525	0.00042328
39	7.9975	0.000282187
39	8.0425	0.000246914
39	8.0875	7.05467e-05
39	8.1325	7.05467e-05
39	8.1775	0.000141093
39	8.2225	7.05467e-05
39	8.2675	0.00010582
39	8.3125	0.00010582
39	8.3575	0
39	8.4025	0
39	8.4475	0
39	8.4925	0
39	8.5375	0
39	8.5825	0
39	8.6275	0
39	8.6725	0
39	8.7175	0
39	8.7625	0
39	8.8075	0
39	8.8525	0
39	8.8975	0
39	8.9425	0
39	8.9875	0
39	9.0325	0
39	9.0775	0
39	9.1225	0
39	9.1675	0
39	9.2125	0
39	9.2575	0
39	9.3025	0
39	9.3475	0
39	9.3925	0
39	9.4375	0
39	9.4825	0
39	9.5275	0
39	9.5725	0
39	9.6175	0
39	9.6625	0
39	9.7075	0
39	9.7525	0
39	9.7975	0
39	9.8425	0
39	9.8875	0
39	9.9325	0
39	9.9775	0
41	6.0175	0
41	6.0625	0
41	6.1075	0
41	6.1525	0
41	6.1975	0
41	6.2425	7.05467e-05
41	6.2875	0
41	6.3325	0.000634921
41	6.3775	0.00123457
41	6.4225	0.00222222
41	6.4675	0.00388007
41	6.5125	0.00388007
41	6.5575	0.00546737
41	6.6025	0.00550265
41	6.6475	0.00511464
41	6.6925	0.00440917
41	6.7375	0.00366843
41	6.7825	0.00310406
41	6.8275	0.0026455
41	6.8725	0.00232804
41	6.9175	0.0015873
41	6.9625	0.0015873
41	7.0075	0.0010582
41	7.0525	0.00126984
41	7.0975	0.00165785
41	7.1425	0.00176367
41	7.1875	0.000846561
41	7.2325	0.00102293
41	7.2775	0.000599647
41	7.3225	0.000846561
41	7.3675	0.000987654
41	7.4125	0.00102293
41	7.4575	0.000811287
41	7.5025	0.00137566
41	7.5475	0.00141093
41	7.5925	0.00112875
41	7.6375	0.00112875
41	7.6825	0.0010582
41	7.7275	0.00112875
41	7.7725	0.000952381
41	7.8175	0.000493827
41	7.8625	0.000599647
41	7.9075	0.000493827
41	7.9525	0.00021164
41	7.9975	0.00031746
41	8.0425	0.000176367
41	8.0875	0.000388007
41	8.1325	0.00021164
41	8.1775	3.52734e-05
41	8.2225	7.05467e-05
41	8.2675	3.52734e-05
41	8.3125	3.52734e-05
41	8.3575	3.52734e-05
41	8.4025	3.52734e-05
41	8.4475	0
41	8.4925	0
41	8.5375	0
41	8.5825	0
41	8.6275	0
41	8.6725	0
41	8.7175	0
41	8.7625	0
41	8.8075	0
41	8.8525	0
41	8.8975	0
41	8.9425	0
41	8.9875	0
41	9.0325	0
41	9.0775	0
41	9.1225	0
41	9.1675	0
41	9.2125	0
41	9.2575	0
41	9.3025	0
41	9.3475	0
41	9.3925	0
41	9.4375	0
41	9.4825	0
41	9.5275	0
41	9.5725	0
41	9.6175	0
41	9.6625	0
41	9.7075	0
41	9.7525	0
41	9.7975	0
41	9.8425	0
41	9.8875	0
41	9.9325	0
41	9.9775	0
43	6.0175	0
43	6.0625	0
43	6.1075	0
43	6.1525	0
43	6.1975	0
43	6.2425	7.05467e-05
43	6.2875	0.00031746
43	6.3325	0.000670194
43	6.3775	0.00155203
43	6.4225	0.0031746
43	6.4675	0.00405644
43	6.5125	0.0047619
43	6.5575	0.00529101
43	6.6025	0.0043739
43	6.6475	0.00426808
43	6.6925	0.0042328
43	6.7375	0.00380952
43	6.7825	0.00292769
43	6.8275	0.00246914
43	6.8725	0.00186949
43	6.9175	0.00183422
43	6.9625	0.00165785
43	7.0075	0.0010582
43	7.0525	0.00141093
43	7.0975	0.00151675
43	7.1425	0.0017284
43	7.1875	0.00102293
43	7.2325	0.00130511
43	7.2775	0.000705467
43	7.3225	0.000670194
43	7.3675	0.00130511
43	7.4125	0.000881834
43	7.4575	0.000917108
43	7.5025	0.00169312
43	7.5475	0.00134039
43	7.5925	0.0010582
43	7.6375	0.000740741
43	7.6825	0.00126984
43	7.7275	0.000917108
43	7.7725	0.000564374
43	7.8175	0.000388007
43	7.8625	0.000634921
43	7.9075	0.000599647
43	7.9525	0.000246914
43	7.9975	0.000352734
43	8.0425	0.000282187
43	8.0875	0.000176367
43	8.1325	7.05467e-05
43	8.1775	0.000141093
43	8.2225	0
43	8.2675	0
43	8.3125	7.05467e-05
43	8.3575	3.52734e-05
43	8.4025	7.05467e-05
43	8.4475	3.52734e-05
43	8.4925	0
43	8.5375	0
43	8.5825	0
43	8.6275	0
43	8.6725	0
43	8.7175	0
43	8.7625	0
43	8.8075	0
43	8.8525	0
43	8.8975	0
43	8.9425	0
43	8.9875	0
43	9.0325	0
43	9.0775	0
43	9.1225	0
43	9.1675	0
43	9.2125	0
43	9.2575	0
43	9.3025	0
43	9.3475	0
43	9.3925	0
43	9.4375	0
43	9.4825	0
43	9.5275	0
43	9.5725	0
43	9.6175	0
43	9.6625	0
43	9.7075	0
43	9.7525	0
43	9.7975	0
43	9.8425	0
43	9.8875	0
43	9.9325	0
43	9.9775	0
45	6.0175	0
45	6.0625	0
45	6.1075	0
45	6.1525	0
45	6.1975	0
45	6.2425	7.05467e-05
45	6.2875	0.000599647
45	6.3325	0.000811287
45	6.3775	0.00201058
45	6.4225	0.00306878
45	6.4675	0.0047619
45	6.5125	0.00486772
45	6.5575	0.00500882
45	6.6025	0.00419753
45	6.6475	0.00430335
45	6.6925	0.00373898
45	6.7375	0.00391534
45	6.7825	0.00257496
45	6.8275	0.0022575
45	6.8725	0.00218695
45	6.9175	0.00162257
45	6.9625	0.00169312
45	7.0075	0.0017284
45	7.0525	0.00165785
45	7.0975	0.00151675
45	7.1425	0.00130511
45	7.1875	0.00109347
45	7.2325	0.00119929
45	7.2775	0.000881834
45	7.3225	0.000670194
45	7.3675	0.000705467
45	7.4125	0.000987654
45	7.4575	0.00134039
45	7.5025	0.000917108
45	7.5475	0.00119929
45	7.5925	0.00102293
45	7.6375	0.00109347
45	7.6825	0.000987654
45	7.7275	0.000881834
45	7.7725	0.000705467
45	7.8175	0.000634921
[truncated: 12,063 more rows]

## Sheet: Prediction_statistics
Time [s]	Prediction 5th perc.	Prediction Q1	Prediction Q2 (median)	Prediction Q3	Prediction 95th perc.
1	6.82917	6.84744	6.85866	6.87252	6.90987
2	6.82873	6.84711	6.85885	6.8724	6.90984
3	6.8296	6.84671	6.85813	6.87187	6.90959
4	6.83006	6.84636	6.85755	6.87205	6.91218
5	6.829	6.84658	6.85824	6.87237	6.91287
6	6.83021	6.84715	6.85777	6.87196	6.91068
7	6.82993	6.84595	6.85816	6.87183	6.9098
8	6.82998	6.84618	6.85832	6.87377	6.91175
9	6.82823	6.8463	6.85759	6.87255	6.91273
10	6.82989	6.847	6.85778	6.87211	6.9138
11	6.82763	6.84665	6.85783	6.87101	6.9171
12	6.82801	6.84596	6.85745	6.87167	6.91548
13	6.82737	6.84606	6.85821	6.87203	6.91465
14	6.82754	6.84613	6.85841	6.87266	6.91228
15	6.84874	7.07287	7.22543	7.30706	7.47812
16	6.84853	7.10367	7.23579	7.32227	7.50187
17	6.84982	7.10149	7.23841	7.32255	7.47419
18	6.8496	7.10236	7.23758	7.32047	7.47904
19	7.01245	7.17518	7.27274	7.40328	7.56582
20	7.02969	7.18044	7.27801	7.39379	7.56972
21	7.03715	7.18771	7.28045	7.39964	7.57202
22	6.77729	7.02628	7.23453	7.42276	7.68979
23	6.75853	6.98207	7.20716	7.42358	7.72871
24	6.74798	6.9307	7.15507	7.43476	7.73035
25	6.73861	6.91874	7.14535	7.42502	7.69498
26	6.7257	6.9058	7.14027	7.42843	7.70219
27	6.71688	6.8988	7.12759	7.41188	7.70167
28	6.71572	6.89406	7.09952	7.40926	7.70324
29	6.71445	6.88508	7.10406	7.41631	7.73077
30	6.69527	6.87252	7.11006	7.4284	7.7125
31	6.6942	6.86164	7.11554	7.43655	7.73353
32	6.59653	6.79749	7.04176	7.3879	7.76181
33	6.60143	6.76698	7.00359	7.36368	7.7473
34	6.44814	6.60925	6.83762	7.27537	7.75739
35	6.43502	6.58566	6.76976	7.20761	7.81992
36	6.44702	6.59437	6.7726	7.20231	7.7942
37	6.45262	6.59312	6.76741	7.20797	7.77755
38	6.4585	6.60992	6.77274	7.22474	7.78437
39	6.45001	6.59764	6.77241	7.22507	7.78773
40	6.43722	6.58953	6.76616	7.17104	7.8259
41	6.44621	6.59593	6.75806	7.17911	7.78707
42	6.41447	6.56479	6.74061	7.15846	7.76411
43	6.41706	6.5576	6.74362	7.15562	7.75394
44	6.41568	6.56237	6.74276	7.16414	7.76216
45	6.41548	6.56103	6.74325	7.15708	7.75066
46	6.39158	6.53421	6.7293	7.1192	7.75766
47	6.36946	6.51807	6.71042	7.11467	7.76463
48	6.36596	6.52316	6.70477	7.09497	7.7333
49	6.35011	6.49874	6.68881	7.09592	7.69372
50	6.33067	6.48616	6.65732	7.05182	7.7098
51	6.33015	6.4931	6.68591	7.09347	7.737
52	6.33738	6.5051	6.70261	7.11266	7.72473
53	6.33774	6.50714	6.70278	7.15672	7.73453
54	6.31975	6.49277	6.69611	7.07681	7.76477
55	6.31932	6.49801	6.69759	7.11801	7.79226
56	6.3183	6.49464	6.7016	7.13937	7.79667
57	6.29784	6.47468	6.67713	7.12525	7.80609
58	6.29002	6.47536	6.69407	7.11043	7.80313
59	6.2935	6.46425	6.68268	7.0967	7.82231
60	6.30902	6.46914	6.67852	7.06448	7.83411
61	6.30768	6.47945	6.66512	7.07251	7.81513
62	6.29363	6.46082	6.62445	6.98335	7.75158
63	6.29465	6.4653	6.64525	7.0126	7.71617
64	6.28805	6.4487	6.62896	6.99188	7.69642
65	6.27444	6.43534	6.62368	6.97379	7.7115
66	6.25041	6.42134	6.60174	6.94032	7.68345
67	6.24783	6.41196	6.5947	6.92158	7.66882
68	6.25691	6.40524	6.58216	6.91333	7.6885
69	6.26774	6.40753	6.59833	6.9307	7.70094
70	6.26773	6.42085	6.61385	6.93933	7.72144
71	6.26768	6.42621	6.61353	6.97582	7.72617
72	6.26265	6.4307	6.62343	6.97613	7.74126
73	6.2589	6.4238	6.62553	6.97993	7.71709
74	6.25588	6.41751	6.6036	6.95891	7.69374
75	6.25013	6.41275	6.60548	6.94988	7.73517
76	6.24115	6.3857	6.58749	6.91903	7.71236
77	6.2251	6.39504	6.58832	6.91692	7.66516
78	6.2426	6.40273	6.59579	6.91488	7.67783
79	6.2467	6.39392	6.5945	6.87895	7.67839
80	6.25482	6.40477	6.59896	6.89293	7.68165
81	6.24761	6.40656	6.5815	6.90794	7.72615
82	6.24681	6.40476	6.5792	6.91741	7.73205
83	6.22915	6.3868	6.5658	6.84027	7.72245
84	6.22547	6.37854	6.5607	6.88109	7.71547
85	6.2388	6.38717	6.57736	6.89923	7.70145
86	6.25416	6.40817	6.57517	6.89618	7.73089
87	6.25875	6.40718	6.5732	6.90173	7.72139
88	6.26446	6.41158	6.56875	6.89896	7.70134
89	6.26082	6.39465	6.56086	6.88276	7.71612
90	6.25884	6.40927	6.56752	6.92009	7.74957
91	6.25673	6.40832	6.57953	6.90038	7.73832
92	6.25679	6.40179	6.57884	6.90208	7.73472
93	6.24096	6.3868	6.56154	6.89512	7.74807
94	6.2548	6.4024	6.57046	6.88291	7.70863
95	6.2658	6.40407	6.5657	6.87193	7.72704
96	6.27397	6.40309	6.55256	6.84673	7.69641
97	6.27965	6.40442	6.56056	6.86615	7.72933
98	6.2646	6.39469	6.55625	6.83464	7.71423
99	6.26446	6.3953	6.55809	6.8457	7.73929
100	6.24047	6.38053	6.54006	6.8263	7.74689
101	6.23801	6.37482	6.53902	6.84504	7.71126
102	6.23723	6.36623	6.53129	6.8165	7.65981
103	6.2459	6.37456	6.53295	6.80531	7.69858
104	6.2457	6.37865	6.54364	6.81352	7.67079
105	6.25013	6.39103	6.55781	6.84676	7.69099
106	6.25484	6.40271	6.57372	6.87769	7.6998
107	6.25634	6.39642	6.57248	6.88464	7.68607
108	6.25499	6.38929	6.56144	6.85932	7.69035
109	6.25371	6.38326	6.56211	6.87171	7.67886
110	6.24544	6.38097	6.55345	6.85593	7.64449
111	6.25041	6.38135	6.54809	6.82983	7.64098
112	6.25243	6.38243	6.53941	6.84279	7.57383
113	6.24666	6.37147	6.53303	6.82144	7.56349
114	6.24318	6.37071	6.53244	6.82769	7.59905
115	6.24744	6.37877	6.54336	6.85078	7.63544
116	6.2507	6.3822	6.5422	6.86156	7.66195
117	6.24458	6.36564	6.52716	6.84431	7.60503
118	6.23058	6.35512	6.5312	6.8312	7.60876
119	6.21808	6.34737	6.51866	6.82531	7.60516
120	6.23224	6.35771	6.52746	6.83042	7.61687
121	6.22843	6.36197	6.52111	6.84669	7.58366
122	6.22723	6.36361	6.52345	6.82217	7.59756
123	6.23479	6.37054	6.5231	6.82978	7.63366
124	6.23417	6.36914	6.53188	6.83338	7.62392
125	6.2298	6.36607	6.51704	6.82104	7.63161
126	6.22324	6.36572	6.52231	6.81028	7.60849
127	6.21492	6.3552	6.51436	6.8083	7.6212
128	6.21435	6.35506	6.51645	6.81026	7.62976
129	6.22111	6.35544	6.49877	6.81426	7.60704
130	6.21901	6.35269	6.50673	6.80065	7.58303
131	6.23406	6.35989	6.51327	6.78944	7.58637
132	6.22551	6.35793	6.5097	6.80432	7.591
133	6.22997	6.36037	6.49788	6.78932	7.58644
134	6.22014	6.35258	6.50096	6.78269	7.57446
135	6.22409	6.35414	6.49896	6.78886	7.59402
136	6.22125	6.34786	6.48627	6.76575	7.57538
137	6.23447	6.35215	6.49416	6.78166	7.57774
138	6.23062	6.34952	6.47901	6.76077	7.54336
139	6.23162	6.35477	6.49087	6.76617	7.57042
140	6.24319	6.35779	6.49649	6.77201	7.56559
141	6.24591	6.36298	6.50516	6.77858	7.52973
142	6.23578	6.35293	6.49965	6.79169	7.52306
143	6.23637	6.35697	6.50346	6.79604	7.5541
144	6.23471	6.35879	6.49608	6.77359	7.58393
145	6.24571	6.36306	6.49846	6.78895	7.53901
146	6.24141	6.36529	6.48814	6.78595	7.50477
147	6.2494	6.36499	6.48692	6.75676	7.47731
148	6.23827	6.35833	6.48595	6.7684	7.50158
149	6.24296	6.35251	6.4823	6.77038	7.49656
150	6.24196	6.35359	6.48246	6.76784	7.51339
151	6.2448	6.3534	6.48535	6.78846	7.46067
152	6.23451	6.34682	6.48789	6.78169	7.51899
153	6.22914	6.3368	6.48467	6.78515	7.51279
154	6.2443	6.34953	6.50276	6.80578	7.54405
155	6.24746	6.36415	6.50506	6.80593	7.54118
156	6.25143	6.36987	6.50113	6.77372	7.5579
157	6.25427	6.37112	6.50833	6.78744	7.57348
158	6.26014	6.38159	6.52594	6.8304	7.59352
159	6.25951	6.38035	6.52101	6.82259	7.55116
160	6.25504	6.37742	6.52142	6.82449	7.58357
161	6.2617	6.37832	6.50488	6.79199	7.59588
162	6.27146	6.38678	6.51825	6.80389	7.59429
163	6.27509	6.3897	6.50575	6.79763	7.5353
164	6.27724	6.39724	6.51632	6.80612	7.55499
165	6.29297	6.4057	6.52947	6.82068	7.55359
166	6.28421	6.39747	6.51259	6.79835	7.5924
167	6.28458	6.3936	6.51218	6.77498	7.61618
168	6.27869	6.38592	6.51063	6.77871	7.56025
169	6.27741	6.3837	6.50241	6.78901	7.58993
170	6.27563	6.38341	6.50045	6.78471	7.55218
171	6.27989	6.39506	6.51664	6.81799	7.54305
172	6.28076	6.38655	6.51159	6.81401	7.54548
173	6.27907	6.38165	6.50619	6.76109	7.54095
174	6.27871	6.38775	6.51552	6.78126	7.5008
175	6.27547	6.38064	6.51792	6.77069	7.52806
176	6.2669	6.37721	6.51859	6.77088	7.53863
177	6.26454	6.38178	6.52295	6.80066	7.5431
178	6.26081	6.37633	6.50638	6.76062	7.53159
179	6.26171	6.3778	6.50899	6.75981	7.47933
180	6.25827	6.37364	6.49289	6.73938	7.43027
181	6.26512	6.37452	6.50724	6.7492	7.47012
182	6.26921	6.37799	6.51842	6.77564	7.47613
183	6.26527	6.37135	6.50889	6.76404	7.50864
184	6.26135	6.36895	6.50542	6.76979	7.54001
185	6.24858	6.36455	6.50134	6.76342	7.53826
186	6.24345	6.35139	6.49185	6.78181	7.55706
187	6.23349	6.33884	6.48117	6.74981	7.55927
188	6.2335	6.3436	6.48939	6.78198	7.53623
189	6.23402	6.34162	6.48777	6.75194	7.46998
190	6.23505	6.34607	6.49601	6.72849	7.55584
191	6.24669	6.35083	6.50335	6.76141	7.60523
192	6.2398	6.35579	6.50125	6.76884	7.60183
193	6.23179	6.35809	6.50044	6.79227	7.6038
194	6.22868	6.35773	6.50581	6.79077	7.54035
195	6.22871	6.34228	6.49029	6.76953	7.532
196	6.22822	6.34092	6.49098	6.76574	7.52461
197	6.23082	6.33882	6.48167	6.72924	7.48788
198	6.23027	6.34253	6.4856	6.73414	7.54941
199	6.22583	6.34774	6.4837	6.75411	7.48546
200	6.21889	6.33843	6.48032	6.75153	7.49928
201	6.218	6.33528	6.47292	6.73455	7.5496
202	6.21905	6.3311	6.47506	6.75617	7.5452
203	6.2223	6.3273	6.48838	6.76846	7.59899
204	6.21926	6.33137	6.46613	6.73587	7.53979
205	6.22433	6.33853	6.47229	6.74497	7.52576
206	6.21697	6.33796	6.46951	6.76543	7.4809
207	6.20869	6.33442	6.4659	6.73034	7.50581
208	6.22084	6.33799	6.47885	6.74873	7.53466
209	6.21636	6.33436	6.4763	6.75754	7.49282
210	6.20776	6.32467	6.4719	6.75875	7.49904
211	6.21218	6.33618	6.47632	6.77029	7.55323
212	6.1996	6.32159	6.45714	6.74144	7.53094
213	6.20437	6.31713	6.46446	6.72726	7.47893
214	6.20472	6.32065	6.4556	6.72357	7.40395
215	6.20511	6.32135	6.45359	6.74856	7.42883
216	6.20131	6.32017	6.44881	6.75186	7.40954
217	6.21101	6.3152	6.45556	6.74061	7.50632
218	6.19684	6.31382	6.44776	6.7105	7.50266
219	6.19624	6.30073	6.44445	6.69649	7.45627
220	6.18935	6.29548	6.42978	6.70977	7.4654
221	6.18205	6.28976	6.4237	6.68594	7.48616
222	6.18834	6.29631	6.43441	6.70604	7.46511
223	6.19273	6.3013	6.42615	6.70474	7.44828
224	6.19474	6.31023	6.43268	6.69476	7.46246
225	6.20289	6.31399	6.44694	6.70476	7.52528
226	6.20083	6.31676	6.44602	6.71104	7.52715
227	6.19875	6.31862	6.45641	6.72042	7.56992
228	6.19535	6.32873	6.459	6.72812	7.54844
229	6.19774	6.31694	6.44622	6.7145	7.53647
230	6.20022	6.32105	6.45038	6.70404	7.49744
231	6.20952	6.31914	6.43874	6.70141	7.46631
232	6.21385	6.32528	6.44546	6.70538	7.52392
233	6.22143	6.32947	6.45792	6.72403	7.46769
234	6.21706	6.32713	6.45336	6.71144	7.48482
235	6.21938	6.3278	6.44451	6.70036	7.51553
236	6.22006	6.33134	6.45224	6.71028	7.52351
237	6.22181	6.33361	6.46015	6.7273	7.52537
238	6.22134	6.3313	6.45609	6.69806	7.52374
239	6.23763	6.34073	6.47477	6.73514	7.52982
240	6.23256	6.34334	6.46622	6.75685	7.48417
241	6.23561	6.34344	6.46267	6.73011	7.46997
242	6.23369	6.34284	6.4796	6.75433	7.53176
243	6.23086	6.34455	6.487	6.74288	7.55851
244	6.21861	6.34559	6.48034	6.75323	7.63682
245	6.22157	6.3471	6.48722	6.77332	7.58394
246	6.21429	6.33737	6.47113	6.75316	7.53742
247	6.21211	6.33344	6.46868	6.73941	7.56334
248	6.21364	6.33022	6.45139	6.73568	7.49842
249	6.22347	6.33502	6.46247	6.73565	7.51391
250	6.22077	6.33703	6.4709	6.7618	7.47699
251	6.22191	6.32294	6.46204	6.73102	7.57108
252	6.21833	6.32435	6.47067	6.73718	7.56933
253	6.21761	6.32657	6.46682	6.72617	7.59645
254	6.21117	6.31754	6.46309	6.71943	7.57059
255	6.20316	6.3016	6.44701	6.72183	7.59795
256	6.20321	6.30887	6.4544	6.72309	7.53124
257	6.20622	6.30911	6.44694	6.72656	7.497
258	6.21301	6.32269	6.45762	6.71061	7.52776
259	6.21521	6.32502	6.46803	6.73275	7.6063
260	6.2139	6.33692	6.47147	6.74189	7.62647
261	6.21368	6.33698	6.47252	6.75089	7.60153
262	6.19796	6.33021	6.47631	6.75171	7.57808
263	6.19782	6.32036	6.45139	6.71017	7.54184
264	6.19259	6.30613	6.44182	6.69576	7.52008
265	6.19814	6.30071	6.43593	6.67442	7.48744
266	6.19605	6.30648	6.44027	6.68665	7.51907
267	6.19697	6.30624	6.44076	6.69368	7.48519
268	6.19714	6.31111	6.43489	6.67876	7.48599
269	6.20199	6.31374	6.44527	6.66808	7.5429
270	6.20894	6.31266	6.45239	6.69832	7.5423
271	6.20749	6.30659	6.44637	6.6945	7.52868
272	6.19771	6.30716	6.44152	6.6799	7.49106
273	6.19224	6.30596	6.43955	6.71646	7.49559
274	6.19213	6.30004	6.43112	6.7003	7.46305
275	6.19112	6.30049	6.43206	6.68136	7.49121
276	6.20069	6.30837	6.43882	6.69504	7.50127
277	6.20122	6.31061	6.44238	6.68534	7.48959
278	6.1914	6.3054	6.45003	6.71681	7.51987
279	6.18052	6.30403	6.44572	6.72374	7.54102
280	6.17055	6.28599	6.41705	6.67909	7.46432
281	6.17367	6.28341	6.41832	6.67464	7.45668
282	6.17258	6.28429	6.40912	6.66873	7.42619
283	6.16936	6.28407	6.41105	6.67064	7.37359
284	6.17407	6.28063	6.42387	6.68411	7.42762
285	6.1793	6.28198	6.41521	6.67259	7.51682
286	6.18032	6.28254	6.42469	6.67521	7.49211
287	6.173	6.27917	6.41864	6.67813	7.46314
288	6.16257	6.27469	6.41383	6.67693	7.42614
289	6.16619	6.268	6.40422	6.66807	7.48392
290	6.16673	6.27319	6.41314	6.68886	7.44634
291	6.16332	6.27696	6.40626	6.66312	7.40487
292	6.16907	6.28237	6.42353	6.66559	7.41982
293	6.17387	6.29062	6.43453	6.68426	7.43633
294	6.18407	6.29889	6.438	6.69714	7.44249
295	6.19223	6.31121	6.46466	6.74971	7.52162
296	6.19086	6.31929	6.47142	6.75646	7.53702
297	6.18557	6.3066	6.44997	6.73798	7.49098
298	6.1956	6.31148	6.45686	6.72559	7.49104
299	6.19346	6.30509	6.4412	6.72093	7.43397
300	6.18634	6.30355	6.44278	6.69588	7.45044
301	6.18055	6.29996	6.44652	6.70395	7.43302
302	6.18673	6.31064	6.44553	6.70089	7.48154
303	6.19588	6.32276	6.46158	6.69545	7.49651
304	6.21164	6.32905	6.47358	6.70849	7.49623
305	6.20462	6.33105	6.48723	6.7216	7.52495
306	6.21077	6.33024	6.48025	6.72028	7.48491
307	6.22293	6.34089	6.48588	6.72678	7.46179
308	6.22127	6.35659	6.49558	6.72067	7.46144
309	6.22206	6.35237	6.49861	6.71476	7.47115
310	6.2329	6.36708	6.51453	6.75067	7.46824
311	6.24346	6.37005	6.51832	6.76947	7.52497
312	6.25596	6.38507	6.54573	6.77607	7.54646
313	6.26065	6.39797	6.57318	6.82845	7.57771
314	6.25485	6.38799	6.554	6.81526	7.50648
315	6.25719	6.39514	6.55113	6.81803	7.50882
