# Supplementary material for: Instantaneous tracking of earthquake growth with elastogravity signals
Source: Nature. 2022 May 11;606(7913):319–24. doi: 10.1038/s41586-022-04672-7 (PMC9177427; doi:10.1038/s41586-022-04672-7)
Supplement: Supplementary file 14 — Source Data Extended Data Fig. 10 [file 41586_2022_4672_MOESM14_ESM.xlsx]

## Sheet: panel_b_Hokkaido_PEGSNet_prediction
Time [s]	Mw
1	6.89473
2	6.90341
3	6.92332
4	6.91344
5	6.88316
6	6.8733
7	6.87663
8	6.87191
9	6.86116
10	6.85241
11	6.85377
12	6.86739
13	6.86081
14	7.33907
15	7.37502
16	7.34083
17	7.34338
18	7.33766
19	7.33869
20	7.39035
21	7.45388
22	7.47461
23	7.51446
24	7.48149
25	7.47282
26	7.45728
27	7.44391
28	7.43703
29	7.42828
30	7.48134
31	7.50455
32	7.5895
33	7.76295
34	7.58873
35	7.57747
36	7.51264
37	7.50322
38	7.44777
39	7.44322
40	7.2708
41	7.22368
42	7.71558
43	7.55321
44	7.44215
45	7.4171
46	7.41127
47	7.53699
48	7.93081
49	8.09686
50	8.11977
51	8.16212
52	8.02854
53	7.87478
54	7.77383
55	7.66366
56	7.72748
57	7.57767
58	7.7751
59	7.77688
60	7.83066
61	8.00567
62	8.12165
63	8.21263
64	8.29358
65	8.24637
66	8.24156
67	8.21584
68	8.17994
69	8.13187
70	8.14998
71	8.12031
72	8.02173
73	7.99599
74	8.01594
75	8.03197
76	8.01019
77	8.00901
78	7.80453
79	7.84909
80	7.58826
81	7.48743
82	7.72792
83	7.81181
84	7.72338
85	7.72245
86	7.70584
87	7.66415
88	7.5704
89	7.70742
90	7.40376
91	7.42506
92	7.44911
93	7.52865
94	7.54011
95	7.46916
96	7.37058
97	7.2642
98	7.14902
99	7.46901
100	7.70369
101	7.55651
102	7.65337
103	7.85174
104	7.57145
105	7.35332
106	7.39112
107	7.29993
108	7.28153
109	7.3779
110	7.68183
111	7.91195
112	7.54611
113	7.38191
114	7.37908
115	7.72445
116	7.61988
117	7.55722
118	7.6451
119	7.76067
120	7.9836
121	7.74137
122	7.60087
123	7.63277
124	7.64508
125	7.45933
126	7.51584
127	7.67366
128	8.1379
129	8.1563
130	8.10418
131	7.97232
132	8.18088
133	8.21606
134	8.19066
135	8.17371
136	8.31938
137	8.34839
138	8.16054
139	8.12441
140	8.56191
141	8.40874
142	8.15617
143	8.38412
144	8.48819
145	8.36345
146	8.18099
147	7.94861
148	7.85043
149	7.9757
150	8.28871
151	8.23909
152	8.34944
153	8.17488
154	8.13259
155	8.13287
156	8.06978
157	8.17993
158	8.33927
159	8.328
160	8.25469
161	8.44802
162	8.43478
163	8.14679
164	7.99645
165	8.0503
166	8.30684
167	8.12362
168	8.27614
169	8.39196
170	8.39429
171	8.42069
172	8.30709
173	8.27198
174	8.24616
175	8.43102
176	8.31907
177	8.40495
178	8.44614
179	8.49815
180	8.41771
181	8.06376
182	7.97128
183	7.93926
184	7.96045
185	7.93464
186	7.82387
187	7.70291
188	7.64638
189	7.52498
190	7.53671
191	7.5794
192	7.8455
193	8.13925
194	8.23144
195	8.39274
196	8.12163
197	8.10941
198	8.08228
199	7.89273
200	8.15079
201	8.19976
202	8.14069
203	8.25117
204	8.20386
205	8.23757
206	8.12359
207	8.14688
208	8.27853
209	8.35899
210	8.22462
211	8.33314
212	8.40031
213	8.27932
214	8.22099
215	8.24143
216	8.24664
217	8.2873
218	8.38511
219	8.32914
220	8.23144
221	8.3119
222	8.12754
223	7.92297
224	7.92529
225	8.09189
226	8.14585
227	8.40077
228	8.26731
229	8.47998
230	8.04759
231	7.83728
232	7.96095
233	7.91913
234	8.10904
235	8.25321
236	8.1696
237	8.21646
238	8.22307
239	8.19071
240	7.87035
241	8.06122
242	8.13172
243	8.4037
244	8.22944
245	8.3127
246	8.41711
247	8.28921
248	8.03107
249	8.17191
250	7.94509
251	7.90006
252	7.92161
253	7.78395
254	7.71497
255	7.69771
256	7.65513
257	7.87704
258	7.96651
259	7.71391
260	8.12733
261	8.11907
262	7.91078
263	8.09011
264	8.02549
265	7.81506
266	7.84561
267	7.65607
268	7.70742
269	7.86961
270	7.8662
271	8.09849
272	7.98811
273	8.04071
274	7.89757
275	8.04254
276	8.09126
277	8.61259
278	8.16333
279	8.28293
280	8.38342
281	8.25409
282	8.11811
283	8.04819
284	7.81978
285	7.99057
286	7.93478
287	7.88979
288	8.06234
289	8.10664
290	8.13276
291	8.32812
292	8.46286
293	8.58472
294	8.62787
295	8.58789
296	8.60036
297	8.68762
298	8.67726
299	8.25429
300	8.12909

## Sheet: panel_b_Hokkaido_STF_SCARDEC
Time[s]	Mw	Mw+0.3	Mw-0.3
0	6.32382	6.62382	6.02382
0.0703125	6.34242	6.64242	6.04242
0.140625	6.36002	6.66002	6.06002
0.210938	6.37671	6.67671	6.07671
0.28125	6.39257	6.69257	6.09257
0.351562	6.40766	6.70766	6.10766
0.421875	6.42204	6.72204	6.12204
0.492188	6.43576	6.73576	6.13576
0.5625	6.44887	6.74887	6.14887
0.632812	6.46143	6.76143	6.16143
0.703125	6.47349	6.77349	6.17349
0.773438	6.48508	6.78508	6.18508
0.84375	6.49627	6.79627	6.19627
0.914062	6.5071	6.8071	6.2071
0.984375	6.51761	6.81761	6.21761
1.05469	6.52784	6.82784	6.22784
1.125	6.53783	6.83783	6.23783
1.19531	6.5476	6.8476	6.2476
1.26562	6.55718	6.85718	6.25718
1.33594	6.56658	6.86658	6.26658
1.40625	6.57584	6.87584	6.27584
1.47656	6.58496	6.88496	6.28496
1.54688	6.59395	6.89395	6.29395
1.61719	6.60281	6.90281	6.30281
1.6875	6.61155	6.91155	6.31155
1.75781	6.62015	6.92015	6.32015
1.82812	6.62863	6.92863	6.32863
1.89844	6.63698	6.93698	6.33698
1.96875	6.64523	6.94523	6.34523
2.03906	6.65339	6.95339	6.35339
2.10938	6.66147	6.96147	6.36147
2.17969	6.66948	6.96948	6.36948
2.25	6.67743	6.97743	6.37743
2.32031	6.68531	6.98531	6.38531
2.39062	6.69312	6.99312	6.39312
2.46094	6.70086	7.00086	6.40086
2.53125	6.70851	7.00851	6.40851
2.60156	6.71608	7.01608	6.41608
2.67188	6.72357	7.02357	6.42357
2.74219	6.73098	7.03098	6.43098
2.8125	6.73832	7.03832	6.43832
2.88281	6.74558	7.04558	6.44558
2.95312	6.75277	7.05277	6.45277
3.02344	6.75989	7.05989	6.45989
3.09375	6.76694	7.06694	6.46694
3.16406	6.7739	7.0739	6.4739
3.23438	6.78079	7.08079	6.48079
3.30469	6.78762	7.08762	6.48762
3.375	6.79437	7.09437	6.49437
3.44531	6.80107	7.10107	6.50107
3.51562	6.80771	7.10771	6.50771
3.58594	6.81431	7.11431	6.51431
3.65625	6.82088	7.12088	6.52088
3.72656	6.82743	7.12743	6.52743
3.79688	6.83395	7.13395	6.53395
3.86719	6.84045	7.14045	6.54045
3.9375	6.84693	7.14693	6.54693
4.00781	6.85337	7.15337	6.55337
4.07812	6.85978	7.15978	6.55978
4.14844	6.86615	7.16615	6.56615
4.21875	6.87247	7.17247	6.57247
4.28906	6.87874	7.17874	6.57874
4.35938	6.88496	7.18496	6.58496
4.42969	6.89111	7.19111	6.59111
4.5	6.89719	7.19719	6.59719
4.57031	6.9032	7.2032	6.6032
4.64062	6.90914	7.20914	6.60914
4.71094	6.91499	7.21499	6.61499
4.78125	6.92075	7.22075	6.62075
4.85156	6.92642	7.22642	6.62642
4.92188	6.932	7.232	6.632
4.99219	6.93748	7.23748	6.63748
5.0625	6.94287	7.24287	6.64287
5.13281	6.94817	7.24817	6.64817
5.20312	6.95339	7.25339	6.65339
5.27344	6.95853	7.25853	6.65853
5.34375	6.96361	7.26361	6.66361
5.41406	6.96862	7.26862	6.66862
5.48438	6.97356	7.27356	6.67356
5.55469	6.97844	7.27844	6.67844
5.625	6.98324	7.28324	6.68324
5.69531	6.98798	7.28798	6.68798
5.76562	6.99264	7.29264	6.69264
5.83594	6.99724	7.29724	6.69724
5.90625	7.00176	7.30176	6.70176
5.97656	7.00622	7.30622	6.70622
6.04688	7.01062	7.31062	6.71062
6.11719	7.01497	7.31497	6.71497
6.1875	7.01927	7.31927	6.71927
6.25781	7.02354	7.32354	6.72354
6.32812	7.02779	7.32779	6.72779
6.39844	7.03203	7.33203	6.73203
6.46875	7.03627	7.33627	6.73627
6.53906	7.04051	7.34051	6.74051
6.60938	7.04476	7.34476	6.74476
6.67969	7.04902	7.34902	6.74902
6.75	7.0533	7.3533	6.7533
6.82031	7.0576	7.3576	6.7576
6.89062	7.06192	7.36192	6.76192
6.96094	7.06628	7.36628	6.76628
7.03125	7.07069	7.37069	6.77069
7.10156	7.07515	7.37515	6.77515
7.17188	7.07966	7.37966	6.77966
7.24219	7.08423	7.38423	6.78423
7.3125	7.08885	7.38885	6.78885
7.38281	7.09353	7.39353	6.79353
7.45312	7.09826	7.39826	6.79826
7.52344	7.10304	7.40304	6.80304
7.59375	7.10788	7.40788	6.80788
7.66406	7.11276	7.41276	6.81276
7.73438	7.11769	7.41769	6.81769
7.80469	7.12267	7.42267	6.82267
7.875	7.12769	7.42769	6.82769
7.94531	7.13274	7.43274	6.83274
8.01562	7.13783	7.43783	6.83783
8.08594	7.14295	7.44295	6.84295
8.15625	7.1481	7.4481	6.8481
8.22656	7.15327	7.45327	6.85327
8.29688	7.15846	7.45846	6.85846
8.36719	7.16367	7.46367	6.86367
8.4375	7.16889	7.46889	6.86889
8.50781	7.17411	7.47411	6.87411
8.57812	7.17935	7.47935	6.87935
8.64844	7.18458	7.48458	6.88458
8.71875	7.18981	7.48981	6.88981
8.78906	7.19503	7.49503	6.89503
8.85938	7.20023	7.50023	6.90023
8.92969	7.20543	7.50543	6.90543
9	7.2106	7.5106	6.9106
9.07031	7.21576	7.51576	6.91576
9.14062	7.2209	7.5209	6.9209
9.21094	7.22602	7.52602	6.92602
9.28125	7.23112	7.53112	6.93112
9.35156	7.2362	7.5362	6.9362
9.42188	7.24126	7.54126	6.94126
9.49219	7.24631	7.54631	6.94631
9.5625	7.25135	7.55135	6.95135
9.63281	7.25637	7.55637	6.95637
9.70312	7.26138	7.56138	6.96138
9.77344	7.26638	7.56638	6.96638
9.84375	7.27136	7.57136	6.97136
9.91406	7.27632	7.57632	6.97632
9.98438	7.28126	7.58126	6.98126
10.0547	7.28619	7.58619	6.98619
10.125	7.29109	7.59109	6.99109
10.1953	7.29596	7.59596	6.99596
10.2656	7.30081	7.60081	7.00081
10.3359	7.30563	7.60563	7.00563
10.4062	7.31043	7.61043	7.01043
10.4766	7.31521	7.61521	7.01521
10.5469	7.31995	7.61995	7.01995
10.6172	7.32467	7.62467	7.02467
10.6875	7.32937	7.62937	7.02937
10.7578	7.33404	7.63404	7.03404
10.8281	7.33868	7.63868	7.03868
10.8984	7.34329	7.64329	7.04329
10.9688	7.34787	7.64787	7.04787
11.0391	7.35243	7.65243	7.05243
11.1094	7.35696	7.65696	7.05696
11.1797	7.36146	7.66146	7.06146
11.25	7.36594	7.66594	7.06594
11.3203	7.37038	7.67038	7.07038
11.3906	7.3748	7.6748	7.0748
11.4609	7.37919	7.67919	7.07919
11.5312	7.38356	7.68356	7.08356
11.6016	7.38789	7.68789	7.08789
11.6719	7.3922	7.6922	7.0922
11.7422	7.39648	7.69648	7.09648
11.8125	7.40073	7.70073	7.10073
11.8828	7.40495	7.70495	7.10495
11.9531	7.40915	7.70915	7.10915
12.0234	7.41332	7.71332	7.11332
12.0938	7.41746	7.71746	7.11746
12.1641	7.42157	7.72157	7.12157
12.2344	7.42566	7.72566	7.12566
12.3047	7.42972	7.72972	7.12972
12.375	7.43376	7.73376	7.13376
12.4453	7.43778	7.73778	7.13778
12.5156	7.44177	7.74177	7.14177
12.5859	7.44575	7.74575	7.14575
12.6562	7.44971	7.74971	7.14971
12.7266	7.45366	7.75366	7.15366
12.7969	7.4576	7.7576	7.1576
12.8672	7.46153	7.76153	7.16153
12.9375	7.46545	7.76545	7.16545
13.0078	7.46937	7.76937	7.16937
13.0781	7.47328	7.77328	7.17328
13.1484	7.47719	7.77719	7.17719
13.2188	7.48109	7.78109	7.18109
13.2891	7.48499	7.78499	7.18499
13.3594	7.48889	7.78889	7.18889
13.4297	7.49278	7.79278	7.19278
13.5	7.49667	7.79667	7.19667
13.5703	7.50056	7.80056	7.20056
13.6406	7.50444	7.80444	7.20444
13.7109	7.50832	7.80832	7.20832
13.7812	7.5122	7.8122	7.2122
13.8516	7.51607	7.81607	7.21607
13.9219	7.51994	7.81994	7.21994
13.9922	7.5238	7.8238	7.2238
14.0625	7.52767	7.82767	7.22767
14.1328	7.53152	7.83152	7.23152
14.2031	7.53538	7.83538	7.23538
14.2734	7.53923	7.83923	7.23923
14.3438	7.54309	7.84309	7.24309
14.4141	7.54694	7.84694	7.24694
14.4844	7.55079	7.85079	7.25079
14.5547	7.55464	7.85464	7.25464
14.625	7.55849	7.85849	7.25849
14.6953	7.56233	7.86233	7.26233
14.7656	7.56618	7.86618	7.26618
14.8359	7.57003	7.87003	7.27003
14.9062	7.57387	7.87387	7.27387
14.9766	7.57772	7.87772	7.27772
15.0469	7.58156	7.88156	7.28156
15.1172	7.5854	7.8854	7.2854
15.1875	7.58924	7.88924	7.28924
15.2578	7.59308	7.89308	7.29308
15.3281	7.59692	7.89692	7.29692
15.3984	7.60075	7.90075	7.30075
15.4688	7.60458	7.90458	7.30458
15.5391	7.6084	7.9084	7.3084
15.6094	7.61222	7.91222	7.31222
15.6797	7.61604	7.91604	7.31604
15.75	7.61984	7.91984	7.31984
15.8203	7.62364	7.92364	7.32364
15.8906	7.62744	7.92744	7.32744
15.9609	7.63122	7.93122	7.33122
16.0312	7.635	7.935	7.335
16.1016	7.63877	7.93877	7.33877
16.1719	7.64253	7.94253	7.34253
16.2422	7.64628	7.94628	7.34628
16.3125	7.65002	7.95002	7.35002
16.3828	7.65374	7.95374	7.35374
16.4531	7.65744	7.95744	7.35744
16.5234	7.66112	7.96112	7.36112
16.5938	7.66478	7.96478	7.36478
16.6641	7.66842	7.96842	7.36842
16.7344	7.67204	7.97204	7.37204
16.8047	7.67562	7.97562	7.37562
16.875	7.67919	7.97919	7.37919
16.9453	7.68272	7.98272	7.38272
17.0156	7.68623	7.98623	7.38623
17.0859	7.68971	7.98971	7.38971
17.1562	7.69316	7.99316	7.39316
17.2266	7.69658	7.99658	7.39658
17.2969	7.69998	7.99998	7.39998
17.3672	7.70334	8.00334	7.40334
17.4375	7.70668	8.00668	7.40668
17.5078	7.70999	8.00999	7.40999
17.5781	7.71326	8.01326	7.41326
17.6484	7.7165	8.0165	7.4165
17.7188	7.71972	8.01972	7.41972
17.7891	7.7229	8.0229	7.4229
17.8594	7.72605	8.02605	7.42605
17.9297	7.72917	8.02917	7.42917
18	7.73226	8.03226	7.43226
18.0703	7.73532	8.03532	7.43532
18.1406	7.73835	8.03835	7.43835
18.2109	7.74135	8.04135	7.44135
18.2812	7.74432	8.04432	7.44432
18.3516	7.74726	8.04726	7.44726
18.4219	7.75017	8.05017	7.45017
18.4922	7.75305	8.05305	7.45305
18.5625	7.75591	8.05591	7.45591
18.6328	7.75873	8.05873	7.45873
18.7031	7.76153	8.06153	7.46153
18.7734	7.7643	8.0643	7.4643
18.8438	7.76704	8.06704	7.46704
18.9141	7.76976	8.06976	7.46976
18.9844	7.77245	8.07245	7.47245
19.0547	7.77511	8.07511	7.47511
19.125	7.77775	8.07775	7.47775
19.1953	7.78036	8.08036	7.48036
19.2656	7.78294	8.08294	7.48294
19.3359	7.78551	8.08551	7.48551
19.4062	7.78805	8.08805	7.48805
19.4766	7.79056	8.09056	7.49056
19.5469	7.79306	8.09306	7.49306
19.6172	7.79553	8.09553	7.49553
19.6875	7.79798	8.09798	7.49798
19.7578	7.8004	8.1004	7.5004
19.8281	7.80281	8.10281	7.50281
19.8984	7.8052	8.1052	7.5052
19.9688	7.80757	8.10757	7.50757
20.0391	7.80991	8.10991	7.50991
20.1094	7.81224	8.11224	7.51224
20.1797	7.81456	8.11456	7.51456
20.25	7.81686	8.11686	7.51686
20.3203	7.81914	8.11914	7.51914
20.3906	7.82141	8.12141	7.52141
20.4609	7.82366	8.12366	7.52366
20.5312	7.82591	8.12591	7.52591
20.6016	7.82814	8.12814	7.52814
20.6719	7.83035	8.13035	7.53035
20.7422	7.83256	8.13256	7.53256
20.8125	7.83476	8.13476	7.53476
20.8828	7.83694	8.13694	7.53694
20.9531	7.83911	8.13911	7.53911
21.0234	7.84127	8.14127	7.54127
21.0938	7.84342	8.14342	7.54342
21.1641	7.84556	8.14556	7.54556
21.2344	7.84768	8.14768	7.54768
21.3047	7.8498	8.1498	7.5498
21.375	7.8519	8.1519	7.5519
21.4453	7.85399	8.15399	7.55399
21.5156	7.85607	8.15607	7.55607
21.5859	7.85813	8.15813	7.55813
21.6562	7.86019	8.16019	7.56019
21.7266	7.86223	8.16223	7.56223
21.7969	7.86426	8.16426	7.56426
21.8672	7.86628	8.16628	7.56628
21.9375	7.86828	8.16828	7.56828
22.0078	7.87026	8.17026	7.57026
22.0781	7.87224	8.17224	7.57224
22.1484	7.87419	8.17419	7.57419
22.2188	7.87612	8.17612	7.57612
22.2891	7.87804	8.17804	7.57804
22.3594	7.87993	8.17993	7.57993
22.4297	7.88181	8.18181	7.58181
22.5	7.88366	8.18366	7.58366
22.5703	7.88549	8.18549	7.58549
22.6406	7.88729	8.18729	7.58729
22.7109	7.88907	8.18907	7.58907
22.7812	7.89083	8.19083	7.59083
22.8516	7.89255	8.19255	7.59255
22.9219	7.89426	8.19426	7.59426
22.9922	7.89593	8.19593	7.59593
23.0625	7.89757	8.19757	7.59757
23.1328	7.89919	8.19919	7.59919
23.2031	7.90078	8.20078	7.60078
23.2734	7.90234	8.20234	7.60234
23.3438	7.90387	8.20387	7.60387
23.4141	7.90538	8.20538	7.60538
23.4844	7.90686	8.20686	7.60686
23.5547	7.90831	8.20831	7.60831
23.625	7.90973	8.20973	7.60973
23.6953	7.91112	8.21112	7.61112
23.7656	7.91249	8.21249	7.61249
23.8359	7.91383	8.21383	7.61383
23.9062	7.91515	8.21515	7.61515
23.9766	7.91644	8.21644	7.61644
24.0469	7.9177	8.2177	7.6177
24.1172	7.91894	8.21894	7.61894
24.1875	7.92016	8.22016	7.62016
24.2578	7.92135	8.22135	7.62135
24.3281	7.92252	8.22252	7.62252
24.3984	7.92366	8.22366	7.62366
24.4688	7.92478	8.22478	7.62478
24.5391	7.92588	8.22588	7.62588
24.6094	7.92695	8.22695	7.62695
24.6797	7.92801	8.22801	7.62801
24.75	7.92904	8.22904	7.62904
24.8203	7.93006	8.23006	7.63006
24.8906	7.93105	8.23105	7.63105
24.9609	7.93203	8.23203	7.63203
25.0312	7.93299	8.23299	7.63299
25.1016	7.93394	8.23394	7.63394
25.1719	7.93487	8.23487	7.63487
25.2422	7.93578	8.23578	7.63578
25.3125	7.93668	8.23668	7.63668
25.3828	7.93757	8.23757	7.63757
25.4531	7.93844	8.23844	7.63844
25.5234	7.93931	8.23931	7.63931
25.5938	7.94016	8.24016	7.64016
25.6641	7.941	8.241	7.641
25.7344	7.94183	8.24183	7.64183
25.8047	7.94265	8.24265	7.64265
25.875	7.94346	8.24346	7.64346
25.9453	7.94426	8.24426	7.64426
26.0156	7.94505	8.24505	7.64505
26.0859	7.94583	8.24583	7.64583
26.1562	7.94661	8.24661	7.64661
26.2266	7.94737	8.24737	7.64737
26.2969	7.94813	8.24813	7.64813
26.3672	7.94888	8.24888	7.64888
26.4375	7.94963	8.24963	7.64963
26.5078	7.95036	8.25036	7.65036
26.5781	7.95109	8.25109	7.65109
26.6484	7.95182	8.25182	7.65182
26.7188	7.95253	8.25253	7.65253
26.7891	7.95324	8.25324	7.65324
26.8594	7.95395	8.25395	7.65395
26.9297	7.95465	8.25465	7.65465
27	7.95534	8.25534	7.65534
27.0703	7.95603	8.25603	7.65603
27.1406	7.95671	8.25671	7.65671
27.2109	7.95738	8.25738	7.65738
27.2812	7.95804	8.25804	7.65804
27.3516	7.9587	8.2587	7.6587
27.4219	7.95935	8.25935	7.65935
27.4922	7.95999	8.25999	7.65999
27.5625	7.96062	8.26062	7.66062
27.6328	7.96125	8.26125	7.66125
27.7031	7.96187	8.26187	7.66187
27.7734	7.96248	8.26248	7.66248
27.8438	7.96309	8.26309	7.66309
27.9141	7.96368	8.26368	7.66368
27.9844	7.96427	8.26427	7.66427
28.0547	7.96486	8.26486	7.66486
28.125	7.96544	8.26544	7.66544
28.1953	7.96601	8.26601	7.66601
28.2656	7.96657	8.26657	7.66657
28.3359	7.96713	8.26713	7.66713
28.4062	7.96769	8.26769	7.66769
28.4766	7.96824	8.26824	7.66824
28.5469	7.96879	8.26879	7.66879
28.6172	7.96933	8.26933	7.66933
28.6875	7.96987	8.26987	7.66987
28.7578	7.9704	8.2704	7.6704
28.8281	7.97093	8.27093	7.67093
28.8984	7.97145	8.27145	7.67145
28.9688	7.97197	8.27197	7.67197
29.0391	7.97249	8.27249	7.67249
29.1094	7.973	8.273	7.673
29.1797	7.97352	8.27352	7.67352
29.25	7.97403	8.27403	7.67403
29.3203	7.97454	8.27454	7.67454
29.3906	7.97504	8.27504	7.67504
29.4609	7.97555	8.27555	7.67555
29.5312	7.97606	8.27606	7.67606
29.6016	7.97657	8.27657	7.67657
29.6719	7.97707	8.27707	7.67707
29.7422	7.97758	8.27758	7.67758
29.8125	7.97809	8.27809	7.67809
29.8828	7.9786	8.2786	7.6786
29.9531	7.97911	8.27911	7.67911
30.0234	7.97963	8.27963	7.67963
30.0938	7.98014	8.28014	7.68014
30.1641	7.98066	8.28066	7.68066
30.2344	7.98119	8.28119	7.68119
30.3047	7.98171	8.28171	7.68171
30.375	7.98224	8.28224	7.68224
30.4453	7.98278	8.28278	7.68278
30.5156	7.98332	8.28332	7.68332
30.5859	7.98387	8.28387	7.68387
30.6562	7.98442	8.28442	7.68442
30.7266	7.98497	8.28497	7.68497
30.7969	7.98553	8.28553	7.68553
30.8672	7.9861	8.2861	7.6861
30.9375	7.98667	8.28667	7.68667
31.0078	7.98725	8.28725	7.68725
31.0781	7.98783	8.28783	7.68783
31.1484	7.98842	8.28842	7.68842
31.2188	7.98902	8.28902	7.68902
31.2891	7.98962	8.28962	7.68962
31.3594	7.99022	8.29022	7.69022
31.4297	7.99084	8.29084	7.69084
31.5	7.99146	8.29146	7.69146
31.5703	7.99208	8.29208	7.69208
31.6406	7.99271	8.29271	7.69271
31.7109	7.99335	8.29335	7.69335
31.7812	7.994	8.294	7.694
31.8516	7.99465	8.29465	7.69465
31.9219	7.99531	8.29531	7.69531
31.9922	7.99597	8.29597	7.69597
32.0625	7.99664	8.29664	7.69664
32.1328	7.99731	8.29731	7.69731
32.2031	7.99799	8.29799	7.69799
32.2734	7.99868	8.29868	7.69868
32.3438	7.99937	8.29937	7.69937
32.4141	8.00007	8.30007	7.70007
32.4844	8.00077	8.30077	7.70077
32.5547	8.00148	8.30148	7.70148
32.625	8.00219	8.30219	7.70219
32.6953	8.0029	8.3029	7.7029
32.7656	8.00362	8.30362	7.70362
32.8359	8.00434	8.30434	7.70434
32.9062	8.00506	8.30506	7.70506
32.9766	8.00578	8.30578	7.70578
33.0469	8.0065	8.3065	7.7065
33.1172	8.00722	8.30722	7.70722
33.1875	8.00794	8.30794	7.70794
33.2578	8.00866	8.30866	7.70866
33.3281	8.00937	8.30937	7.70937
33.3984	8.01008	8.31008	7.71008
33.4688	8.01079	8.31079	7.71079
33.5391	8.0115	8.3115	7.7115
33.6094	8.0122	8.3122	7.7122
33.6797	8.0129	8.3129	7.7129
33.75	8.01359	8.31359	7.71359
33.8203	8.01428	8.31428	7.71428
33.8906	8.01497	8.31497	7.71497
33.9609	8.01565	8.31565	7.71565
34.0312	8.01632	8.31632	7.71632
34.1016	8.01699	8.31699	7.71699
34.1719	8.01766	8.31766	7.71766
34.2422	8.01832	8.31832	7.71832
34.3125	8.01898	8.31898	7.71898
34.3828	8.01963	8.31963	7.71963
34.4531	8.02028	8.32028	7.72028
34.5234	8.02092	8.32092	7.72092
34.5938	8.02155	8.32155	7.72155
34.6641	8.02218	8.32218	7.72218
34.7344	8.0228	8.3228	7.7228
34.8047	8.02342	8.32342	7.72342
34.875	8.02403	8.32403	7.72403
34.9453	8.02463	8.32463	7.72463
35.0156	8.02523	8.32523	7.72523
35.0859	8.02582	8.32582	7.72582
35.1562	8.0264	8.3264	7.7264
35.2266	8.02698	8.32698	7.72698
35.2969	8.02755	8.32755	7.72755
35.3672	8.02812	8.32812	7.72812
35.4375	8.02868	8.32868	7.72868
35.5078	8.02924	8.32924	7.72924
35.5781	8.02979	8.32979	7.72979
35.6484	8.03035	8.33035	7.73035
35.7188	8.0309	8.3309	7.7309
35.7891	8.03144	8.33144	7.73144
35.8594	8.03199	8.33199	7.73199
35.9297	8.03254	8.33254	7.73254
36	8.03308	8.33308	7.73308
36.0703	8.03363	8.33363	7.73363
36.1406	8.03418	8.33418	7.73418
36.2109	8.03472	8.33472	7.73472
36.2812	8.03527	8.33527	7.73527
36.3516	8.03581	8.33581	7.73581
36.4219	8.03636	8.33636	7.73636
36.4922	8.0369	8.3369	7.7369
36.5625	8.03744	8.33744	7.73744
36.6328	8.03798	8.33798	7.73798
36.7031	8.03852	8.33852	7.73852
36.7734	8.03906	8.33906	7.73906
36.8438	8.03959	8.33959	7.73959
36.9141	8.04013	8.34013	7.74013
36.9844	8.04066	8.34066	7.74066
37.0547	8.04119	8.34119	7.74119
37.125	8.04172	8.34172	7.74172
37.1953	8.04224	8.34224	7.74224
37.2656	8.04277	8.34277	7.74277
37.3359	8.04329	8.34329	7.74329
37.4062	8.04381	8.34381	7.74381
37.4766	8.04433	8.34433	7.74433
37.5469	8.04485	8.34485	7.74485
37.6172	8.04536	8.34536	7.74536
37.6875	8.04588	8.34588	7.74588
37.7578	8.04638	8.34638	7.74638
37.8281	8.04689	8.34689	7.74689
37.8984	8.04739	8.34739	7.74739
37.9688	8.04789	8.34789	7.74789
38.0391	8.04838	8.34838	7.74838
38.1094	8.04887	8.34887	7.74887
38.1797	8.04935	8.34935	7.74935
38.25	8.04983	8.34983	7.74983
38.3203	8.0503	8.3503	7.7503
38.3906	8.05076	8.35076	7.75076
38.4609	8.05121	8.35121	7.75121
38.5312	8.05166	8.35166	7.75166
38.6016	8.0521	8.3521	7.7521
38.6719	8.05253	8.35253	7.75253
38.7422	8.05295	8.35295	7.75295
38.8125	8.05337	8.35337	7.75337
38.8828	8.05377	8.35377	7.75377
38.9531	8.05417	8.35417	7.75417
39.0234	8.05455	8.35455	7.75455
39.0938	8.05493	8.35493	7.75493
39.1641	8.0553	8.3553	7.7553
39.2344	8.05566	8.35566	7.75566
39.3047	8.056	8.356	7.756
39.375	8.05634	8.35634	7.75634
39.4453	8.05667	8.35667	7.75667
39.5156	8.05699	8.35699	7.75699
39.5859	8.0573	8.3573	7.7573
39.6562	8.0576	8.3576	7.7576
39.7266	8.0579	8.3579	7.7579
39.7969	8.05818	8.35818	7.75818
39.8672	8.05845	8.35845	7.75845
39.9375	8.05872	8.35872	7.75872
40.0078	8.05897	8.35897	7.75897
40.0781	8.05922	8.35922	7.75922
40.1484	8.05946	8.35946	7.75946
40.2188	8.05969	8.35969	7.75969
40.2891	8.0599	8.3599	7.7599
40.3594	8.06011	8.36011	7.76011
40.4297	8.06031	8.36031	7.76031
40.5	8.0605	8.3605	7.7605
40.5703	8.06068	8.36068	7.76068
40.6406	8.06085	8.36085	7.76085
40.7109	8.06102	8.36102	7.76102
40.7812	8.06119	8.36119	7.76119
40.8516	8.06134	8.36134	7.76134
40.9219	8.06149	8.36149	7.76149
40.9922	8.06163	8.36163	7.76163
41.0625	8.06177	8.36177	7.76177
41.1328	8.06189	8.36189	7.76189
41.2031	8.06201	8.36201	7.76201
41.2734	8.06213	8.36213	7.76213
41.3438	8.06226	8.36226	7.76226
41.4141	8.06237	8.36237	7.76237
41.4844	8.06249	8.36249	7.76249
41.5547	8.06261	8.36261	7.76261
41.625	8.06272	8.36272	7.76272
41.6953	8.06284	8.36284	7.76284
41.7656	8.06295	8.36295	7.76295
41.8359	8.06307	8.36307	7.76307
41.9062	8.06318	8.36318	7.76318
41.9766	8.06329	8.36329	7.76329
42.0469	8.06339	8.36339	7.76339
42.1172	8.06349	8.36349	7.76349
42.1875	8.0636	8.3636	7.7636
42.2578	8.0637	8.3637	7.7637
42.3281	8.0638	8.3638	7.7638
42.3984	8.0639	8.3639	7.7639
42.4688	8.06401	8.36401	7.76401
42.5391	8.06411	8.36411	7.76411
42.6094	8.06422	8.36422	7.76422
42.6797	8.06432	8.36432	7.76432
42.75	8.06443	8.36443	7.76443
42.8203	8.06453	8.36453	7.76453
42.8906	8.06464	8.36464	7.76464
42.9609	8.06474	8.36474	7.76474
43.0312	8.06485	8.36485	7.76485
43.1016	8.06496	8.36496	7.76496
43.1719	8.06506	8.36506	7.76506
43.2422	8.06517	8.36517	7.76517
43.3125	8.06528	8.36528	7.76528
43.3828	8.06538	8.36538	7.76538
43.4531	8.06549	8.36549	7.76549
43.5234	8.0656	8.3656	7.7656
43.5938	8.06571	8.36571	7.76571
43.6641	8.06581	8.36581	7.76581
43.7344	8.06592	8.36592	7.76592
43.8047	8.06603	8.36603	7.76603
43.875	8.06614	8.36614	7.76614
43.9453	8.06625	8.36625	7.76625
44.0156	8.06636	8.36636	7.76636
44.0859	8.06647	8.36647	7.76647
44.1562	8.06657	8.36657	7.76657
44.2266	8.06668	8.36668	7.76668
44.2969	8.06679	8.36679	7.76679
44.3672	8.0669	8.3669	7.7669
44.4375	8.067	8.367	7.767
44.5078	8.06711	8.36711	7.76711
44.5781	8.06721	8.36721	7.76721
44.6484	8.06731	8.36731	7.76731
44.7188	8.06741	8.36741	7.76741
44.7891	8.06751	8.36751	7.76751
44.8594	8.06761	8.36761	7.76761
44.9297	8.06771	8.36771	7.76771
45	8.0678	8.3678	7.7678
45.0703	8.0679	8.3679	7.7679
45.1406	8.06799	8.36799	7.76799
45.2109	8.06809	8.36809	7.76809
45.2812	8.06818	8.36818	7.76818
45.3516	8.06827	8.36827	7.76827
45.4219	8.06836	8.36836	7.76836
45.4922	8.06844	8.36844	7.76844
45.5625	8.06853	8.36853	7.76853
45.6328	8.06862	8.36862	7.76862
45.7031	8.06871	8.36871	7.76871
45.7734	8.0688	8.3688	7.7688
45.8438	8.06889	8.36889	7.76889
45.9141	8.06897	8.36897	7.76897
45.9844	8.06906	8.36906	7.76906
46.0547	8.06914	8.36914	7.76914
46.125	8.06923	8.36923	7.76923
46.1953	8.06932	8.36932	7.76932
46.2656	8.06941	8.36941	7.76941
46.3359	8.06951	8.36951	7.76951
46.4062	8.0696	8.3696	7.7696
46.4766	8.0697	8.3697	7.7697
46.5469	8.0698	8.3698	7.7698
46.6172	8.0699	8.3699	7.7699
46.6875	8.07	8.37	7.77
46.7578	8.0701	8.3701	7.7701
46.8281	8.07021	8.37021	7.77021
46.8984	8.07031	8.37031	7.77031
46.9688	8.07042	8.37042	7.77042
47.0391	8.07052	8.37052	7.77052
47.1094	8.07063	8.37063	7.77063
47.1797	8.07074	8.37074	7.77074
47.25	8.07084	8.37084	7.77084
47.3203	8.07095	8.37095	7.77095
47.3906	8.07106	8.37106	7.77106
47.4609	8.07117	8.37117	7.77117
47.5312	8.07129	8.37129	7.77129
47.6016	8.0714	8.3714	7.7714
47.6719	8.07151	8.37151	7.77151
47.7422	8.07163	8.37163	7.77163
47.8125	8.07174	8.37174	7.77174
47.8828	8.07186	8.37186	7.77186
47.9531	8.07198	8.37198	7.77198
48.0234	8.0721	8.3721	7.7721
48.0938	8.07222	8.37222	7.77222
48.1641	8.07234	8.37234	7.77234
48.2344	8.07246	8.37246	7.77246
48.3047	8.07258	8.37258	7.77258
48.375	8.0727	8.3727	7.7727
48.4453	8.07283	8.37283	7.77283
48.5156	8.07295	8.37295	7.77295
48.5859	8.07307	8.37307	7.77307
48.6562	8.07319	8.37319	7.77319
48.7266	8.07331	8.37331	7.77331
48.7969	8.07343	8.37343	7.77343
48.8672	8.07355	8.37355	7.77355
48.9375	8.07367	8.37367	7.77367
49.0078	8.07379	8.37379	7.77379
49.0781	8.0739	8.3739	7.7739
49.1484	8.07402	8.37402	7.77402
49.2188	8.07414	8.37414	7.77414
49.2891	8.07425	8.37425	7.77425
49.3594	8.07436	8.37436	7.77436
49.4297	8.07447	8.37447	7.77447
49.5	8.07458	8.37458	7.77458
49.5703	8.07469	8.37469	7.77469
49.6406	8.0748	8.3748	7.7748
49.7109	8.07491	8.37491	7.77491
49.7812	8.07501	8.37501	7.77501
49.8516	8.07512	8.37512	7.77512
49.9219	8.07522	8.37522	7.77522
49.9922	8.07533	8.37533	7.77533
50.0625	8.07543	8.37543	7.77543
50.1328	8.07553	8.37553	7.77553
50.2031	8.07563	8.37563	7.77563
50.2734	8.07573	8.37573	7.77573
50.3438	8.07583	8.37583	7.77583
50.4141	8.07592	8.37592	7.77592
50.4844	8.07602	8.37602	7.77602
50.5547	8.07612	8.37612	7.77612
50.625	8.07621	8.37621	7.77621
50.6953	8.07631	8.37631	7.77631
50.7656	8.0764	8.3764	7.7764
50.8359	8.07649	8.37649	7.77649
50.9062	8.07659	8.37659	7.77659
50.9766	8.07668	8.37668	7.77668
51.0469	8.07677	8.37677	7.77677
51.1172	8.07686	8.37686	7.77686
51.1875	8.07695	8.37695	7.77695
51.2578	8.07704	8.37704	7.77704
51.3281	8.07713	8.37713	7.77713
51.3984	8.07722	8.37722	7.77722
51.4688	8.07731	8.37731	7.77731
51.5391	8.0774	8.3774	7.7774
51.6094	8.07748	8.37748	7.77748
51.6797	8.07757	8.37757	7.77757
51.75	8.07766	8.37766	7.77766
51.8203	8.07774	8.37774	7.77774
51.8906	8.07783	8.37783	7.77783
51.9609	8.07791	8.37791	7.77791
52.0312	8.07799	8.37799	7.77799
52.1016	8.07808	8.37808	7.77808
52.1719	8.07816	8.37816	7.77816
52.2422	8.07824	8.37824	7.77824
52.3125	8.07832	8.37832	7.77832
52.3828	8.0784	8.3784	7.7784
52.4531	8.07848	8.37848	7.77848
52.5234	8.07856	8.37856	7.77856
52.5938	8.07863	8.37863	7.77863
52.6641	8.07871	8.37871	7.77871
52.7344	8.07879	8.37879	7.77879
52.8047	8.07887	8.37887	7.77887
52.875	8.07895	8.37895	7.77895
52.9453	8.07903	8.37903	7.77903
53.0156	8.07911	8.37911	7.77911
53.0859	8.07919	8.37919	7.77919
53.1562	8.07928	8.37928	7.77928
53.2266	8.07936	8.37936	7.77936
53.2969	8.07944	8.37944	7.77944
53.3672	8.07953	8.37953	7.77953
53.4375	8.07961	8.37961	7.77961
53.5078	8.07969	8.37969	7.77969
53.5781	8.07978	8.37978	7.77978
53.6484	8.07986	8.37986	7.77986
53.7188	8.07994	8.37994	7.77994
53.7891	8.08002	8.38002	7.78002
53.8594	8.0801	8.3801	7.7801
53.9297	8.08018	8.38018	7.78018
54	8.08026	8.38026	7.78026
54.0703	8.08034	8.38034	7.78034
54.1406	8.08042	8.38042	7.78042
54.2109	8.08049	8.38049	7.78049
54.2812	8.08056	8.38056	7.78056
54.3516	8.08063	8.38063	7.78063
54.4219	8.0807	8.3807	7.7807
54.4922	8.08077	8.38077	7.78077
54.5625	8.08083	8.38083	7.78083
54.6328	8.08089	8.38089	7.78089
54.7031	8.08095	8.38095	7.78095
54.7734	8.08101	8.38101	7.78101
54.8438	8.08107	8.38107	7.78107
54.9141	8.08112	8.38112	7.78112
54.9844	8.08117	8.38117	7.78117
55.0547	8.08122	8.38122	7.78122
55.125	8.08126	8.38126	7.78126
55.1953	8.0813	8.3813	7.7813
55.2656	8.08134	8.38134	7.78134
55.3359	8.08138	8.38138	7.78138
55.4062	8.08142	8.38142	7.78142
55.4766	8.08146	8.38146	7.78146
55.5469	8.08149	8.38149	7.78149
55.6172	8.08152	8.38152	7.78152
55.6875	8.08154	8.38154	7.78154
55.7578	8.08157	8.38157	7.78157
55.8281	8.08159	8.38159	7.78159
55.8984	8.08161	8.38161	7.78161
55.9688	8.08163	8.38163	7.78163
56.0391	8.08166	8.38166	7.78166
56.1094	8.08168	8.38168	7.78168
56.1797	8.0817	8.3817	7.7817
56.25	8.08172	8.38172	7.78172
56.3203	8.08174	8.38174	7.78174
56.3906	8.08176	8.38176	7.78176
56.4609	8.08178	8.38178	7.78178
56.5312	8.08179	8.38179	7.78179
56.6016	8.08181	8.38181	7.78181
56.6719	8.08182	8.38182	7.78182
56.7422	8.08184	8.38184	7.78184
56.8125	8.08185	8.38185	7.78185
56.8828	8.08187	8.38187	7.78187
56.9531	8.08188	8.38188	7.78188
57.0234	8.0819	8.3819	7.7819
57.0938	8.08191	8.38191	7.78191
57.1641	8.08193	8.38193	7.78193
57.2344	8.08194	8.38194	7.78194
57.3047	8.08196	8.38196	7.78196
57.375	8.08197	8.38197	7.78197
57.4453	8.08198	8.38198	7.78198
57.5156	8.082	8.382	7.782
57.5859	8.08201	8.38201	7.78201
57.6562	8.08203	8.38203	7.78203
57.7266	8.08204	8.38204	7.78204
57.7969	8.08206	8.38206	7.78206
57.8672	8.08207	8.38207	7.78207
57.9375	8.08209	8.38209	7.78209
58.0078	8.0821	8.3821	7.7821
58.0781	8.08211	8.38211	7.78211
58.1484	8.08213	8.38213	7.78213
58.2188	8.08214	8.38214	7.78214
58.2891	8.08216	8.38216	7.78216
58.3594	8.08217	8.38217	7.78217
58.4297	8.08218	8.38218	7.78218
58.5	8.0822	8.3822	7.7822
58.5703	8.08221	8.38221	7.78221
58.6406	8.08223	8.38223	7.78223
58.7109	8.08224	8.38224	7.78224
58.7812	8.08226	8.38226	7.78226
58.8516	8.08227	8.38227	7.78227
58.9219	8.08229	8.38229	7.78229
58.9922	8.0823	8.3823	7.7823
59.0625	8.08232	8.38232	7.78232
59.1328	8.08233	8.38233	7.78233
59.2031	8.08234	8.38234	7.78234
59.2734	8.08236	8.38236	7.78236
59.3438	8.08237	8.38237	7.78237
59.4141	8.08238	8.38238	7.78238
59.4844	8.0824	8.3824	7.7824
59.5547	8.08241	8.38241	7.78241
59.625	8.08242	8.38242	7.78242
59.6953	8.08243	8.38243	7.78243
59.7656	8.08244	8.38244	7.78244
59.8359	8.08246	8.38246	7.78246
59.9062	8.08247	8.38247	7.78247
59.9766	8.08248	8.38248	7.78248
60.0469	8.08249	8.38249	7.78249
60.1172	8.0825	8.3825	7.7825
60.1875	8.08251	8.38251	7.78251
60.2578	8.08252	8.38252	7.78252
60.3281	8.08253	8.38253	7.78253
60.3984	8.08254	8.38254	7.78254
60.4688	8.08254	8.38254	7.78254
60.5391	8.08255	8.38255	7.78255
60.6094	8.08256	8.38256	7.78256
60.6797	8.08256	8.38256	7.78256
60.75	8.08257	8.38257	7.78257
60.8203	8.08258	8.38258	7.78258
60.8906	8.08259	8.38259	7.78259
60.9609	8.08259	8.38259	7.78259
61.0312	8.0826	8.3826	7.7826
61.1016	8.08261	8.38261	7.78261
61.1719	8.08262	8.38262	7.78262
61.2422	8.08263	8.38263	7.78263
61.3125	8.08263	8.38263	7.78263
61.3828	8.08264	8.38264	7.78264
61.4531	8.08265	8.38265	7.78265
61.5234	8.08265	8.38265	7.78265
61.5938	8.08266	8.38266	7.78266
61.6641	8.08267	8.38267	7.78267
61.7344	8.08268	8.38268	7.78268
61.8047	8.08268	8.38268	7.78268
61.875	8.08269	8.38269	7.78269
61.9453	8.0827	8.3827	7.7827
62.0156	8.0827	8.3827	7.7827
62.0859	8.08271	8.38271	7.78271
62.1562	8.08271	8.38271	7.78271
62.2266	8.08272	8.38272	7.78272
62.2969	8.08272	8.38272	7.78272
62.3672	8.08273	8.38273	7.78273
62.4375	8.08273	8.38273	7.78273
62.5078	8.08274	8.38274	7.78274
62.5781	8.08274	8.38274	7.78274
62.6484	8.08275	8.38275	7.78275
62.7188	8.08275	8.38275	7.78275
62.7891	8.08275	8.38275	7.78275
62.8594	8.08276	8.38276	7.78276
62.9297	8.08276	8.38276	7.78276
63	8.08276	8.38276	7.78276
63.0703	8.08277	8.38277	7.78277
63.1406	8.08277	8.38277	7.78277
63.2109	8.08277	8.38277	7.78277
63.2812	8.08277	8.38277	7.78277
63.3516	8.08277	8.38277	7.78277
63.4219	8.08277	8.38277	7.78277
63.4922	8.08277	8.38277	7.78277
300	8.08277	8.38277	7.78277

## Sheet: panel_c_OEC_Honshu_PEGSNet_prediction
Time [s]	Mw
1	6.86263
2	6.85532
3	6.85458
4	6.84987
5	6.84947
6	6.85089
7	6.8679
8	6.87054
9	6.86447
10	6.84943
11	6.83727
12	6.83633
13	6.84106
14	6.84832
15	6.85221
16	6.86032
17	6.86518
18	6.84203
19	6.83722
20	6.83703
21	6.87096
22	6.90154
23	6.86665
24	7.29027
25	7.35235
26	7.23865
27	7.2171
28	7.21274
29	7.29339
30	7.36642
31	7.31919
32	7.25033
33	7.07533
34	7.08795
35	7.12554
36	7.24709
37	7.25878
38	7.21278
39	7.30667
40	7.42029
41	7.66432
42	7.56943
43	7.57918
44	7.68986
45	7.79618
46	7.79838
47	7.72867
48	7.59652
49	7.57641
50	7.58082
51	7.66768
52	7.54179
53	7.607
54	7.65025
55	7.22559
56	7.02872
57	6.9406
58	6.92382
59	6.84148
60	7.0292
61	7.38835
62	7.27572
63	7.11549
64	7.03732
65	7.41472
66	7.13082
67	7.05829
68	7.33535
69	7.17868
70	7.21315
71	7.15735
72	7.09327
73	7.12242
74	6.99138
75	7.19857
76	7.3207
77	7.44
78	7.33538
79	7.71871
80	7.62448
81	7.35011
82	7.71265
83	7.80536
84	7.71326
85	7.88752
86	7.73884
87	7.89505
88	8.17306
89	8.24334
90	8.32911
91	8.16902
92	7.99726
93	7.79462
94	7.60777
95	7.58535
96	7.75521
97	7.70624
98	7.60597
99	7.75244
100	8.0599
101	7.96545
102	7.8351
103	7.45559
104	7.83581
105	8.24606
106	8.00532
107	7.90945
108	7.6582
109	7.75262
110	7.56232
111	7.64628
112	7.56786
113	7.70006
114	7.90448
115	7.65788
116	8.00852
117	7.97451
118	8.13229
119	7.90444
120	7.67136
121	8.07733
122	8.25077
123	7.70015
124	7.64565
125	7.70649
126	7.67637
127	7.6547
128	7.67472
129	7.7435
130	8.01622
131	7.8512
132	7.60795
133	7.84608
134	8.09204
135	8.33024
136	8.30022
137	7.68448
138	7.81429
139	8.09951
140	7.67966
141	7.50116
142	7.42179
143	7.72105
144	7.92997
145	7.90413
146	7.84454
147	8.0514
148	7.82419
149	7.94344
150	7.98484
151	8.09376
152	8.05558
153	7.8175
154	7.63759
155	7.68871
156	7.67914
157	7.393
158	7.17571
159	7.08719
160	7.17102
161	7.33535
162	7.3708
163	7.31338
164	7.36033
165	7.42629
166	7.27597
167	7.25894
168	7.16733
169	7.21643
170	7.31264
171	7.11022
172	7.16742
173	7.3932
174	7.20563
175	7.18051
176	7.0086
177	7.226
178	7.2762
179	7.27173
180	7.29855
181	7.45825
182	7.43782
183	7.03044
184	6.82114
185	6.85385
186	6.89385
187	6.95585
188	7.04132
189	7.04473
190	7.11181
191	7.01954
192	6.88999
193	6.84537
194	6.88963
195	7.01753
196	7.14308
197	7.04834
198	7.27138
199	7.32949
200	7.05067
201	7.024
202	7.09484
203	7.13769
204	7.43535
205	7.30007
206	7.23996
207	7.26687
208	7.26711
209	7.10387
210	7.05915
211	7.05679
212	7.36885
213	7.48365
214	7.35988
215	7.39876
216	7.40853
217	7.18124
218	6.99391
219	6.97514
220	7.0175
221	7.17261
222	7.06462
223	7.01746
224	7.03052
225	7.01989
226	6.94792
227	6.87903
228	6.83565
229	6.95686
230	7.00878
231	6.84959
232	7.03655
233	7.13817
234	6.8592
235	6.8329
236	6.89375
237	6.90537
238	6.88807
239	6.81707
240	6.92038
241	7.1051
242	7.0358
243	6.88268
244	6.851
245	7.0295
246	6.99129
247	7.09142
248	6.92472
249	7.082
250	7.01297
251	6.78958
252	6.76951
253	6.67771
254	6.77494
255	6.75684
256	6.71727
257	6.77795
258	6.81801
259	6.865
260	6.81061
261	6.75596
262	6.75235
263	7.05674
264	7.26795
265	7.26326
266	7.36029
267	7.28461
268	6.83377
269	6.9546
270	7.01887
271	7.32472
272	7.31506
273	7.25039
274	7.32577
275	7.30095
276	6.99284
277	6.99483
278	6.99326
279	6.98658
280	6.98619
281	7.23532
282	7.15914
283	7.17952
284	7.06637
285	6.83724
286	7.0044
287	7.00719
288	6.93296
289	6.94089
290	6.87317
291	6.92103
292	7.01838
293	6.81131
294	7.02147
295	6.96491
296	7.04401
297	7.19626
298	7.22759
299	7.15716
300	7.17105

## Sheet: panel_c_OEC_Honshu_STF_SCARDEC
Time [s]	Mw	Mw+0.3	Mw-0.3
0	5.33995	5.63995	5.03995
0.0703125	5.36419	5.66419	5.06419
0.140625	5.38889	5.68889	5.08889
0.210938	5.41401	5.71401	5.11401
0.28125	5.43947	5.73947	5.13947
0.351562	5.46522	5.76522	5.16522
0.421875	5.49121	5.79121	5.19121
0.492188	5.51746	5.81746	5.21746
0.5625	5.54409	5.84409	5.24409
0.632812	5.57119	5.87119	5.27119
0.703125	5.59882	5.89882	5.29882
0.773438	5.62696	5.92696	5.32696
0.84375	5.65551	5.95551	5.35551
0.914062	5.68435	5.98435	5.38435
0.984375	5.7133	6.0133	5.4133
1.05469	5.74216	6.04216	5.44216
1.125	5.77078	6.07078	5.47078
1.19531	5.79902	6.09902	5.49902
1.26562	5.82682	6.12682	5.52682
1.33594	5.85415	6.15415	5.55415
1.40625	5.88103	6.18103	5.58103
1.47656	5.90743	6.20743	5.60743
1.54688	5.93329	6.23329	5.63329
1.61719	5.95855	6.25855	5.65855
1.6875	5.98315	6.28315	5.68315
1.75781	6.00704	6.30704	5.70704
1.82812	6.0302	6.3302	5.7302
1.89844	6.05259	6.35259	5.75259
1.96875	6.07422	6.37422	5.77422
2.03906	6.09508	6.39508	5.79508
2.10938	6.11519	6.41519	5.81519
2.17969	6.13455	6.43455	5.83455
2.25	6.1532	6.4532	5.8532
2.32031	6.17115	6.47115	5.87115
2.39062	6.18844	6.48844	5.88844
2.46094	6.2051	6.5051	5.9051
2.53125	6.22117	6.52117	5.92117
2.60156	6.23668	6.53668	5.93668
2.67188	6.25168	6.55168	5.95168
2.74219	6.2662	6.5662	5.9662
2.8125	6.28028	6.58028	5.98028
2.88281	6.29394	6.59394	5.99394
2.95312	6.30723	6.60723	6.00723
3.02344	6.32017	6.62017	6.02017
3.09375	6.33277	6.63277	6.03277
3.16406	6.34505	6.64505	6.04505
3.23438	6.35703	6.65703	6.05703
3.30469	6.36872	6.66872	6.06872
3.375	6.38013	6.68013	6.08013
3.44531	6.39126	6.69126	6.09126
3.51562	6.40212	6.70212	6.10212
3.58594	6.41269	6.71269	6.11269
3.65625	6.423	6.723	6.123
3.72656	6.43303	6.73303	6.13303
3.79688	6.4428	6.7428	6.1428
3.86719	6.45229	6.75229	6.15229
3.9375	6.46152	6.76152	6.16152
4.00781	6.47048	6.77048	6.17048
4.07812	6.47919	6.77919	6.17919
4.14844	6.48764	6.78764	6.18764
4.21875	6.49585	6.79585	6.19585
4.28906	6.50381	6.80381	6.20381
4.35938	6.51155	6.81155	6.21155
4.42969	6.51905	6.81905	6.21905
4.5	6.52632	6.82632	6.22632
4.57031	6.53338	6.83338	6.23338
4.64062	6.54023	6.84023	6.24023
4.71094	6.54686	6.84686	6.24686
4.78125	6.55329	6.85329	6.25329
4.85156	6.55952	6.85952	6.25952
4.92188	6.56556	6.86556	6.26556
4.99219	6.5714	6.8714	6.2714
5.0625	6.57706	6.87706	6.27706
5.13281	6.58253	6.88253	6.28253
5.20312	6.58783	6.88783	6.28783
5.27344	6.59295	6.89295	6.29295
5.34375	6.5979	6.8979	6.2979
5.41406	6.60268	6.90268	6.30268
5.48438	6.6073	6.9073	6.3073
5.55469	6.61176	6.91176	6.31176
5.625	6.61608	6.91608	6.31608
5.69531	6.62024	6.92024	6.32024
5.76562	6.62428	6.92428	6.32428
5.83594	6.62818	6.92818	6.32818
5.90625	6.63195	6.93195	6.33195
5.97656	6.63561	6.93561	6.33561
6.04688	6.63916	6.93916	6.33916
6.11719	6.6426	6.9426	6.3426
6.1875	6.64595	6.94595	6.34595
6.25781	6.6492	6.9492	6.3492
6.32812	6.65237	6.95237	6.35237
6.39844	6.65546	6.95546	6.35546
6.46875	6.65848	6.95848	6.35848
6.53906	6.66143	6.96143	6.36143
6.60938	6.66432	6.96432	6.36432
6.67969	6.66716	6.96716	6.36716
6.75	6.66995	6.96995	6.36995
6.82031	6.67271	6.97271	6.37271
6.89062	6.67544	6.97544	6.37544
6.96094	6.67815	6.97815	6.37815
7.03125	6.68084	6.98084	6.38084
7.10156	6.68353	6.98353	6.38353
7.17188	6.68622	6.98622	6.38622
7.24219	6.68891	6.98891	6.38891
7.3125	6.6916	6.9916	6.3916
7.38281	6.69431	6.99431	6.39431
7.45312	6.69703	6.99703	6.39703
7.52344	6.69976	6.99976	6.39976
7.59375	6.7025	7.0025	6.4025
7.66406	6.70526	7.00526	6.40526
7.73438	6.70803	7.00803	6.40803
7.80469	6.71081	7.01081	6.41081
7.875	6.7136	7.0136	6.4136
7.94531	6.71639	7.01639	6.41639
8.01562	6.7192	7.0192	6.4192
8.08594	6.722	7.022	6.422
8.15625	6.72482	7.02482	6.42482
8.22656	6.72764	7.02764	6.42764
8.29688	6.73046	7.03046	6.43046
8.36719	6.73329	7.03329	6.43329
8.4375	6.73614	7.03614	6.43614
8.50781	6.73899	7.03899	6.43899
8.57812	6.74186	7.04186	6.44186
8.64844	6.74474	7.04474	6.44474
8.71875	6.74763	7.04763	6.44763
8.78906	6.75053	7.05053	6.45053
8.85938	6.75344	7.05344	6.45344
8.92969	6.75636	7.05636	6.45636
9	6.75929	7.05929	6.45929
9.07031	6.76221	7.06221	6.46221
9.14062	6.76514	7.06514	6.46514
9.21094	6.76806	7.06806	6.46806
9.28125	6.77098	7.07098	6.47098
9.35156	6.77389	7.07389	6.47389
9.42188	6.77678	7.07678	6.47678
9.49219	6.77967	7.07967	6.47967
9.5625	6.78256	7.08256	6.48256
9.63281	6.78543	7.08543	6.48543
9.70312	6.78829	7.08829	6.48829
9.77344	6.79115	7.09115	6.49115
9.84375	6.79401	7.09401	6.49401
9.91406	6.79686	7.09686	6.49686
9.98438	6.7997	7.0997	6.4997
10.0547	6.80255	7.10255	6.50255
10.125	6.80539	7.10539	6.50539
10.1953	6.80822	7.10822	6.50822
10.2656	6.81105	7.11105	6.51105
10.3359	6.81387	7.11387	6.51387
10.4062	6.81669	7.11669	6.51669
10.4766	6.81949	7.11949	6.51949
10.5469	6.82227	7.12227	6.52227
10.6172	6.82504	7.12504	6.52504
10.6875	6.82778	7.12778	6.52778
10.7578	6.83049	7.13049	6.53049
10.8281	6.83318	7.13318	6.53318
10.8984	6.83582	7.13582	6.53582
10.9688	6.83843	7.13843	6.53843
11.0391	6.84099	7.14099	6.54099
11.1094	6.84351	7.14351	6.54351
11.1797	6.84599	7.14599	6.54599
11.25	6.84842	7.14842	6.54842
11.3203	6.8508	7.1508	6.5508
11.3906	6.85313	7.15313	6.55313
11.4609	6.85542	7.15542	6.55542
11.5312	6.85766	7.15766	6.55766
11.6016	6.85986	7.15986	6.55986
11.6719	6.86201	7.16201	6.56201
11.7422	6.86411	7.16411	6.56411
11.8125	6.86618	7.16618	6.56618
11.8828	6.8682	7.1682	6.5682
11.9531	6.87019	7.17019	6.57019
12.0234	6.87214	7.17214	6.57214
12.0938	6.87407	7.17407	6.57407
12.1641	6.87596	7.17596	6.57596
12.2344	6.87782	7.17782	6.57782
12.3047	6.87966	7.17966	6.57966
12.375	6.88147	7.18147	6.58147
12.4453	6.88326	7.18326	6.58326
12.5156	6.88502	7.18502	6.58502
12.5859	6.88675	7.18675	6.58675
12.6562	6.88846	7.18846	6.58846
12.7266	6.89014	7.19014	6.59014
12.7969	6.89179	7.19179	6.59179
12.8672	6.89341	7.19341	6.59341
12.9375	6.895	7.195	6.595
13.0078	6.89656	7.19656	6.59656
13.0781	6.89809	7.19809	6.59809
13.1484	6.89958	7.19958	6.59958
13.2188	6.90104	7.20104	6.60104
13.2891	6.90247	7.20247	6.60247
13.3594	6.90386	7.20386	6.60386
13.4297	6.90523	7.20523	6.60523
13.5	6.90657	7.20657	6.60657
13.5703	6.90789	7.20789	6.60789
13.6406	6.90919	7.20919	6.60919
13.7109	6.91048	7.21048	6.61048
13.7812	6.91175	7.21175	6.61175
13.8516	6.91301	7.21301	6.61301
13.9219	6.91427	7.21427	6.61427
13.9922	6.91552	7.21552	6.61552
14.0625	6.91677	7.21677	6.61677
14.1328	6.91802	7.21802	6.61802
14.2031	6.91927	7.21927	6.61927
14.2734	6.92052	7.22052	6.62052
14.3438	6.92176	7.22176	6.62176
14.4141	6.92301	7.22301	6.62301
14.4844	6.92425	7.22425	6.62425
14.5547	6.92549	7.22549	6.62549
14.625	6.92673	7.22673	6.62673
14.6953	6.92797	7.22797	6.62797
14.7656	6.92921	7.22921	6.62921
14.8359	6.93045	7.23045	6.63045
14.9062	6.93169	7.23169	6.63169
14.9766	6.93293	7.23293	6.63293
15.0469	6.93416	7.23416	6.63416
15.1172	6.9354	7.2354	6.6354
15.1875	6.93663	7.23663	6.63663
15.2578	6.93785	7.23785	6.63785
15.3281	6.93906	7.23906	6.63906
15.3984	6.94026	7.24026	6.64026
15.4688	6.94145	7.24145	6.64145
15.5391	6.94263	7.24263	6.64263
15.6094	6.94379	7.24379	6.64379
15.6797	6.94493	7.24493	6.64493
15.75	6.94606	7.24606	6.64606
15.8203	6.94716	7.24716	6.64716
15.8906	6.94825	7.24825	6.64825
15.9609	6.94932	7.24932	6.64932
16.0312	6.95036	7.25036	6.65036
16.1016	6.95139	7.25139	6.65139
16.1719	6.9524	7.2524	6.6524
16.2422	6.9534	7.2534	6.6534
16.3125	6.95437	7.25437	6.65437
16.3828	6.95533	7.25533	6.65533
16.4531	6.95628	7.25628	6.65628
16.5234	6.95721	7.25721	6.65721
16.5938	6.95813	7.25813	6.65813
16.6641	6.95903	7.25903	6.65903
16.7344	6.95993	7.25993	6.65993
16.8047	6.96081	7.26081	6.66081
16.875	6.96168	7.26168	6.66168
16.9453	6.96254	7.26254	6.66254
17.0156	6.96339	7.26339	6.66339
17.0859	6.96423	7.26423	6.66423
17.1562	6.96505	7.26505	6.66505
17.2266	6.96586	7.26586	6.66586
17.2969	6.96665	7.26665	6.66665
17.3672	6.96742	7.26742	6.66742
17.4375	6.96818	7.26818	6.66818
17.5078	6.96891	7.26891	6.66891
17.5781	6.96962	7.26962	6.66962
17.6484	6.97029	7.27029	6.67029
17.7188	6.97095	7.27095	6.67095
17.7891	6.97159	7.27159	6.67159
17.8594	6.97222	7.27222	6.67222
17.9297	6.97282	7.27282	6.67282
18	6.9734	7.2734	6.6734
18.0703	6.97397	7.27397	6.67397
18.1406	6.97452	7.27452	6.67452
18.2109	6.97506	7.27506	6.67506
18.2812	6.97559	7.27559	6.67559
18.3516	6.97611	7.27611	6.67611
18.4219	6.97661	7.27661	6.67661
18.4922	6.97711	7.27711	6.67711
18.5625	6.97759	7.27759	6.67759
18.6328	6.97807	7.27807	6.67807
18.7031	6.97853	7.27853	6.67853
18.7734	6.97899	7.27899	6.67899
18.8438	6.97943	7.27943	6.67943
18.9141	6.97986	7.27986	6.67986
18.9844	6.98029	7.28029	6.68029
19.0547	6.98071	7.28071	6.68071
19.125	6.98112	7.28112	6.68112
19.1953	6.98152	7.28152	6.68152
19.2656	6.98191	7.28191	6.68191
19.3359	6.98229	7.28229	6.68229
19.4062	6.98267	7.28267	6.68267
19.4766	6.98304	7.28304	6.68304
19.5469	6.98339	7.28339	6.68339
19.6172	6.98374	7.28374	6.68374
19.6875	6.98407	7.28407	6.68407
19.7578	6.98438	7.28438	6.68438
19.8281	6.98467	7.28467	6.68467
19.8984	6.98494	7.28494	6.68494
19.9688	6.98518	7.28518	6.68518
20.0391	6.98539	7.28539	6.68539
20.1094	6.98557	7.28557	6.68557
20.1797	6.98571	7.28571	6.68571
20.25	6.9858	7.2858	6.6858
20.3203	6.98587	7.28587	6.68587
20.3906	6.98591	7.28591	6.68591
20.4609	6.98592	7.28592	6.68592
20.5312	6.98593	7.28593	6.68593
20.6016	6.98593	7.28593	6.68593
20.6719	6.98593	7.28593	6.68593
20.7422	6.98593	7.28593	6.68593
20.8125	6.98593	7.28593	6.68593
20.8828	6.98593	7.28593	6.68593
20.9531	6.98593	7.28593	6.68593
21.0234	6.98593	7.28593	6.68593
21.0938	6.98593	7.28593	6.68593
21.1641	6.98593	7.28593	6.68593
21.2344	6.98593	7.28593	6.68593
21.3047	6.98593	7.28593	6.68593
21.375	6.98593	7.28593	6.68593
21.4453	6.98593	7.28593	6.68593
21.5156	6.98593	7.28593	6.68593
21.5859	6.98593	7.28593	6.68593
21.6562	6.98593	7.28593	6.68593
21.7266	6.98593	7.28593	6.68593
21.7969	6.98593	7.28593	6.68593
21.8672	6.98593	7.28593	6.68593
21.9375	6.98593	7.28593	6.68593
22.0078	6.98593	7.28593	6.68593
22.0781	6.98593	7.28593	6.68593
22.1484	6.98593	7.28593	6.68593
22.2188	6.98593	7.28593	6.68593
22.2891	6.98593	7.28593	6.68593
22.3594	6.98593	7.28593	6.68593
22.4297	6.98593	7.28593	6.68593
22.5	6.98593	7.28593	6.68593
22.5703	6.98593	7.28593	6.68593
22.6406	6.98593	7.28593	6.68593
22.7109	6.98593	7.28593	6.68593
22.7812	6.98593	7.28593	6.68593
22.8516	6.98593	7.28593	6.68593
22.9219	6.98593	7.28593	6.68593
22.9922	6.98593	7.28593	6.68593
23.0625	6.98593	7.28593	6.68593
23.1328	6.98593	7.28593	6.68593
23.2031	6.98593	7.28593	6.68593
23.2734	6.98593	7.28593	6.68593
23.3438	6.98593	7.28593	6.68593
23.4141	6.98593	7.28593	6.68593
23.4844	6.98593	7.28593	6.68593
23.5547	6.98593	7.28593	6.68593
23.625	6.98593	7.28593	6.68593
23.6953	6.98593	7.28593	6.68593
23.7656	6.98593	7.28593	6.68593
23.8359	6.98593	7.28593	6.68593
23.9062	6.98593	7.28593	6.68593
23.9766	6.98593	7.28593	6.68593
24.0469	6.98593	7.28593	6.68593
24.1172	6.98593	7.28593	6.68593
24.1875	6.98593	7.28593	6.68593
24.2578	6.98593	7.28593	6.68593
24.3281	6.98593	7.28593	6.68593
24.3984	6.98593	7.28593	6.68593
24.4688	6.98593	7.28593	6.68593
24.5391	6.98593	7.28593	6.68593
24.6094	6.98593	7.28593	6.68593
300	6.98593	7.28593	6.68593

## Sheet: panel_d_NEC_Honshu_PEGSNet_prediction
Time [s]	Mw
1	6.81207
2	6.82627
3	6.83002
4	6.82849
5	6.83313
6	6.83293
7	6.8286
8	6.82732
9	6.82826
10	6.82525
11	6.82316
12	6.83163
13	6.84466
14	7.22936
15	7.17851
16	7.2027
17	7.21415
18	7.20109
19	7.4525
20	7.44154
21	7.39002
22	7.74003
23	7.84562
24	7.7303
25	7.79407
26	7.71943
27	7.71904
28	7.75752
29	7.81483
30	7.63817
31	7.7651
32	7.57996
33	7.47849
34	7.10909
35	6.96487
36	6.93672
37	6.75177
38	6.98375
39	7.05934
40	6.63377
41	6.60034
42	7.0585
43	6.79788
44	6.81798
45	6.76778
46	6.83683
47	6.73707
48	6.84821
49	6.81495
50	6.79373
51	7.06399
52	6.97103
53	7.11404
54	7.14143
55	7.12729
56	7.04503
57	7.13144
58	6.88707
59	6.89935
60	6.90686
61	6.95491
62	6.86021
63	6.89346
64	6.83615
65	6.87372
66	6.94284
67	6.79767
68	6.84029
69	7.08898
70	7.01195
71	7.08622
72	7.28928
73	7.20104
74	7.003
75	6.93969
76	7.03019
77	7.09373
78	6.98417
79	6.87452
80	6.89604
81	6.82918
82	6.88621
83	6.84797
84	6.8493
85	6.80532
86	6.73115
87	6.7554
88	6.76675
89	6.81088
90	6.72763
91	6.70732
92	6.51781
93	6.60121
94	6.64391
95	6.62409
96	6.6399
97	6.68607
98	6.6207
99	6.65713
100	6.61674
101	6.60051
102	6.5791
103	6.64759
104	6.70133
105	6.70259
106	6.77766
107	6.71191
108	6.69946
109	6.73479
110	6.7528
111	6.79854
112	6.8031
113	6.76211
114	6.85203
115	6.77698
116	6.80266
117	6.81855
118	6.9015
119	6.69551
120	6.81645
121	6.83305
122	6.85192
123	6.9382
124	6.80514
125	6.69407
126	6.63919
127	6.79776
128	6.69195
129	6.69884
130	6.71026
131	6.76852
132	6.71889
133	6.80833
134	6.9602
135	6.98802
136	6.72029
137	6.69464
138	6.82255
139	6.71248
140	6.77606
141	6.6883
142	6.66679
143	6.7185
144	6.71128
145	6.68135
146	6.71537
147	6.71273
148	6.77399
149	6.73259
150	6.67459
151	6.6408
152	6.67929
153	6.65098
154	6.65114
155	6.75318
156	6.62356
157	6.64834
158	6.5938
159	6.54589
160	6.45353
161	6.54724
162	6.55103
163	6.47608
164	6.49407
165	6.4986
166	6.46847
167	6.51411
168	6.62171
169	6.64769
170	6.57526
171	6.49398
172	6.53277
173	6.50916
174	6.56896
175	6.54029
176	6.54696
177	6.54371
178	6.56516
179	6.49916
180	6.49539
181	6.46855
182	6.56033
183	6.5787
184	6.87686
185	6.76889
186	6.8492
187	6.69599
188	6.74449
189	6.85408
190	6.77439
191	6.73191
192	6.68141
193	6.59554
194	6.55412
195	6.80247
196	6.64879
197	6.57325
198	6.52344
199	6.50503
200	6.47232
201	6.49688
202	6.71683
203	6.67365
204	6.64212
205	6.5413
206	6.67325
207	6.50669
208	6.60079
209	6.60474
210	6.61676
211	6.63807
212	6.65427
213	6.54706
214	6.64051
215	6.59066
216	6.67058
217	6.61924
218	6.73744
219	6.64168
220	6.72449
221	6.57078
222	6.60676
223	6.7
224	6.63845
225	6.65715
226	6.60442
227	6.53139
228	6.4533
229	6.63462
230	6.55467
231	6.482
232	6.44057
233	6.40831
234	6.43654
235	6.60967
236	6.68358
237	6.60074
238	6.55726
239	6.55658
240	6.80547
241	6.70826
242	6.73501
243	6.63664
244	6.61687
245	6.68369
246	6.69322
247	6.67799
248	6.61525
249	6.57764
250	6.63129
251	6.62766
252	6.78874
253	6.76412
254	6.74812
255	6.54992
256	6.81595
257	7.0789
258	7.09099
259	7.2266
260	7.00969
261	6.84284
262	6.83111
263	7.17766
264	6.78701
265	6.6829
266	6.57121
267	6.60935
268	6.5736
269	6.60493
270	6.72012
271	6.65085
272	6.52592
273	6.58269
274	6.71644
275	6.70163
276	6.80565
277	6.66561
278	6.61241
279	6.69028
280	6.67405
281	6.54885
282	6.59313
283	6.52486
284	6.52599
285	6.41395
286	6.49949
287	6.48337
288	6.53335
289	6.44284
290	6.37317
291	6.42709
292	6.44242
293	6.44034
294	6.44585
295	6.38689
296	6.40417
297	6.59041
298	6.43342
299	6.4552
300	6.41994

## Sheet: panel_d_NEC_Honshu_STF_SCARDEC
Time [s]	Mw	Mw+0.3	Mw-0.3
0	5.65692	5.63995	5.35692
0.0703125	5.68748	5.66419	5.38748
0.140625	5.71761	5.68889	5.41761
0.210938	5.74743	5.71401	5.44743
0.28125	5.77701	5.73947	5.47701
0.351562	5.80637	5.76522	5.50637
0.421875	5.83541	5.79121	5.53541
0.492188	5.86395	5.81746	5.56395
0.5625	5.89182	5.84409	5.59182
0.632812	5.91886	5.87119	5.61886
0.703125	5.945	5.89882	5.645
0.773438	5.97021	5.92696	5.67021
0.84375	5.99448	5.95551	5.69448
0.914062	6.01782	5.98435	5.71782
0.984375	6.04027	6.0133	5.74027
1.05469	6.06187	6.04216	5.76187
1.125	6.08268	6.07078	5.78268
1.19531	6.10275	6.09902	5.80275
1.26562	6.12214	6.12682	5.82214
1.33594	6.14091	6.15415	5.84091
1.40625	6.15911	6.18103	5.85911
1.47656	6.17679	6.20743	5.87679
1.54688	6.19401	6.23329	5.89401
1.61719	6.21081	6.25855	5.91081
1.6875	6.22723	6.28315	5.92723
1.75781	6.24329	6.30704	5.94329
1.82812	6.25904	6.3302	5.95904
1.89844	6.27448	6.35259	5.97448
1.96875	6.28963	6.37422	5.98963
2.03906	6.30451	6.39508	6.00451
2.10938	6.31913	6.41519	6.01913
2.17969	6.33348	6.43455	6.03348
2.25	6.34758	6.4532	6.04758
2.32031	6.36142	6.47115	6.06142
2.39062	6.37502	6.48844	6.07502
2.46094	6.38839	6.5051	6.08839
2.53125	6.40153	6.52117	6.10153
2.60156	6.41447	6.53668	6.11447
2.67188	6.42723	6.55168	6.12723
2.74219	6.43983	6.5662	6.13983
2.8125	6.4523	6.58028	6.1523
2.88281	6.46465	6.59394	6.16465
2.95312	6.47693	6.60723	6.17693
3.02344	6.48914	6.62017	6.18914
3.09375	6.50129	6.63277	6.20129
3.16406	6.51339	6.64505	6.21339
3.23438	6.52545	6.65703	6.22545
3.30469	6.53743	6.66872	6.23743
3.375	6.54934	6.68013	6.24934
3.44531	6.56114	6.69126	6.26114
3.51562	6.57282	6.70212	6.27282
3.58594	6.58436	6.71269	6.28436
3.65625	6.59574	6.723	6.29574
3.72656	6.60694	6.73303	6.30694
3.79688	6.61794	6.7428	6.31794
3.86719	6.62872	6.75229	6.32872
3.9375	6.63926	6.76152	6.33926
4.00781	6.64956	6.77048	6.34956
4.07812	6.65961	6.77919	6.35961
4.14844	6.66938	6.78764	6.36938
4.21875	6.67888	6.79585	6.37888
4.28906	6.6881	6.80381	6.3881
4.35938	6.69705	6.81155	6.39705
4.42969	6.70572	6.81905	6.40572
4.5	6.71413	6.82632	6.41413
4.57031	6.72229	6.83338	6.42229
4.64062	6.73021	6.84023	6.43021
4.71094	6.73791	6.84686	6.43791
4.78125	6.74538	6.85329	6.44538
4.85156	6.75265	6.85952	6.45265
4.92188	6.75973	6.86556	6.45973
4.99219	6.7666	6.8714	6.4666
5.0625	6.77329	6.87706	6.47329
5.13281	6.77978	6.88253	6.47978
5.20312	6.78608	6.88783	6.48608
5.27344	6.79218	6.89295	6.49218
5.34375	6.79809	6.8979	6.49809
5.41406	6.80379	6.90268	6.50379
5.48438	6.80931	6.9073	6.50931
5.55469	6.81464	6.91176	6.51464
5.625	6.81979	6.91608	6.51979
5.69531	6.82477	6.92024	6.52477
5.76562	6.82959	6.92428	6.52959
5.83594	6.83428	6.92818	6.53428
5.90625	6.83882	6.93195	6.53882
5.97656	6.84325	6.93561	6.54325
6.04688	6.84758	6.93916	6.54758
6.11719	6.8518	6.9426	6.5518
6.1875	6.85594	6.94595	6.55594
6.25781	6.85999	6.9492	6.55999
6.32812	6.86397	6.95237	6.56397
6.39844	6.86788	6.95546	6.56788
6.46875	6.87173	6.95848	6.57173
6.53906	6.87551	6.96143	6.57551
6.60938	6.87923	6.96432	6.57923
6.67969	6.8829	6.96716	6.5829
6.75	6.88652	6.96995	6.58652
6.82031	6.8901	6.97271	6.5901
6.89062	6.89363	6.97544	6.59363
6.96094	6.89711	6.97815	6.59711
7.03125	6.90055	6.98084	6.60055
7.10156	6.90394	6.98353	6.60394
7.17188	6.90729	6.98622	6.60729
7.24219	6.91057	6.98891	6.61057
7.3125	6.9138	6.9916	6.6138
7.38281	6.91696	6.99431	6.61696
7.45312	6.92007	6.99703	6.62007
7.52344	6.9231	6.99976	6.6231
7.59375	6.92608	7.0025	6.62608
7.66406	6.929	7.00526	6.629
7.73438	6.93187	7.00803	6.63187
7.80469	6.93468	7.01081	6.63468
7.875	6.93744	7.0136	6.63744
7.94531	6.94016	7.01639	6.64016
8.01562	6.94282	7.0192	6.64282
8.08594	6.94544	7.022	6.64544
8.15625	6.948	7.02482	6.648
8.22656	6.9505	7.02764	6.6505
8.29688	6.95295	7.03046	6.65295
8.36719	6.95535	7.03329	6.65535
8.4375	6.9577	7.03614	6.6577
8.50781	6.96	7.03899	6.66
8.57812	6.96225	7.04186	6.66225
8.64844	6.96448	7.04474	6.66448
8.71875	6.96669	7.04763	6.66669
8.78906	6.96888	7.05053	6.66888
8.85938	6.97106	7.05344	6.67106
8.92969	6.97325	7.05636	6.67325
9	6.97543	7.05929	6.67543
9.07031	6.97763	7.06221	6.67763
9.14062	6.97982	7.06514	6.67982
9.21094	6.98203	7.06806	6.68203
9.28125	6.98423	7.07098	6.68423
9.35156	6.98644	7.07389	6.68644
9.42188	6.98865	7.07678	6.68865
9.49219	6.99086	7.07967	6.69086
9.5625	6.99307	7.08256	6.69307
9.63281	6.99529	7.08543	6.69529
9.70312	6.99751	7.08829	6.69751
9.77344	6.99973	7.09115	6.69973
9.84375	7.00195	7.09401	6.70195
9.91406	7.00417	7.09686	6.70417
9.98438	7.00639	7.0997	6.70639
10.0547	7.00859	7.10255	6.70859
10.125	7.01078	7.10539	6.71078
10.1953	7.01293	7.10822	6.71293
10.2656	7.01504	7.11105	6.71504
10.3359	7.01711	7.11387	6.71711
10.4062	7.01912	7.11669	6.71912
10.4766	7.02108	7.11949	6.72108
10.5469	7.02298	7.12227	6.72298
10.6172	7.02483	7.12504	6.72483
10.6875	7.02663	7.12778	6.72663
10.7578	7.02839	7.13049	6.72839
10.8281	7.03012	7.13318	6.73012
10.8984	7.03181	7.13582	6.73181
10.9688	7.03349	7.13843	6.73349
11.0391	7.03515	7.14099	6.73515
11.1094	7.0368	7.14351	6.7368
11.1797	7.03844	7.14599	6.73844
11.25	7.04008	7.14842	6.74008
11.3203	7.04171	7.1508	6.74171
11.3906	7.04335	7.15313	6.74335
11.4609	7.04498	7.15542	6.74498
11.5312	7.04663	7.15766	6.74663
11.6016	7.04828	7.15986	6.74828
11.6719	7.04995	7.16201	6.74995
11.7422	7.05164	7.16411	6.75164
11.8125	7.05335	7.16618	6.75335
11.8828	7.05508	7.1682	6.75508
11.9531	7.05684	7.17019	6.75684
12.0234	7.05863	7.17214	6.75863
12.0938	7.06044	7.17407	6.76044
12.1641	7.06228	7.17596	6.76228
12.2344	7.06415	7.17782	6.76415
12.3047	7.06604	7.17966	6.76604
12.375	7.06794	7.18147	6.76794
12.4453	7.06986	7.18326	6.76986
12.5156	7.07179	7.18502	6.77179
12.5859	7.07372	7.18675	6.77372
12.6562	7.07566	7.18846	6.77566
12.7266	7.07761	7.19014	6.77761
12.7969	7.07956	7.19179	6.77956
12.8672	7.08152	7.19341	6.78152
12.9375	7.08348	7.195	6.78348
13.0078	7.08545	7.19656	6.78545
13.0781	7.08742	7.19809	6.78742
13.1484	7.08941	7.19958	6.78941
13.2188	7.0914	7.20104	6.7914
13.2891	7.0934	7.20247	6.7934
13.3594	7.0954	7.20386	6.7954
13.4297	7.09741	7.20523	6.79741
13.5	7.09943	7.20657	6.79943
13.5703	7.10144	7.20789	6.80144
13.6406	7.10346	7.20919	6.80346
13.7109	7.10547	7.21048	6.80547
13.7812	7.10748	7.21175	6.80748
13.8516	7.10949	7.21301	6.80949
13.9219	7.11148	7.21427	6.81148
13.9922	7.11347	7.21552	6.81347
14.0625	7.11545	7.21677	6.81545
14.1328	7.11742	7.21802	6.81742
14.2031	7.11937	7.21927	6.81937
14.2734	7.12131	7.22052	6.82131
14.3438	7.12323	7.22176	6.82323
14.4141	7.12513	7.22301	6.82513
14.4844	7.12701	7.22425	6.82701
14.5547	7.12887	7.22549	6.82887
14.625	7.1307	7.22673	6.8307
14.6953	7.1325	7.22797	6.8325
14.7656	7.13427	7.22921	6.83427
14.8359	7.136	7.23045	6.836
14.9062	7.13771	7.23169	6.83771
14.9766	7.13938	7.23293	6.83938
15.0469	7.14102	7.23416	6.84102
15.1172	7.14262	7.2354	6.84262
15.1875	7.1442	7.23663	6.8442
15.2578	7.14574	7.23785	6.84574
15.3281	7.14725	7.23906	6.84725
15.3984	7.14874	7.24026	6.84874
15.4688	7.15019	7.24145	6.85019
15.5391	7.15162	7.24263	6.85162
15.6094	7.15302	7.24379	6.85302
15.6797	7.15439	7.24493	6.85439
15.75	7.15573	7.24606	6.85573
15.8203	7.15704	7.24716	6.85704
15.8906	7.15833	7.24825	6.85833
15.9609	7.15958	7.24932	6.85958
16.0312	7.16081	7.25036	6.86081
16.1016	7.162	7.25139	6.862
16.1719	7.16318	7.2524	6.86318
16.2422	7.16432	7.2534	6.86432
16.3125	7.16545	7.25437	6.86545
16.3828	7.16655	7.25533	6.86655
16.4531	7.16764	7.25628	6.86764
16.5234	7.16871	7.25721	6.86871
16.5938	7.16976	7.25813	6.86976
16.6641	7.1708	7.25903	6.8708
16.7344	7.17183	7.25993	6.87183
16.8047	7.17286	7.26081	6.87286
16.875	7.17388	7.26168	6.87388
16.9453	7.17489	7.26254	6.87489
17.0156	7.17591	7.26339	6.87591
17.0859	7.17693	7.26423	6.87693
17.1562	7.17795	7.26505	6.87795
17.2266	7.17898	7.26586	6.87898
17.2969	7.18002	7.26665	6.88002
17.3672	7.18106	7.26742	6.88106
17.4375	7.18212	7.26818	6.88212
17.5078	7.18317	7.26891	6.88317
17.5781	7.18424	7.26962	6.88424
17.6484	7.18531	7.27029	6.88531
17.7188	7.18639	7.27095	6.88639
17.7891	7.18748	7.27159	6.88748
17.8594	7.18856	7.27222	6.88856
17.9297	7.18965	7.27282	6.88965
18	7.19073	7.2734	6.89073
18.0703	7.19181	7.27397	6.89181
18.1406	7.19289	7.27452	6.89289
18.2109	7.19396	7.27506	6.89396
18.2812	7.19502	7.27559	6.89502
18.3516	7.19607	7.27611	6.89607
18.4219	7.19711	7.27661	6.89711
18.4922	7.19813	7.27711	6.89813
18.5625	7.19914	7.27759	6.89914
18.6328	7.20013	7.27807	6.90013
18.7031	7.2011	7.27853	6.9011
18.7734	7.20205	7.27899	6.90205
18.8438	7.20298	7.27943	6.90298
18.9141	7.20388	7.27986	6.90388
18.9844	7.20475	7.28029	6.90475
19.0547	7.2056	7.28071	6.9056
19.125	7.20643	7.28112	6.90643
19.1953	7.20722	7.28152	6.90722
19.2656	7.20799	7.28191	6.90799
19.3359	7.20873	7.28229	6.90873
19.4062	7.20944	7.28267	6.90944
19.4766	7.21012	7.28304	6.91012
19.5469	7.21078	7.28339	6.91078
19.6172	7.21141	7.28374	6.91141
19.6875	7.21201	7.28407	6.91201
19.7578	7.21258	7.28438	6.91258
19.8281	7.21312	7.28467	6.91312
19.8984	7.21363	7.28494	6.91363
19.9688	7.21411	7.28518	6.91411
20.0391	7.21457	7.28539	6.91457
20.1094	7.21501	7.28557	6.91501
20.1797	7.21544	7.28571	6.91544
20.25	7.21584	7.2858	6.91584
20.3203	7.21622	7.28587	6.91622
20.3906	7.21658	7.28591	6.91658
20.4609	7.21693	7.28592	6.91693
20.5312	7.21726	7.28593	6.91726
20.6016	7.21756	7.28593	6.91756
20.6719	7.21785	7.28593	6.91785
20.7422	7.21812	7.28593	6.91812
20.8125	7.21838	7.28593	6.91838
20.8828	7.21861	7.28593	6.91861
20.9531	7.21882	7.28593	6.91882
21.0234	7.21902	7.28593	6.91902
21.0938	7.2192	7.28593	6.9192
21.1641	7.21936	7.28593	6.91936
21.2344	7.21951	7.28593	6.91951
21.3047	7.21964	7.28593	6.91964
21.375	7.21977	7.28593	6.91977
21.4453	7.21989	7.28593	6.91989
21.5156	7.22001	7.28593	6.92001
21.5859	7.22014	7.28593	6.92014
21.6562	7.22025	7.28593	6.92025
21.7266	7.22037	7.28593	6.92037
21.7969	7.22047	7.28593	6.92047
21.8672	7.22058	7.28593	6.92058
21.9375	7.22068	7.28593	6.92068
22.0078	7.22078	7.28593	6.92078
22.0781	7.22088	7.28593	6.92088
22.1484	7.22098	7.28593	6.92098
22.2188	7.22106	7.28593	6.92106
22.2891	7.22115	7.28593	6.92115
22.3594	7.22123	7.28593	6.92123
22.4297	7.22131	7.28593	6.92131
22.5	7.22139	7.28593	6.92139
22.5703	7.22148	7.28593	6.92148
22.6406	7.22156	7.28593	6.92156
22.7109	7.22165	7.28593	6.92165
22.7812	7.22173	7.28593	6.92173
22.8516	7.22182	7.28593	6.92182
22.9219	7.22191	7.28593	6.92191
22.9922	7.222	7.28593	6.922
23.0625	7.22209	7.28593	6.92209
23.1328	7.22218	7.28593	6.92218
23.2031	7.22227	7.28593	6.92227
23.2734	7.22236	7.28593	6.92236
23.3438	7.22245	7.28593	6.92245
23.4141	7.22254	7.28593	6.92254
23.4844	7.22263	7.28593	6.92263
23.5547	7.22271	7.28593	6.92271
23.625	7.2228	7.28593	6.9228
23.6953	7.22288	7.28593	6.92288
23.7656	7.22296	7.28593	6.92296
23.8359	7.22304	7.28593	6.92304
23.9062	7.22311	7.28593	6.92311
23.9766	7.22318	7.28593	6.92318
24.0469	7.22325	7.28593	6.92325
24.1172	7.22332	7.28593	6.92332
24.1875	7.22339	7.28593	6.92339
24.2578	7.22345	7.28593	6.92345
24.3281	7.22351	7.28593	6.92351
24.3984	7.22357	7.28593	6.92357
24.4688	7.22362	7.28593	6.92362
24.5391	7.22365	7.28593	6.92365
24.6094	7.22368	7.28593	6.92368
24.6797	7.22369	7.28593	6.92369
24.75	7.22371	24.75
24.8203	7.22372	24.8203
24.8906	7.22373	24.8906
24.9609	7.22373	24.9609
25.0312	7.22373	25.0312
25.1016	7.22373	25.1016
25.1719	7.22373	25.1719
25.2422	7.22373	25.2422
25.3125	7.22373	25.3125
25.3828	7.22373	25.3828
25.4531	7.22373	25.4531
25.5234	7.22373	25.5234
25.5938	7.22373	25.5938
300	7.22373	300

## Sheet: panel_e_OEC_Honshu_PEGSNet_prediction
Time [s]	Mw
1	6.92824
2	6.94956
3	6.93667
4	6.88291
5	6.88042
6	6.86763
7	6.86448
8	6.86431
9	6.85421
10	6.85143
11	6.85507
12	6.85072
13	6.85998
14	6.85403
15	6.85088
16	6.84897
17	6.84305
18	7.25553
19	7.32253
20	7.3243
21	7.31889
22	7.26364
23	7.2766
24	7.12066
25	7.03436
26	6.91118
27	6.93774
28	6.90086
29	6.80243
30	6.81759
31	6.86026
32	6.84994
33	6.9214
34	6.68311
35	6.7771
36	6.66307
37	6.66284
38	6.61828
39	6.60255
40	6.63994
41	6.63574
42	6.67305
43	6.60257
44	6.51242
45	6.50514
46	6.49784
47	6.55451
48	6.52089
49	6.48046
50	6.4724
51	6.51901
52	6.50515
53	6.5848
54	6.50049
55	6.58162
56	6.53101
57	6.46015
58	6.44527
59	6.43964
60	6.52337
61	6.46566
62	6.39645
63	6.41569
64	6.44093
65	6.5395
66	6.44655
67	6.43277
68	6.46813
69	6.46766
70	6.46307
71	6.45551
72	6.44607
73	6.45196
74	6.33588
75	6.37421
76	6.37367
77	6.38404
78	6.4296
79	6.43926
80	6.44722
81	6.43745
82	6.43245
83	6.38782
84	6.48873
85	6.47602
86	6.45956
87	6.43483
88	6.41936
89	6.44791
90	6.47303
91	6.47896
92	6.42741
93	6.44972
94	6.44391
95	6.39357
96	6.37811
97	6.37858
98	6.34603
99	6.40948
100	6.39446
101	6.40857
102	6.43574
103	6.41379
104	6.38369
105	6.41334
106	6.43798
107	6.38877
108	6.32045
109	6.32367
110	6.3057
111	6.29015
112	6.36425
113	6.33625
114	6.31823
115	6.34972
116	6.34245
117	6.2936
118	6.39703
119	6.42492
120	6.39567
121	6.3798
122	6.34494
123	6.38686
124	6.39133
125	6.34159
126	6.31309
127	6.32822
128	6.34274
129	6.41033
130	6.41086
131	6.40577
132	6.36325
133	6.36732
134	6.32153
135	6.3753
136	6.39435
137	6.38846
138	6.37655
139	6.37568
140	6.36095
141	6.33191
142	6.30419
143	6.30243
144	6.30423
145	6.31083
146	6.34346
147	6.33746
148	6.31685
149	6.33314
150	6.36673
151	6.32551
152	6.37428
153	6.40037
154	6.38864
155	6.38424
156	6.37929
157	6.39
158	6.42264
159	6.43182
160	6.38539
161	6.37304
162	6.34635
163	6.35416
164	6.34325
165	6.33739
166	6.3471
167	6.35442
168	6.34468
169	6.34099
170	6.33307
171	6.34533
172	6.34044
173	6.32507
174	6.33009
175	6.31016
176	6.28004
177	6.2605
178	6.2884
179	6.2819
180	6.3242
181	6.30129
182	6.28642
183	6.29955
184	6.31866
185	6.30214
186	6.32117
187	6.32302
188	6.30897
189	6.32582
190	6.32966
191	6.35476
192	6.37687
193	6.33614
194	6.33065
195	6.31948
196	6.31844
197	6.34828
198	6.35647
199	6.3548
200	6.3534
201	6.31963
202	6.29235
203	6.30587
204	6.31992
205	6.32427
206	6.29054
207	6.29522
208	6.27779
209	6.28175
210	6.25303
211	6.24177
212	6.22639
213	6.2916
214	6.31729
215	6.29697
216	6.33136
217	6.37665
218	6.3899
219	6.27546
220	6.34354
221	6.38471
222	6.33451
223	6.31184
224	6.32121
225	6.3931
226	6.43203
227	6.37868
228	6.33536
229	6.32751
230	6.34841
231	6.39921
232	6.34859
233	6.36759
234	6.34741
235	6.33756
236	6.31627
237	6.30317
238	6.35298
239	6.33885
240	6.31335
241	6.29629
242	6.30286
243	6.28587
244	6.24641
245	6.23214
246	6.23917
247	6.25893
248	6.30548
249	6.2893
250	6.26815
251	6.30377
252	6.32186
253	6.29409
254	6.31454
255	6.29765
256	6.28058
257	6.27949
258	6.29154
259	6.36311
260	6.39145
261	6.33706
262	6.29266
263	6.26699
264	6.28749
265	6.27694
266	6.27517
267	6.28072
268	6.2982
269	6.30903
270	6.27242
271	6.26949
272	6.29735
273	6.29484
274	6.28841
275	6.26548
276	6.28504
277	6.25838
278	6.24939
279	6.23367
280	6.20758
281	6.27488
282	6.28044
283	6.27766
284	6.27999
285	6.30301
286	6.28855
287	6.25991
288	6.30112
289	6.3842
290	6.35261
291	6.31307
292	6.32963
293	6.42279
294	6.43477
295	6.35202
296	6.35929
297	6.33757
298	6.35734
299	6.42928
300	6.37976

## Sheet: panel_e_OEC_Honshu_STF_SCARDEC
Time [s]	Mw	Mw+0.3	Mw-0.3
0	4.9723	5.2723	4.6723
0.0703125	5.02714	5.32714	4.72714
0.140625	5.07923	5.37923	4.77923
0.210938	5.12759	5.42759	4.82759
0.28125	5.17217	5.47217	4.87217
0.351562	5.2162	5.5162	4.9162
0.421875	5.25672	5.55672	4.95672
0.492188	5.29418	5.59418	4.99418
0.5625	5.32887	5.62887	5.02887
0.632812	5.36103	5.66103	5.06103
0.703125	5.39089	5.69089	5.09089
0.773438	5.41881	5.71881	5.11881
0.84375	5.44516	5.74516	5.14516
0.914062	5.47024	5.77024	5.17024
0.984375	5.49423	5.79423	5.19423
1.05469	5.5172	5.8172	5.2172
1.125	5.53921	5.83921	5.23921
1.19531	5.56027	5.86027	5.26027
1.26562	5.58045	5.88045	5.28045
1.33594	5.59978	5.89978	5.29978
1.40625	5.61831	5.91831	5.31831
1.47656	5.63612	5.93612	5.33612
1.54688	5.65325	5.95325	5.35325
1.61719	5.66979	5.96979	5.36979
1.6875	5.6858	5.9858	5.3858
1.75781	5.70132	6.00132	5.40132
1.82812	5.71642	6.01642	5.41642
1.89844	5.73112	6.03112	5.43112
1.96875	5.74547	6.04547	5.44547
2.03906	5.7595	6.0595	5.4595
2.10938	5.77323	6.07323	5.47323
2.17969	5.78669	6.08669	5.48669
2.25	5.79991	6.09991	5.49991
2.32031	5.81293	6.11293	5.51293
2.39062	5.82577	6.12577	5.52577
2.46094	5.83849	6.13849	5.53849
2.53125	5.85112	6.15112	5.55112
2.60156	5.8637	6.1637	5.5637
2.67188	5.87627	6.17627	5.57627
2.74219	5.8889	6.1889	5.5889
2.8125	5.90166	6.20166	5.60166
2.88281	5.91464	6.21464	5.61464
2.95312	5.92792	6.22792	5.62792
3.02344	5.94154	6.24154	5.64154
3.09375	5.95554	6.25554	5.65554
3.16406	5.96993	6.26993	5.66993
3.23438	5.98469	6.28469	5.68469
3.30469	5.99983	6.29983	5.69983
3.375	6.01533	6.31533	5.71533
3.44531	6.0312	6.3312	5.7312
3.51562	6.04756	6.34756	5.74756
3.58594	6.06456	6.36456	5.76456
3.65625	6.08231	6.38231	5.78231
3.72656	6.10081	6.40081	5.80081
3.79688	6.11994	6.41994	5.81994
3.86719	6.13951	6.43951	5.83951
3.9375	6.15934	6.45934	5.85934
4.00781	6.17928	6.47928	5.87928
4.07812	6.19916	6.49916	5.89916
4.14844	6.21889	6.51889	5.91889
4.21875	6.23838	6.53838	5.93838
4.28906	6.25755	6.55755	5.95755
4.35938	6.27634	6.57634	5.97634
4.42969	6.29473	6.59473	5.99473
4.5	6.31267	6.61267	6.01267
4.57031	6.33014	6.63014	6.03014
4.64062	6.34712	6.64712	6.04712
4.71094	6.3636	6.6636	6.0636
4.78125	6.37957	6.67957	6.07957
4.85156	6.39504	6.69504	6.09504
4.92188	6.41001	6.71001	6.11001
4.99219	6.42449	6.72449	6.12449
5.0625	6.4385	6.7385	6.1385
5.13281	6.45207	6.75207	6.15207
5.20312	6.46521	6.76521	6.16521
5.27344	6.47795	6.77795	6.17795
5.34375	6.49032	6.79032	6.19032
5.41406	6.50233	6.80233	6.20233
5.48438	6.51401	6.81401	6.21401
5.55469	6.52537	6.82537	6.22537
5.625	6.53643	6.83643	6.23643
5.69531	6.54719	6.84719	6.24719
5.76562	6.55768	6.85768	6.25768
5.83594	6.5679	6.8679	6.2679
5.90625	6.57785	6.87785	6.27785
5.97656	6.58757	6.88757	6.28757
6.04688	6.59705	6.89705	6.29705
6.11719	6.60631	6.90631	6.30631
6.1875	6.61536	6.91536	6.31536
6.25781	6.6242	6.9242	6.3242
6.32812	6.63285	6.93285	6.33285
6.39844	6.64131	6.94131	6.34131
6.46875	6.6496	6.9496	6.3496
6.53906	6.6577	6.9577	6.3577
6.60938	6.66564	6.96564	6.36564
6.67969	6.67341	6.97341	6.37341
6.75	6.68101	6.98101	6.38101
6.82031	6.68844	6.98844	6.38844
6.89062	6.69571	6.99571	6.39571
6.96094	6.70281	7.00281	6.40281
7.03125	6.70974	7.00974	6.40974
7.10156	6.7165	7.0165	6.4165
7.17188	6.7231	7.0231	6.4231
7.24219	6.72954	7.02954	6.42954
7.3125	6.73582	7.03582	6.43582
7.38281	6.74196	7.04196	6.44196
7.45312	6.74795	7.04795	6.44795
7.52344	6.75381	7.05381	6.45381
7.59375	6.75954	7.05954	6.45954
7.66406	6.76515	7.06515	6.46515
7.73438	6.77064	7.07064	6.47064
7.80469	6.77602	7.07602	6.47602
7.875	6.78129	7.08129	6.48129
7.94531	6.78646	7.08646	6.48646
8.01562	6.79152	7.09152	6.49152
8.08594	6.79647	7.09647	6.49647
8.15625	6.80133	7.10133	6.50133
8.22656	6.80608	7.10608	6.50608
8.29688	6.81073	7.11073	6.51073
8.36719	6.81529	7.11529	6.51529
8.4375	6.81975	7.11975	6.51975
8.50781	6.82412	7.12412	6.52412
8.57812	6.8284	7.1284	6.5284
8.64844	6.8326	7.1326	6.5326
8.71875	6.83673	7.13673	6.53673
8.78906	6.84078	7.14078	6.54078
8.85938	6.84475	7.14475	6.54475
8.92969	6.84866	7.14866	6.54866
9	6.8525	7.1525	6.5525
9.07031	6.85628	7.15628	6.55628
9.14062	6.85999	7.15999	6.55999
9.21094	6.86363	7.16363	6.56363
9.28125	6.86721	7.16721	6.56721
9.35156	6.87072	7.17072	6.57072
9.42188	6.87417	7.17417	6.57417
9.49219	6.87754	7.17754	6.57754
9.5625	6.88084	7.18084	6.58084
9.63281	6.88406	7.18406	6.58406
9.70312	6.88721	7.18721	6.58721
9.77344	6.89029	7.19029	6.59029
9.84375	6.89328	7.19328	6.59328
9.91406	6.8962	7.1962	6.5962
9.98438	6.89903	7.19903	6.59903
10.0547	6.90178	7.20178	6.60178
10.125	6.90444	7.20444	6.60444
10.1953	6.90701	7.20701	6.60701
10.2656	6.90948	7.20948	6.60948
10.3359	6.91187	7.21187	6.61187
10.4062	6.91415	7.21415	6.61415
10.4766	6.91634	7.21634	6.61634
10.5469	6.91843	7.21843	6.61843
10.6172	6.92043	7.22043	6.62043
10.6875	6.92233	7.22233	6.62233
10.7578	6.92415	7.22415	6.62415
10.8281	6.9259	7.2259	6.6259
10.8984	6.92756	7.22756	6.62756
10.9688	6.92916	7.22916	6.62916
11.0391	6.9307	7.2307	6.6307
11.1094	6.93219	7.23219	6.63219
11.1797	6.93363	7.23363	6.63363
11.25	6.93502	7.23502	6.63502
11.3203	6.93637	7.23637	6.63637
11.3906	6.93768	7.23768	6.63768
11.4609	6.93896	7.23896	6.63896
11.5312	6.9402	7.2402	6.6402
11.6016	6.9414	7.2414	6.6414
11.6719	6.94257	7.24257	6.64257
11.7422	6.9437	7.2437	6.6437
11.8125	6.94478	7.24478	6.64478
11.8828	6.94583	7.24583	6.64583
11.9531	6.94684	7.24684	6.64684
12.0234	6.94781	7.24781	6.64781
12.0938	6.94873	7.24873	6.64873
12.1641	6.94959	7.24959	6.64959
12.2344	6.95042	7.25042	6.65042
12.3047	6.9512	7.2512	6.6512
12.375	6.95193	7.25193	6.65193
12.4453	6.95263	7.25263	6.65263
12.5156	6.95332	7.25332	6.65332
12.5859	6.954	7.254	6.654
12.6562	6.95466	7.25466	6.65466
12.7266	6.95531	7.25531	6.65531
12.7969	6.95594	7.25594	6.65594
12.8672	6.95657	7.25657	6.65657
12.9375	6.95718	7.25718	6.65718
13.0078	6.95778	7.25778	6.65778
13.0781	6.95837	7.25837	6.65837
13.1484	6.95893	7.25893	6.65893
13.2188	6.95948	7.25948	6.65948
13.2891	6.96003	7.26003	6.66003
13.3594	6.96056	7.26056	6.66056
13.4297	6.96107	7.26107	6.66107
13.5	6.96155	7.26155	6.66155
13.5703	6.96203	7.26203	6.66203
13.6406	6.9625	7.2625	6.6625
13.7109	6.96297	7.26297	6.66297
13.7812	6.96344	7.26344	6.66344
13.8516	6.96391	7.26391	6.66391
13.9219	6.96437	7.26437	6.66437
13.9922	6.96483	7.26483	6.66483
14.0625	6.96528	7.26528	6.66528
14.1328	6.96573	7.26573	6.66573
14.2031	6.96617	7.26617	6.66617
14.2734	6.96661	7.26661	6.66661
14.3438	6.96704	7.26704	6.66704
14.4141	6.96746	7.26746	6.66746
14.4844	6.96787	7.26787	6.66787
14.5547	6.96828	7.26828	6.66828
14.625	6.96868	7.26868	6.66868
14.6953	6.96907	7.26907	6.66907
14.7656	6.96946	7.26946	6.66946
14.8359	6.96983	7.26983	6.66983
14.9062	6.97019	7.27019	6.67019
14.9766	6.97055	7.27055	6.67055
15.0469	6.97089	7.27089	6.67089
15.1172	6.97122	7.27122	6.67122
15.1875	6.97153	7.27153	6.67153
15.2578	6.97184	7.27184	6.67184
15.3281	6.97212	7.27212	6.67212
15.3984	6.97239	7.27239	6.67239
15.4688	6.97264	7.27264	6.67264
15.5391	6.97289	7.27289	6.67289
15.6094	6.97312	7.27312	6.67312
15.6797	6.97334	7.27334	6.67334
15.75	6.97353	7.27353	6.67353
15.8203	6.97372	7.27372	6.67372
15.8906	6.97387	7.27387	6.67387
15.9609	6.97402	7.27402	6.67402
16.0312	6.97416	7.27416	6.67416
16.1016	6.97429	7.27429	6.67429
16.1719	6.97441	7.27441	6.67441
16.2422	6.97452	7.27452	6.67452
16.3125	6.97462	7.27462	6.67462
16.3828	6.97471	7.27471	6.67471
16.4531	6.97479	7.27479	6.67479
16.5234	6.97486	7.27486	6.67486
16.5938	6.97491	7.27491	6.67491
16.6641	6.97496	7.27496	6.67496
16.7344	6.97499	7.27499	6.67499
16.8047	6.97502	7.27502	6.67502
16.875	6.97505	7.27505	6.67505
16.9453	6.97506	7.27506	6.67506
17.0156	6.97508	7.27508	6.67508
17.0859	6.97509	7.27509	6.67509
17.1562	6.9751	7.2751	6.6751
17.2266	6.97512	7.27512	6.67512
17.2969	6.97513	7.27513	6.67513
17.3672	6.97515	7.27515	6.67515
17.4375	6.97516	7.27516	6.67516
17.5078	6.97518	7.27518	6.67518
17.5781	6.97519	7.27519	6.67519
17.6484	6.97521	7.27521	6.67521
17.7188	6.97522	7.27522	6.67522
17.7891	6.97523	7.27523	6.67523
17.8594	6.97525	7.27525	6.67525
17.9297	6.97526	7.27526	6.67526
18	6.97526	7.27526	6.67526
18.0703	6.97526	7.27526	6.67526
18.1406	6.97526	7.27526	6.67526
18.2109	6.97526	7.27526	6.67526
18.2812	6.97526	7.27526	6.67526
18.3516	6.97526	7.27526	6.67526
300	6.97526	7.27526	6.67526

## Sheet: panel_f_NEC_Honshu_PEGSNet_predictions
Time [s]	Mw
1	6.84636
2	6.84937
3	6.84372
4	6.85268
5	6.85401
6	6.84895
7	6.84816
8	6.84524
9	6.84298
10	6.84663
11	6.85104
12	6.84627
13	6.84217
14	6.85013
15	6.85373
16	6.85384
17	6.84809
18	6.84161
19	7.20452
20	7.21295
21	7.20591
22	7.22713
23	7.24976
24	7.24495
25	7.26845
26	7.25738
27	7.36674
28	7.39126
29	7.30284
30	7.25792
31	7.3213
32	7.48188
33	7.36757
34	7.13014
35	7.09386
36	7.25201
37	7.30411
38	7.24107
39	6.72742
40	6.61035
41	6.62501
42	6.58438
43	6.55489
44	6.55084
45	6.54824
46	6.57472
47	6.58352
48	6.54488
49	6.60208
50	6.56402
51	6.49951
52	6.47299
53	6.55418
54	6.62777
55	6.61946
56	6.51209
57	6.69242
58	6.81341
59	7.38081
60	6.57846
61	6.40907
62	6.38147
63	6.42122
64	6.55018
65	6.39563
66	6.40487
67	6.38331
68	6.42388
69	6.42782
70	6.4342
71	6.49307
72	6.37869
73	6.40958
74	6.48972
75	6.52587
76	6.43332
77	6.47179
78	6.51213
79	6.5444
80	6.46773
81	6.464
82	6.39117
83	6.42932
84	6.43358
85	6.42126
86	6.43642
87	6.47182
88	6.55498
89	6.51359
90	6.36899
91	6.39818
92	6.36139
93	6.3976
94	6.36468
95	6.34972
96	6.37777
97	6.36517
98	6.33703
99	6.3469
100	6.33394
101	6.35945
102	6.34387
103	6.3101
104	6.33501
105	6.38422
106	6.31544
107	6.30672
108	6.3485
109	6.29616
110	6.31333
111	6.30369
112	6.33794
113	6.32635
114	6.31715
115	6.36292
116	6.36066
117	6.34368
118	6.36296
119	6.36487
120	6.38896
121	6.40138
122	6.43978
123	6.40151
124	6.37682
125	6.35891
126	6.36727
127	6.37247
128	6.31422
129	6.30043
130	6.32687
131	6.30834
132	6.31518
133	6.32272
134	6.29063
135	6.28096
136	6.26745
137	6.25174
138	6.27687
139	6.34372
140	6.29839
141	6.34324
142	6.38036
143	6.3534
144	6.36216
145	6.33491
146	6.35269
147	6.39325
148	6.36505
149	6.37101
150	6.34585
151	6.37084
152	6.37224
153	6.3488
154	6.34045
155	6.32877
156	6.38898
157	6.3637
158	6.34574
159	6.3831
160	6.42497
161	6.41049
162	6.40594
163	6.38473
164	6.4025
165	6.38116
166	6.43343
167	6.44411
168	6.43824
169	6.4586
170	6.44791
171	6.41538
172	6.40652
173	6.43806
174	6.37897
175	6.37663
176	6.40309
177	6.38472
178	6.39313
179	6.40788
180	6.43178
181	6.43017
182	6.4335
183	6.44083
184	6.42776
185	6.43799
186	6.46957
187	6.43418
188	6.43894
189	6.38131
190	6.39427
191	6.36315
192	6.34012
193	6.34321
194	6.33973
195	6.33446
196	6.31816
197	6.32537
198	6.38215
199	6.34415
200	6.33542
201	6.30687
202	6.31608
203	6.31884
204	6.32094
205	6.28549
206	6.2683
207	6.32097
208	6.23919
209	6.28602
210	6.37759
211	6.28176
212	6.3083
213	6.25751
214	6.30906
215	6.3436
216	6.37813
217	6.35752
218	6.31775
219	6.31359
220	6.32148
221	6.30556
222	6.30356
223	6.29214
224	6.33133
225	6.26254
226	6.23096
227	6.24493
228	6.27197
229	6.27701
230	6.25967
231	6.26838
232	6.2917
233	6.28479
234	6.3121
235	6.32071
236	6.33645
237	6.36073
238	6.35624
239	6.30581
240	6.30309
241	6.34061
242	6.25634
243	6.31439
244	6.38307
245	6.3073
246	6.2837
247	6.2773
248	6.31633
249	6.36853
250	6.37986
251	6.38311
252	6.38908
253	6.39935
254	6.40025
255	6.3806
256	6.39747
257	6.37053
258	6.35217
259	6.29341
260	6.24574
261	6.25184
262	6.28977
263	6.28989
264	6.26283
265	6.28091
266	6.3473
267	6.30299
268	6.31394
269	6.33026
270	6.30697
271	6.3298
272	6.33857
273	6.29804
274	6.24564
275	6.22646
276	6.1787
277	6.26273
278	6.3579
279	6.28952
280	6.28973
281	6.2713
282	6.27823
283	6.29845
284	6.29987
285	6.31613
286	6.32269
287	6.34139
288	6.33771
289	6.3321
290	6.31306
291	6.27545
292	6.25521
293	6.20029
294	6.20842
295	6.224
296	6.26606
297	6.29022
298	6.28362
299	6.30735
300	6.32064

## Sheet: panel_f_NEC_Honshu_STF_SCARDEC
Time [s]	Mw	Mw+0.3	Mw-0.3
0	5.56909	5.86909	5.26909
0.0703125	5.59324	5.89324	5.29324
0.140625	5.61722	5.91722	5.31722
0.210938	5.6411	5.9411	5.3411
0.28125	5.66483	5.96483	5.36483
0.351562	5.68831	5.98831	5.38831
0.421875	5.71147	6.01147	5.41147
0.492188	5.73427	6.03427	5.43427
0.5625	5.7567	6.0567	5.4567
0.632812	5.77875	6.07875	5.47875
0.703125	5.8004	6.1004	5.5004
0.773438	5.82171	6.12171	5.52171
0.84375	5.84276	6.14276	5.54276
0.914062	5.86365	6.16365	5.56365
0.984375	5.88441	6.18441	5.58441
1.05469	5.90506	6.20506	5.60506
1.125	5.92559	6.22559	5.62559
1.19531	5.94598	6.24598	5.64598
1.26562	5.96617	6.26617	5.66617
1.33594	5.98611	6.28611	5.68611
1.40625	6.00572	6.30572	5.70572
1.47656	6.02497	6.32497	5.72497
1.54688	6.04382	6.34382	5.74382
1.61719	6.06227	6.36227	5.76227
1.6875	6.08036	6.38036	5.78036
1.75781	6.09816	6.39816	5.79816
1.82812	6.11571	6.41571	5.81571
1.89844	6.13306	6.43306	5.83306
1.96875	6.1502	6.4502	5.8502
2.03906	6.16711	6.46711	5.86711
2.10938	6.18376	6.48376	5.88376
2.17969	6.20013	6.50013	5.90013
2.25	6.21619	6.51619	5.91619
2.32031	6.23193	6.53193	5.93193
2.39062	6.24734	6.54734	5.94734
2.46094	6.2624	6.5624	5.9624
2.53125	6.27711	6.57711	5.97711
2.60156	6.29148	6.59148	5.99148
2.67188	6.3055	6.6055	6.0055
2.74219	6.31918	6.61918	6.01918
2.8125	6.33252	6.63252	6.03252
2.88281	6.34551	6.64551	6.04551
2.95312	6.35816	6.65816	6.05816
3.02344	6.37045	6.67045	6.07045
3.09375	6.3824	6.6824	6.0824
3.16406	6.39401	6.69401	6.09401
3.23438	6.40527	6.70527	6.10527
3.30469	6.41622	6.71622	6.11622
3.375	6.42685	6.72685	6.12685
3.44531	6.43719	6.73719	6.13719
3.51562	6.44726	6.74726	6.14726
3.58594	6.45709	6.75709	6.15709
3.65625	6.4667	6.7667	6.1667
3.72656	6.47612	6.77612	6.17612
3.79688	6.48537	6.78537	6.18537
3.86719	6.49449	6.79449	6.19449
3.9375	6.5035	6.8035	6.2035
4.00781	6.51243	6.81243	6.21243
4.07812	6.5213	6.8213	6.2213
4.14844	6.53013	6.83013	6.23013
4.21875	6.53893	6.83893	6.23893
4.28906	6.54773	6.84773	6.24773
4.35938	6.55652	6.85652	6.25652
4.42969	6.56532	6.86532	6.26532
4.5	6.57411	6.87411	6.27411
4.57031	6.58291	6.88291	6.28291
4.64062	6.59171	6.89171	6.29171
4.71094	6.60051	6.90051	6.30051
4.78125	6.60929	6.90929	6.30929
4.85156	6.61806	6.91806	6.31806
4.92188	6.6268	6.9268	6.3268
4.99219	6.63551	6.93551	6.33551
5.0625	6.64417	6.94417	6.34417
5.13281	6.65279	6.95279	6.35279
5.20312	6.66136	6.96136	6.36136
5.27344	6.66987	6.96987	6.36987
5.34375	6.67832	6.97832	6.37832
5.41406	6.68672	6.98672	6.38672
5.48438	6.69507	6.99507	6.39507
5.55469	6.70336	7.00336	6.40336
5.625	6.71161	7.01161	6.41161
5.69531	6.71982	7.01982	6.41982
5.76562	6.72798	7.02798	6.42798
5.83594	6.7361	7.0361	6.4361
5.90625	6.74419	7.04419	6.44419
5.97656	6.75222	7.05222	6.45222
6.04688	6.76022	7.06022	6.46022
6.11719	6.76817	7.06817	6.46817
6.1875	6.77607	7.07607	6.47607
6.25781	6.78392	7.08392	6.48392
6.32812	6.79173	7.09173	6.49173
6.39844	6.79948	7.09948	6.49948
6.46875	6.80718	7.10718	6.50718
6.53906	6.81482	7.11482	6.51482
6.60938	6.82241	7.12241	6.52241
6.67969	6.82993	7.12993	6.52993
6.75	6.8374	7.1374	6.5374
6.82031	6.84481	7.14481	6.54481
6.89062	6.85217	7.15217	6.55217
6.96094	6.85946	7.15946	6.55946
7.03125	6.86668	7.16668	6.56668
7.10156	6.87385	7.17385	6.57385
7.17188	6.88095	7.18095	6.58095
7.24219	6.88798	7.18798	6.58798
7.3125	6.89493	7.19493	6.59493
7.38281	6.9018	7.2018	6.6018
7.45312	6.90859	7.20859	6.60859
7.52344	6.91529	7.21529	6.61529
7.59375	6.9219	7.2219	6.6219
7.66406	6.92841	7.22841	6.62841
7.73438	6.93482	7.23482	6.63482
7.80469	6.94114	7.24114	6.64114
7.875	6.94735	7.24735	6.64735
7.94531	6.95346	7.25346	6.65346
8.01562	6.95946	7.25946	6.65946
8.08594	6.96537	7.26537	6.66537
8.15625	6.97117	7.27117	6.67117
8.22656	6.97687	7.27687	6.67687
8.29688	6.98246	7.28246	6.68246
8.36719	6.98796	7.28796	6.68796
8.4375	6.99335	7.29335	6.69335
8.50781	6.99865	7.29865	6.69865
8.57812	7.00385	7.30385	6.70385
8.64844	7.00896	7.30896	6.70896
8.71875	7.01398	7.31398	6.71398
8.78906	7.01892	7.31892	6.71892
8.85938	7.02376	7.32376	6.72376
8.92969	7.02852	7.32852	6.72852
9	7.03319	7.33319	6.73319
9.07031	7.03779	7.33779	6.73779
9.14062	7.0423	7.3423	6.7423
9.21094	7.04674	7.34674	6.74674
9.28125	7.0511	7.3511	6.7511
9.35156	7.05538	7.35538	6.75538
9.42188	7.05959	7.35959	6.75959
9.49219	7.06373	7.36373	6.76373
9.5625	7.0678	7.3678	6.7678
9.63281	7.0718	7.3718	6.7718
9.70312	7.07574	7.37574	6.77574
9.77344	7.07961	7.37961	6.77961
9.84375	7.08342	7.38342	6.78342
9.91406	7.08718	7.38718	6.78718
9.98438	7.09088	7.39088	6.79088
10.0547	7.09452	7.39452	6.79452
10.125	7.09812	7.39812	6.79812
10.1953	7.10167	7.40167	6.80167
10.2656	7.10518	7.40518	6.80518
10.3359	7.10864	7.40864	6.80864
10.4062	7.11205	7.41205	6.81205
10.4766	7.11543	7.41543	6.81543
10.5469	7.11876	7.41876	6.81876
10.6172	7.12205	7.42205	6.82205
10.6875	7.12529	7.42529	6.82529
10.7578	7.1285	7.4285	6.8285
10.8281	7.13166	7.43166	6.83166
10.8984	7.13477	7.43477	6.83477
10.9688	7.13785	7.43785	6.83785
11.0391	7.14088	7.44088	6.84088
11.1094	7.14388	7.44388	6.84388
11.1797	7.14684	7.44684	6.84684
11.25	7.14976	7.44976	6.84976
11.3203	7.15264	7.45264	6.85264
11.3906	7.15549	7.45549	6.85549
11.4609	7.1583	7.4583	6.8583
11.5312	7.16109	7.46109	6.86109
11.6016	7.16383	7.46383	6.86383
11.6719	7.16655	7.46655	6.86655
11.7422	7.16923	7.46923	6.86923
11.8125	7.17187	7.47187	6.87187
11.8828	7.17448	7.47448	6.87448
11.9531	7.17705	7.47705	6.87705
12.0234	7.17958	7.47958	6.87958
12.0938	7.18207	7.48207	6.88207
12.1641	7.18453	7.48453	6.88453
12.2344	7.18694	7.48694	6.88694
12.3047	7.18931	7.48931	6.88931
12.375	7.19164	7.49164	6.89164
12.4453	7.19392	7.49392	6.89392
12.5156	7.19616	7.49616	6.89616
12.5859	7.19835	7.49835	6.89835
12.6562	7.20049	7.50049	6.90049
12.7266	7.20259	7.50259	6.90259
12.7969	7.20464	7.50464	6.90464
12.8672	7.20664	7.50664	6.90664
12.9375	7.20859	7.50859	6.90859
13.0078	7.21049	7.51049	6.91049
13.0781	7.21234	7.51234	6.91234
13.1484	7.21415	7.51415	6.91415
13.2188	7.2159	7.5159	6.9159
13.2891	7.2176	7.5176	6.9176
13.3594	7.21925	7.51925	6.91925
13.4297	7.22086	7.52086	6.92086
13.5	7.22242	7.52242	6.92242
13.5703	7.22393	7.52393	6.92393
13.6406	7.2254	7.5254	6.9254
13.7109	7.22683	7.52683	6.92683
13.7812	7.22822	7.52822	6.92822
13.8516	7.22958	7.52958	6.92958
13.9219	7.23089	7.53089	6.93089
13.9922	7.23218	7.53218	6.93218
14.0625	7.23343	7.53343	6.93343
14.1328	7.23466	7.53466	6.93466
14.2031	7.23585	7.53585	6.93585
14.2734	7.23703	7.53703	6.93703
14.3438	7.23817	7.53817	6.93817
14.4141	7.2393	7.5393	6.9393
14.4844	7.24039	7.54039	6.94039
14.5547	7.24147	7.54147	6.94147
14.625	7.24252	7.54252	6.94252
14.6953	7.24355	7.54355	6.94355
14.7656	7.24455	7.54455	6.94455
14.8359	7.24553	7.54553	6.94553
14.9062	7.24648	7.54648	6.94648
14.9766	7.24741	7.54741	6.94741
15.0469	7.24832	7.54832	6.94832
15.1172	7.2492	7.5492	6.9492
15.1875	7.25006	7.55006	6.95006
15.2578	7.25089	7.55089	6.95089
15.3281	7.25171	7.55171	6.95171
15.3984	7.2525	7.5525	6.9525
15.4688	7.25327	7.55327	6.95327
15.5391	7.25401	7.55401	6.95401
15.6094	7.25473	7.55473	6.95473
15.6797	7.25543	7.55543	6.95543
15.75	7.25611	7.55611	6.95611
15.8203	7.25676	7.55676	6.95676
15.8906	7.25739	7.55739	6.95739
15.9609	7.258	7.558	6.958
16.0312	7.25859	7.55859	6.95859
16.1016	7.25916	7.55916	6.95916
16.1719	7.25971	7.55971	6.95971
16.2422	7.26023	7.56023	6.96023
16.3125	7.26073	7.56073	6.96073
16.3828	7.2612	7.5612	6.9612
16.4531	7.26165	7.56165	6.96165
16.5234	7.26209	7.56209	6.96209
16.5938	7.2625	7.5625	6.9625
16.6641	7.26288	7.56288	6.96288
16.7344	7.26323	7.56323	6.96323
16.8047	7.26357	7.56357	6.96357
16.875	7.2639	7.5639	6.9639
16.9453	7.2642	7.5642	6.9642
17.0156	7.26447	7.56447	6.96447
17.0859	7.26473	7.56473	6.96473
17.1562	7.26496	7.56496	6.96496
17.2266	7.26516	7.56516	6.96516
17.2969	7.26535	7.56535	6.96535
17.3672	7.26552	7.56552	6.96552
17.4375	7.26568	7.56568	6.96568
17.5078	7.26582	7.56582	6.96582
17.5781	7.26596	7.56596	6.96596
17.6484	7.2661	7.5661	6.9661
17.7188	7.26623	7.56623	6.96623
17.7891	7.26636	7.56636	6.96636
17.8594	7.26648	7.56648	6.96648
17.9297	7.26658	7.56658	6.96658
18	7.26669	7.56669	6.96669
18.0703	7.26679	7.56679	6.96679
18.1406	7.26688	7.56688	6.96688
18.2109	7.26698	7.56698	6.96698
18.2812	7.26707	7.56707	6.96707
18.3516	7.26716	7.56716	6.96716
18.4219	7.26724	7.56724	6.96724
18.4922	7.26733	7.56733	6.96733
18.5625	7.26741	7.56741	6.96741
18.6328	7.2675	7.5675	6.9675
18.7031	7.26758	7.56758	6.96758
18.7734	7.26766	7.56766	6.96766
18.8438	7.26775	7.56775	6.96775
18.9141	7.26783	7.56783	6.96783
18.9844	7.26791	7.56791	6.96791
19.0547	7.26799	7.56799	6.96799
19.125	7.26807	7.56807	6.96807
19.1953	7.26814	7.56814	6.96814
19.2656	7.26822	7.56822	6.96822
19.3359	7.2683	7.5683	6.9683
19.4062	7.26837	7.56837	6.96837
19.4766	7.26844	7.56844	6.96844
19.5469	7.26851	7.56851	6.96851
19.6172	7.26858	7.56858	6.96858
19.6875	7.26865	7.56865	6.96865
19.7578	7.26872	7.56872	6.96872
19.8281	7.26879	7.56879	6.96879
19.8984	7.26886	7.56886	6.96886
19.9688	7.26893	7.56893	6.96893
20.0391	7.269	7.569	6.969
20.1094	7.26906	7.56906	6.96906
20.1797	7.26912	7.56912	6.96912
20.25	7.26918	7.56918	6.96918
20.3203	7.26924	7.56924	6.96924
20.3906	7.2693	7.5693	6.9693
20.4609	7.26936	7.56936	6.96936
20.5312	7.26942	7.56942	6.96942
20.6016	7.26948	7.56948	6.96948
20.6719	7.26954	7.56954	6.96954
20.7422	7.26958	7.56958	6.96958
20.8125	7.26963	7.56963	6.96963
20.8828	7.26967	7.56967	6.96967
20.9531	7.26972	7.56972	6.96972
21.0234	7.26976	7.56976	6.96976
21.0938	7.2698	7.5698	6.9698
21.1641	7.26984	7.56984	6.96984
21.2344	7.26988	7.56988	6.96988
21.3047	7.26992	7.56992	6.96992
21.375	7.26995	7.56995	6.96995
21.4453	7.26998	7.56998	6.96998
21.5156	7.27001	7.57001	6.97001
21.5859	7.27003	7.57003	6.97003
21.6562	7.27006	7.57006	6.97006
21.7266	7.27008	7.57008	6.97008
21.7969	7.2701	7.5701	6.9701
21.8672	7.27012	7.57012	6.97012
21.9375	7.27014	7.57014	6.97014
22.0078	7.27015	7.57015	6.97015
22.0781	7.27016	7.57016	6.97016
22.1484	7.27017	7.57017	6.97017
22.2188	7.27017	7.57017	6.97017
22.2891	7.27018	7.57018	6.97018
22.3594	7.27018	7.57018	6.97018
22.4297	7.27018	7.57018	6.97018
22.5	7.27018	7.57018	6.97018
22.5703	7.27018	7.57018	6.97018
22.6406	7.27018	7.57018	6.97018
22.7109	7.27018	7.57018	6.97018
300	7.27018	7.57018	6.97018
