# Supplementary material for: Instantaneous tracking of earthquake growth with elastogravity signals
Source: Nature. 2022 May 11;606(7913):319–24. doi: 10.1038/s41586-022-04672-7 (PMC9177427; doi:10.1038/s41586-022-04672-7)
Supplement: Supplementary file 15 — Source Data Extended Data Fig. 11 [file 41586_2022_4672_MOESM15_ESM.xlsx]

## Sheet: figure_ED11
Time	Original workflow	Modified_workflow
1	6.85637	6.85601
2	6.85172	6.85135
3	6.85074	6.8515
4	6.84974	6.85011
5	6.83879	6.83933
6	6.8363	6.83678
7	6.841	6.84253
8	6.84454	6.84543
9	6.85144	6.84967
10	6.85488	6.8542
11	6.84397	6.84304
12	6.84326	6.8407
13	6.84846	6.85024
14	6.85619	6.85656
15	6.85359	6.8532
16	7.16985	7.17639
17	7.1701	7.17199
18	7.22483	7.23093
19	7.19747	7.2116
20	7.12327	7.07082
21	7.03468	7.03039
22	7.03394	7.01723
23	7.03615	7.01811
24	7.19512	7.19682
25	7.11958	7.08206
26	7.04344	7.02578
27	6.94245	6.9298
28	6.96918	6.95604
29	6.99751	7.01046
30	6.96723	6.95079
31	6.96362	6.96313
32	7.05535	7.06495
33	7.10769	7.11412
34	7.03536	7.04098
35	7.12678	7.13561
36	6.8263	6.84053
37	7.44256	7.4601
38	6.99882	7.0075
39	7.07702	7.0889
40	7.25478	7.30009
41	6.80903	6.83179
42	6.99683	7.02407
43	7.17454	7.2049
44	7.30087	7.3148
45	7.47355	7.48258
46	7.40099	7.41498
47	7.68677	7.67399
48	7.65621	7.66442
49	7.58138	7.58039
50	7.32046	7.26363
51	7.65942	7.64729
52	7.79463	7.79196
53	7.88777	7.88169
54	8.30255	8.30371
55	8.30954	8.31294
56	8.31124	8.31284
57	8.22702	8.21961
58	8.29854	8.29184
59	8.36054	8.35642
60	8.36407	8.36003
61	8.34302	8.33376
62	8.37747	8.37289
63	8.35021	8.34894
64	8.30411	8.30536
65	8.25691	8.26006
66	8.25102	8.2513
67	8.29453	8.28973
68	8.3214	8.32432
69	8.38465	8.379
70	8.40433	8.40464
71	8.43067	8.42733
72	8.43454	8.43235
73	8.46793	8.464
74	8.4878	8.48285
75	8.46337	8.45426
76	8.45056	8.44567
77	8.48383	8.48609
78	8.527	8.52886
79	8.55245	8.54651
80	8.52952	8.52196
81	8.5357	8.53307
82	8.57002	8.56859
83	8.58249	8.59014
84	8.57925	8.58489
85	8.61531	8.61598
86	8.57586	8.57621
87	8.6225	8.62218
88	8.64116	8.63794
89	8.6533	8.65252
90	8.64286	8.64399
91	8.66378	8.66633
92	8.68222	8.68203
93	8.70357	8.70307
94	8.69315	8.69281
95	8.69016	8.69023
96	8.66362	8.66328
97	8.66107	8.66038
98	8.70175	8.69782
99	8.72167	8.71879
100	8.72773	8.72217
101	8.7282	8.72934
102	8.75022	8.75187
103	8.78909	8.78713
104	8.82139	8.81984
105	8.81851	8.81554
106	8.85846	8.85591
107	8.86217	8.85177
108	8.83351	8.82848
109	8.90434	8.89971
110	8.83886	8.84386
111	8.84648	8.84454
112	8.82753	8.82541
113	8.75803	8.75984
114	8.7668	8.76412
115	8.8203	8.81735
116	8.83945	8.83874
117	8.84007	8.83871
118	8.8579	8.85784
119	8.86025	8.86135
120	8.85212	8.85271
121	8.87559	8.8822
122	8.87678	8.88158
123	8.89287	8.89248
124	8.92138	8.91569
125	8.91084	8.91416
126	8.96377	8.96145
127	8.95439	8.95717
128	8.98121	8.98426
129	8.99712	8.99473
130	8.97332	8.97216
131	8.99437	8.99284
132	8.94785	8.94432
133	8.96124	8.96303
134	8.97251	8.96781
135	8.99351	8.99109
136	9.03075	9.03202
137	9.01454	9.01287
138	8.97229	8.97456
139	8.961	8.96118
140	8.98791	8.98717
141	8.98844	8.99768
142	8.96322	8.96108
143	8.96679	8.96457
144	8.99849	8.99287
145	9.01395	9.00681
146	8.99055	8.98936
147	9.00703	9.00192
148	9.01689	9.01553
149	8.96256	8.96566
150	8.98056	8.9803
151	9.01241	9.0114
152	9.00709	8.99951
153	9.02163	9.02191
154	9.02824	9.02954
155	9.00817	9.00991
156	8.97512	8.96962
157	8.96643	8.96495
158	8.96503	8.96474
159	8.95425	8.9545
160	9.01972	9.01982
161	9.02847	9.02648
162	8.99719	8.99591
163	8.97951	8.97817
164	8.97082	8.96982
165	8.96507	8.96346
166	8.98056	8.97978
167	9.00485	9.0047
168	9.01049	9.00979
169	9.00067	9.00202
170	9.01955	9.01849
171	9.00773	9.00798
172	8.93404	8.93416
173	8.89587	8.89484
174	8.87503	8.87426
175	8.8953	8.89521
176	8.86385	8.86392
177	8.94078	8.94104
178	8.99651	8.99656
179	8.99398	8.99408
180	9.04875	9.04895
181	8.99738	8.99746
182	9.01099	9.01107
183	9.00693	9.00714
184	8.97869	8.97886
185	8.96486	8.96535
186	9.00416	9.00449
187	9.02955	9.02969
188	9.0189	9.01924
189	9.0433	9.04347
190	9.00907	9.00926
191	8.97418	8.97403
192	8.98953	8.98955
193	8.97015	8.97027
194	9.03399	9.03432
195	9.02075	9.02085
196	9.00978	9.00975
197	9.06441	9.06447
198	9.05673	9.0567
199	9.05514	9.05515
200	8.99568	8.99583
201	8.97632	8.97622
202	9.01401	9.01404
203	9.02542	9.02553
204	9.02257	9.02249
205	9.03769	9.03767
206	9.03632	9.03629
207	9.02647	9.02633
208	9.04839	9.04835
209	9.0425	9.0424
210	8.99665	8.9967
211	9.0384	9.03853
212	9.02395	9.02381
213	8.98908	8.98908
214	9.00866	9.00878
215	9.02925	9.0292
216	9.04685	9.04669
217	9.00081	9.00081
218	8.97463	8.97476
219	8.95923	8.9594
220	9.00309	9.00336
221	9.0184	9.01845
222	9.06733	9.06752
223	9.08518	9.08537
224	9.03642	9.03668
225	9.03686	9.03692
226	9.00883	9.00885
227	8.99968	8.99978
228	9.05613	9.05639
229	9.01618	9.01628
230	8.98337	8.9835
231	9.04003	9.04025
232	9.02554	9.02552
233	9.04577	9.04587
234	9.02026	9.02043
235	9.01299	9.01313
236	9.02729	9.02745
237	9.02862	9.0288
238	9.04423	9.04427
239	9.08844	9.08851
240	9.07059	9.07074
241	8.98445	8.98465
242	9.01861	9.01889
243	9.01089	9.01112
244	8.98802	8.98836
245	9.0733	9.07364
246	9.08282	9.083
247	9.09759	9.09776
248	9.11229	9.11252
249	9.0737	9.07385
250	9.06055	9.06075
